# Supplementary material for: Tfl deletion induces extraordinary Cxcl13 secretion and cachexia in VavP-Bcl2 transgenic mice
Source: Front Immunol. 2023 May 26;14:1197112. doi: 10.3389/fimmu.2023.1197112 (PMC10250710; doi:10.3389/fimmu.2023.1197112)
Supplement: Supplementary file 3 [file Table_2.xlsx]

## Sheet: Legend
The result of gene expression analysis
Gene expression comparison between KO1 and WT1
				Sample name				Abbriviation
				VavP-bcl2Tg TFL-/- #1 VavP-bcl2Tg #1		→		KO1 WT1
Legend
no	ProbeName	UniGeneID	GeneSymbol	GeneName	Description	Sequence	Ref Seq Accession	Genomic Coordinates	Fold change (SampleA) vs.(SampleB)	Regulation (SampleA) vs.(SampleB)	raw (SampleA) (SampleB)	normalized (SampleA) (SampleB)	Flags (SampleA) (SampleB)
	ProbeName		Probe name (Agilet)				Fold change (KO1)vs.(WT1)		Gene expression difference between 2 samples (WT1 is control)
	UniGene		UniGene number
	GeneSymbol		Name used in database				Regulation (KO1)vs.(WT1)		Upregulation or down regulation (Control: WT1)
	GeneName		Gene name for database
	Description		Brief description for genes				raw (KO1)vs.(WT1))		raw expression data for each gene
	Sequence		Secuesnce for the 60 mers used in hybridization target on the chip				normalized (KO1)vs.(WT1)		Normalized value for each gene expression
	Ref Seq Accession		Data for 60 mers on the chip				Flag (KO1)vs.(WT1)		Status for spot signaling in each sample Detected, Compromised,Not Detected
	Genomic Coordinates		Chromosomal location for 60 mers

## Sheet: 11_(KO1)vs.(WT1)
1-1: The list of 55681 gene list for the comparison between WT1 and KO1
no	ProbeName	UniGeneID	GeneSymbol	GeneName	Description	Sequence	Ref Seq Accession	Genomic Coordinates	Fold change (KO1)vs.(WT1)	Regulation (KO1)vs.(WT1)	raw (KO1)	raw (WT1)	normalized (KO1)	normalized (WT1)	Flags (KO1)	Flags (WT1)
1	A_55_P2051983	Mm.478742	Spink7	serine peptidase inhibitor, Kazal type 7 (putative)	Mus musculus serine peptidase inhibitor, Kazal type 7 (putative) (Spink7), mRNA [NM_001001803]	CAGTTTGTGGATCTGACTATATCACTTACGGGAATAAATGCAAGCTGTGTACAGAGATCT	NM_001001803	chr18:62753954-62753895	1.64724	down	6.72883	7.09639	-6.41612	-5.69608	Not Detected	Not Detected
2	A_52_P169082	Mm.347413	Dbil5	diazepam binding inhibitor-like 5	Mus musculus diazepam binding inhibitor-like 5 (Dbil5), mRNA [NM_021294]	TAAACAAAGGGATGTCCAAGATGGATGCCATGAGGATCTACATTGCTAAAGTGGAAGAGC	NM_021294	chr11:76031955-76032014	1.18693	down	20.0742	15.2548	-4.83921	-4.59197	Not Detected	Not Detected
3	A_30_P01028193				lincRNA:chr14:47978277-47985238 forward strand	CCATTAGAGCTGACTCCAAGCCATCAGTCCCAACGAGGAATGGTGAATTGGCTTCATCTA		chr14:47982421-47982480	2.71002	down	74.1918	128.727	-2.95329	-1.51499	Detected	Detected
4	A_52_P237997	Mm.317293	Negr1	neuronal growth regulator 1	Mus musculus neuronal growth regulator 1 (Negr1), transcript variant 2, mRNA [NM_177274]	GTGGAGCTTCCATATCCAAAATCGTGCAACTGGGATTTTTCTACAGACACACAAGTTAGC	NM_177274	chr3:156834624-156834683	4.72929	down	24.0537	72.8316	-4.57829	-2.33667	Not Detected	Detected
5	A_51_P414243	Mm.402151	C85492	expressed sequence C85492	Mus musculus expressed sequence C85492 (C85492), mRNA [NM_153540]	TAATCTTTGAATTTCATCTGTAGCTGAGTGACAGGTGTGTTTGGAGCAGTCATTAAATGA	NM_153540	chr9:121890800-121890741	3.47718	up	970.741	178.739	0.756464	-1.04145	Detected	Detected
6	A_55_P2136348	Mm.442098	Ccr8	chemokine (C-C motif) receptor 8	Mus musculus chemokine (C-C motif) receptor 8 (Ccr8), mRNA [NM_007720]	ATGTTCTTCATCACCCTAATGAGTGTGGACAGGTATCTGGCTATTGTCCACGCTGTCTAT	NM_007720	chr9:120003293-120003352	1.07459	up	12.0194	7.16111	-5.57919	-5.68298	Not Detected	Not Detected
7	A_51_P108228	Mm.113464	Chrna7	cholinergic receptor, nicotinic, alpha polypeptide 7	Mus musculus cholinergic receptor, nicotinic, alpha polypeptide 7 (Chrna7), mRNA [NM_007390]	CGAGAATTGGGGTCCTAACTCTACATTGTGATAAATGGAAGAACTCTGAGGTATCCCTGT	NM_007390	chr7:70244064-70244005	1.61835	down	6.36184	6.59168	-6.49703	-5.80251	Not Detected	Not Detected
8	A_30_P01033363				lincRNA:chr7:134807861-134809001 reverse strand	GGGGAACTTCAAGTAACAAACATTTATTAATTAGACTTCTGAACTACCAATGGGGCAGAA		chr7:134808751-134808692	3.74246	down	9.29534	22.2723	-5.94997	-4.04598	Not Detected	Not Detected
9	A_55_P2049737	Mm.415064			AGENCOURT_10728649 NIH_MGC_169 Mus musculus cDNA clone IMAGE:6773657 5', mRNA sequence [CA465559]	ATACATAAATGATACATCTTCGCTGATCTCGGCTAGCAGTGCCATGTCACTTCTGCAGCT		chr2:171041086-171041027	1.63712	down	6.84704	7.17672	-6.391	-5.67984	Not Detected	Not Detected
10	A_30_P01024440				lincRNA:chr17:3213918-3257944 forward strand	TCTCAGGCGCGGTTTCTGATTGAATGCAGAGGTCACACGCATGCCTCCCTGTATTACCTG		chr17:3257885-3257944	1.33193	down	282.063	240.53	-1.0266	-0.613089	Detected	Detected
11	A_30_P01025554				lincRNA:chr8:72663591-72671154 forward strand	AGGGTCACTCTTCCAGGAGCATTCACATAACAGTCTTTGTGCACTGAATACACTGACTGT		chr8:72671094-72671153	1.14987	up	4995.38	2781.4	3.1199	2.91843	Detected	Detected
12	A_30_P01031558				lincRNA:chr17:13812666-13820504 reverse strand	TTGAAGGGGAAGAGCAGAGACCTCACACTGTACAGAGGCCATGCCTGTCACAGGCTAGTC		chr17:13812739-13812680	1.28455	up	16.8926	8.41953	-5.08816	-5.44942	Not Detected	Not Detected
13	A_30_P01030675				lincRNA:chr6:67054389-67054857 forward strand	TCTGTTGCATCTGAATCCTTCCATTGTTTTGGAACAATGCTGTCAGATGCAAGTGCCCTG		chr6:67054547-67054606	1.63382	down	6.85857	7.1743	-6.38857	-5.68032	Not Detected	Not Detected
14	A_51_P328014	Mm.40	Cops3	COP9 (constitutive photomorphogenic) homolog, subunit 3 (Arabidopsis thaliana)	Mus musculus COP9 (constitutive photomorphogenic) homolog, subunit 3 (Arabidopsis thaliana) (Cops3), mRNA [NM_011991]	CCGTGTACAGTTATCTGGACCACAGGAGGCAGAAAAATATGTTCTACACATGATAGAAGA	NM_011991	chr11:59634853-59633613	1.45682	up	1249.22	549.004	1.12033	0.577512	Detected	Detected
15	A_30_P01019108				lincRNA:chr3:4797557-4798821 forward strand	TATCTGCTAAGCATTGCAGCTCCTGTGCCCTTCTACACATTTTTATTTCCAGAGAAGGTA		chr3:4797836-4797895	1.1104	down	148.292	105.424	-1.95419	-1.80311	Detected	Detected
16	A_55_P2056220					ATTTCTTCTGTTCCACTCTGTGCACATGGCGTTTCAGGGTACGAGGTGTAGCATCTTTAT			1.00595	up	1460.7	929.667	1.34597	1.33741	Detected	Detected
17	A_55_P1985764					TTTTGTTAGCATCAGGACTGTAGTGCTGTGTCACCACATGAGAGTTCAGAAGCAGCCTTT		chr11:041314267-041314326	1.59206	up	17735.2	7132.09	4.94785	4.27695	Detected	Detected
18	A_52_P108321	Mm.46488	Ccdc71	coiled-coil domain containing 71	Mus musculus coiled-coil domain containing 71 (Ccdc71), mRNA [NM_133744]	GTGGTAACGGGTGATGGAACCAGGGACTGACTCATTTCCACAGGCTCCATCTTTCTCCGG	NM_133744	chr9:108367468-108367527	1.44941	up	279.305	123.375	-1.04078	-1.57625	Detected	Detected
19	A_55_P2018002	Mm.101876	Abcg4	ATP-binding cassette, sub-family G (WHITE), member 4	Mus musculus ATP-binding cassette, sub-family G (WHITE), member 4 (Abcg4), mRNA [NM_138955]	TGTATCTGCCCCAGGTTCTTCTCATTACACAGAGACCAGTTGTATTTGTGGGATTTCACC	NM_138955	chr9:44081361-44081302	3.22144	up	1448.21	287.821	1.33357	-0.354133	Detected	Detected
20	A_52_P123354	Mm.21739	Tusc2	tumor suppressor candidate 2	Mus musculus tumor suppressor candidate 2 (Tusc2), mRNA [NM_019742]	ATCAAGGTGTAGCTTCCATTCAGGAGTCCAGGCTGGTGCCACAACCTTGAATAAACTAAA	NM_019742	chr9:107467301-107467360	1.12605	up	1037.71	590.01	0.852702	0.681436	Detected	Detected
21	A_30_P01023685				lincRNA:chr11:76400207-76434732 forward strand	ATCAGCTGTCTAGCAAAGTCTCATCTACTGACACACAACTCAAAGGAGCTTTCTCTCCAA		chr11:76413111-76413170	1.6297	down	6.80721	7.10263	-6.39942	-5.69481	Not Detected	Not Detected
22	A_55_P2061724				Q8HUU8_9ROSA (Q8HUU8) NADH dehydrogenase (Fragment), partial (5%) [TC1622036]	GGTGGGAAATATTTGCTGGGAAGTATCTCTTCAGAGCCAAGCCACTTGTCTTGGTTTTTT		chr18:073797885-073797826	1.00514	down	197.177	126.889	-1.54313	-1.53574	Detected	Detected
23	A_55_P2049122	Mm.37974	Tm6sf2	transmembrane 6 superfamily member 2	Mus musculus transmembrane 6 superfamily member 2 (Tm6sf2), mRNA [NM_181540]	CCCCTCCTGGAATCTAGCCATCACCTCTTCCCATACATTTAATAAAACCTTCTGATGTCT	NM_181540	chr8:72603892-72603951	1.07405	up	685.836	408.826	0.255241	0.152182	Detected	Detected
24	A_30_P01020389				lincRNA:chr9:113648970-113715170 reverse strand	CTATTTGCTGGATACATCACTAAGAATCGTTCCATCCACGGGAGCTCCCGCCTGCATTTT		chr9:113651885-113651826	1.62902	down	6.75321	7.04334	-6.4109	-5.7069	Not Detected	Not Detected
25	A_55_P1988844	Mm.20434	Klrg1	killer cell lectin-like receptor subfamily G, member 1	Mus musculus killer cell lectin-like receptor subfamily G, member 1 (Klrg1), mRNA [NM_016970]	CACTGTGCCTCATAAATGTGTACAATCACTATCTCTCCATGAAAATTAAAGAAGTCACAA	NM_016970	chr6:122220688-122220629	1.05471	down	57.0002	38.4903	-3.33358	-3.25674	Detected	Detected
26	A_51_P385099	Mm.1293	Tnf	tumor necrosis factor	Mus musculus tumor necrosis factor (Tnf), mRNA [NM_013693]	TGGGCTTTCCGAATTCACTGGAGCCTCGAATGTCCATTCCTGAGTTCTGCAAAGGGAGAG	NM_013693	chr17:35336854-35336795	1.70524	down	10868	11865.2	4.24132	5.01129	Detected	Detected
27	A_55_P2111005	Mm.397111	Pafah1b1	platelet-activating factor acetylhydrolase, isoform 1b, subunit 1	Mus musculus platelet-activating factor acetylhydrolase, isoform 1b, subunit 1 (Pafah1b1), transcript variant 1, mRNA [NM_013625]	GTTCCCAGATTGTTAAGAGTTCACCGAAGATATCGACACAATTTTAAAAATCAGTAAAGG	NM_013625	chr11:74487649-74487590	1.13025	down	1942.97	1406	1.75757	1.93422	Detected	Detected
28	A_30_P01029364				lincRNA:chr9:20313342-20323517 forward strand	TGAAGCTCTCGTCTTGCACTGTACAAATATAATTAGTCACTGCTTACCACGCTCCCCTTA		chr9:20323340-20323399	1.15714	up	16.2051	8.9662	-5.1481	-5.35866	Not Detected	Not Detected
29	A_55_P2041509	Mm.24231	1110004F10Rik	RIKEN cDNA 1110004F10 gene	Mus musculus RIKEN cDNA 1110004F10 gene (1110004F10Rik), mRNA [NM_019772]	GGGATACTTGCCTTGTTTGTGGCAGCTCCTTCATCTTCATCTTTTGGTTTGTTCCTATTT	NM_019772	chr7:123248248-123248307	1.28334	up	3594.86	1793.42	2.64524	2.28533	Detected	Detected
30	A_55_P1985294	Mm.444495	Krtap5-5	keratin associated protein 5-5	Mus musculus keratin associated protein 5-5 (Krtap5-5), mRNA [NM_001037822]	TGTGGGTCTTCTTGTTGTCAGTCCAGCTGCTGTAAGCCATGCTGCTGTCAGTCCAGCTGT	NM_001037822	chr7:149415363-149415305	1.34891	down	52.5182	45.356	-3.45173	-3.01994	Detected	Detected
31	A_55_P2242690	Mm.441738	D2Ertd127e	DNA segment, Chr 2, ERATO Doi 127, expressed	Mus musculus 12 days embryo spinal ganglion cDNA, RIKEN full-length enriched library, clone:D130071G01 product:unclassifiable, full insert sequence. [AK051746]	AAGTCAGAATGGAATTAGGAAATATTTTGATGGAAGATTCTAGAATCTTAGTGGCTTGGC		chr2:112234331-112234389	2.12364	down	75.8298	103.101	-2.92179	-1.83525	Detected	Detected
32	A_30_P01029765				lincRNA:chr6:86425510-86450160 forward strand	TAGAAAGAAGGTCCGGGCTGCCCAGGATCCTGCCTGTCTGCTGTAGTAGCTCTTCCTCTT		chr6:86447637-86447696	1.10046	down	153.886	108.421	-1.90076	-1.76266	Detected	Detected
33	A_55_P2364211	Mm.293943	2810428J06Rik	RIKEN cDNA 2810428J06 gene	Mus musculus 10, 11 days embryo whole body cDNA, RIKEN full-length enriched library, clone:2810428J06 product:unclassifiable, full insert sequence. [AK013182]	CTGTAGAGGTCTTAAGAATGTCATTCAACATAGCCTATTTTGTCCTTGTCATGATGAATT		chr3:135088279-135088220	1.0555	down	59.0615	39.912	-3.28233	-3.20441	Detected	Detected
34	A_55_P1975977					TGCACTCTTTCGTGGAAGGTAATAGCAGAGTTACCATGGAACTCCTGATTAGTTCTTTGG		chr2:080465685-080465626	1.62898	down	6.57458	6.85685	-6.44958	-5.74561	Not Detected	Not Detected
35	A_51_P358243	Mm.87238	2610029I01Rik	RIKEN cDNA 2610029I01 gene	Mus musculus RIKEN cDNA 2610029I01 gene (2610029I01Rik), mRNA [NM_029840]	CTCTGGGGTCTGGAGAAGTCAACTCTACTCAGGAAAATATATTCACAGCATCTGAAGACT	NM_029840	chr4:21684868-21684809	1.00438	up	452.663	288.547	-0.344187	-0.350498	Detected	Detected
36	A_55_P2252586		3426406K10Rik	RIKEN cDNA 3426406K10 gene	Mus musculus 10 days embryo whole body cDNA, RIKEN full-length enriched library, clone:3426406K10 product:hypothetical protein, full insert sequence. [AK132212]	TAGAGTTGTATCACTGCCTCTCAGTTTCCTTCTCCCTAATACTGCATTGGCCAGTTACTC		chrX:75776411-75776352	1.19296	down	59.6981	45.5962	-3.26687	-3.01232	Detected	Detected
37	A_30_P01020720				lincRNA:chr16:32309935-32328234 reverse strand	CCCAGAGCCCTCGTGTGGCACCTTGATGAATGTTTAAAGCCAGTTTTGAAATGTAAAAAA		chr16:32326033-32325974	1.04851	up	5997.98	3662.49	3.38378	3.31545	Detected	Detected
38	A_55_P2153545					AATACTCACGGAAGGGAAGCCAGAAGAAATCTCTGGAAGAACCCATGTCTACAGAAAAAA		chrX:087047714-087047655	1.62962	down	6.47528	6.75595	-6.47154	-5.767	Not Detected	Not Detected
39	A_30_P01025927				lincRNA:chr1:6199946-6200603 reverse strand	TCTATATCTTTTAAACTGTGTATCTTTTGTAACCTATAATAAAATTAAGGCTTCTTTCTA		chr1:6200006-6199947	1.55623	down	6.75984	6.73523	-6.40949	-5.77143	Not Detected	Not Detected
40	A_55_P1999972	Mm.486069	Gm3366	predicted gene 3366	PREDICTED: Mus musculus predicted gene 3366 (Gm3366), mRNA [XM_001476447]	AAACTATTTTGGCTGCTCAGGCTATGTCAGAAAGAGAATGGCGATGAAGGAGAGACCAGA	XM_001476447	chr14:6772278-6772337	2.823	down	15.8826	28.7061	-5.1771	-3.67987	Not Detected	Not Detected
41	A_55_P2036031	Mm.417769	Gm2675	predicted gene 2675	Mus musculus adult male urinary bladder cDNA, RIKEN full-length enriched library, clone:9530095P05 product:unclassifiable, full insert sequence. [AK035720]	TTTGGTGTTGTTGACCACTGAAGACGAATTTGAATAGGAGTTTCAAAGACTGACAGGCCC		chr15:58242067-58242126	1.63052	down	6.39467	6.67553	-6.48961	-5.78428	Not Detected	Not Detected
42	A_55_P2073699	Mm.29820	Bnip3l	BCL2/adenovirus E1B interacting protein 3-like	Mus musculus BCL2/adenovirus E1B interacting protein 3-like (Bnip3l), mRNA [NM_009761]	GTAAGACACTTTAGAGATTCCTAACAGAGTTTACTGTTGTTTAGAAATTTGCAAGGGCTT	NM_009761	chr14:67606370-67606311	1.14698	down	4046.27	2971.35	2.8159	3.01374	Detected	Detected
43	A_51_P452153	Mm.27252	2010001M09Rik	RIKEN cDNA 2010001M09 gene	Mus musculus RIKEN cDNA 2010001M09 gene (2010001M09Rik), mRNA [NM_027222]	TGGCCCAGAGAGAAGAGCTTTAGTCCAACCTGCTGCACTTCTGGATCTTCTCTAATTTTA	NM_027222	chr18:35807246-35807187	5.57873	up	15127.8	1736.13	4.71844	2.2385	Detected	Detected
44	A_52_P289213	Mm.485843	Notch2	Notch gene homolog 2 (Drosophila)	Mus musculus Notch gene homolog 2 (Drosophila) (Notch2), mRNA [NM_010928]	CCACTTGAAGTCTTGCATAGAAATGAACCAAAGGTGTTCAGTGTTCACGTGTGATTTCAG	NM_010928	chr3:97953914-97953973	1.31958	down	15053.1	12717.5	4.7113	5.11137	Detected	Detected
45	A_30_P01028667				lincRNA:chr13:53100475-53113850 reverse strand	AAGCTCTGTCTTCCTCTGACCCTTGCTCTCAATCTGTTACCCAACAACGTTCAGGGCTTC		chr13:53113557-53113498	1.14865	down	156.013	114.734	-1.88095	-1.68101	Detected	Detected
46	A_30_P01026843				lincRNA:chr5:96591892-96606467 reverse strand	AAGCCCAGGCAGCAGGCGTTGAAGAAGAGTGTATTGAACAGGGACCAGGCCACATGGTCA		chr5:96603179-96603120	1.61705	down	775.148	802.507	0.431849	1.12521	Detected	Detected
47	A_52_P117601	Mm.82820	Defb19	defensin beta 19	Mus musculus defensin beta 19 (Defb19), mRNA [NM_145157]	CGTGAGGATCAGCCTCACAGGAGTAGATGACAACACTAACTGGTCTTACGAGAAGCACTG	NM_145157	chr2:152401974-152401915	1.63163	down	6.28117	6.56153	-6.51545	-5.80913	Not Detected	Not Detected
48	A_30_P01026156				lincRNA:chr2:77655293-77657696 reverse strand	ATTTTCAGAAGATGGCTTACACCGGGGGAACCCCTGACACGGTTTAGTTTTTGAAACTTC		chr2:77655383-77655324	1.63173	down	6.26365	6.5436	-6.51948	-5.81308	Not Detected	Not Detected
49	A_55_P2087013	Mm.20827	Hipk1	homeodomain interacting protein kinase 1	Mus musculus homeodomain interacting protein kinase 1 (Hipk1), mRNA [NM_010432]	ATACCCGCTGAGTCCTACCAAGATCAGTCAGTATTCTTACTTGTAGTTGATGAGCACGAG	NM_010432	chr3:103547916-103547857	1.35055	up	677.228	321.044	0.237019	-0.196533	Detected	Detected
50	A_30_P01021140				lincRNA:chr8:91471819-91551119 reverse strand	TTAAGTTTCAGGAAGAAACCACACATCTCTAGAGCTCTTCCATCCAGGCCCAGATATTCC		chr8:91536957-91536898	1.63257	down	6.22834	6.51008	-6.52763	-5.82049	Not Detected	Not Detected
51	A_55_P2086143	Mm.376968	Cyp39a1	cytochrome P450, family 39, subfamily a, polypeptide 1	Mus musculus cytochrome P450, family 39, subfamily a, polypeptide 1 (Cyp39a1), mRNA [NM_018887]	GGGGAACGGAAACTGGGGTGGGAATGTATTGTCTTAAGAGATGAATAAATAAATCAATGG	NM_018887	chr17:43887735-43887794	1.68085	up	89.3968	34.0515	-2.68433	-3.43351	Detected	Detected
52	A_30_P01022210				lincRNA:chr9:121207045-121269020 reverse strand	AAAGTTCAGAAGATACGGTCAAGTCGTACAGTTCTCACATTCGGGGCTATCTCCAACTGA		chr9:121211230-121211171	1.11354	down	9.08525	6.47716	-5.98295	-5.8278	Not Detected	Not Detected
53	A_55_P2033932	Mm.379292	Zzz3	zinc finger, ZZ domain containing 3	Mus musculus zinc finger, ZZ domain containing 3 (Zzz3), transcript variant 2, mRNA [NM_001080755]	GTGTTTGTTTCTGTTTGGAATGAAAGCTTTCATATGCTTTCCAGAATGATGTGAGTTACA	NM_001080755	chr3:152125711-152125770	1.03182	up	572.589	355.289	-0.00512218	-0.0503111	Detected	Detected
54	A_51_P111488	Mm.40954	Gfod2	glucose-fructose oxidoreductase domain containing 2	Mus musculus glucose-fructose oxidoreductase domain containing 2 (Gfod2), mRNA [NM_027469]	CTTCAGGCTGAGTTGTGGTCTCACAGGATGAGAAAACCCAACAGGAACTAGCTTGGTTGA	NM_027469	chr8:108240340-108240281	1.9334	up	136.226	45.1106	-2.07662	-3.02777	Detected	Detected
55	A_55_P2433218	Mm.485877	Pldn	pallidin	Mus musculus pallidin (Pldn), mRNA [NM_019788]	AGGACCTGCAGGACAATGTCATTACCTTGCAAAATGTTACAATAAAATGCCTGATAGCTG	NM_019788	chr2:122573775-122573834	1.17626	down	3215.92	2421.86	2.48454	2.71874	Detected	Detected
56	A_30_P01030870				lincRNA:chr5:23363666-23371611 reverse strand	TCAAAATAAAACACAACATAGGCCAGAGGGGTAGCACAATATAAGCCAGAGGGGCTAGGA		chr5:23363836-23363777	1.63352	down	6.13637	6.41769	-6.54909	-5.84111	Not Detected	Not Detected
57	A_55_P2157676	Mm.88053	Wdr34	WD repeat domain 34	Mus musculus WD repeat domain 34 (Wdr34), mRNA [NM_001008498]	GCTAGAAGCAGAAATCACTACCTGAGGGCTGGTGAGATGGCTCAGCGGGTAAGAGCACTG	NM_001008498	chr2:29887278-29887219	1.21257	down	92505	71814.8	7.33077	7.60883	Detected	Detected
58	A_55_P2069781					TAACCAGAGGACAGAAAAGAAGCTAAAAGCCTTTGCAGCAGCAACAACATCAACAGCTGC			1.77519	down	13.6714	15.5382	-5.39339	-4.56542	Not Detected	Not Detected
59	A_30_P01019449				lincRNA:chr10:120336296-120354471 reverse strand	GTTTAGAAATGAGGTTTACTAACTTTCAAATAAAGCATCTTCAAGCGCGGCGTGATGGAC		chr10:120337278-120337219	1.24879	up	12.4401	6.37791	-5.52955	-5.85008	Not Detected	Not Detected
60	A_55_P2137336	Mm.332336	Mrfap1	Morf4 family associated protein 1	Mus musculus Morf4 family associated protein 1 (Mrfap1), mRNA [NM_026242]	GTTTGCTTGAAAAGATCAGCCCGGAGAGTTACTAAGAAATATTAAGTGAAGTCTTCCTTC	NM_026242	chr5:37186165-37186106	1.11719	down	149.847	107.181	-1.93913	-1.77925	Detected	Detected
61	A_55_P2279572	Mm.5780	C79015	expressed sequence C79015	C79015 Mouse 3.5-dpc blastocyst cDNA Mus musculus cDNA clone J0059B03 3'. [C79015]	AGACAGAGACTCTGCCCCTGGCTGAGCATGCACAACCTTCCAAGGGGGCTTACTTACACT		chr11:114439766-114439825	1.07586	down	51.5628	35.5168	-3.47822	-3.37273	Detected	Detected
62	A_30_P01023723				lincRNA:chr12:72103832-72116875 forward strand	AACCCTTTCATCTAAGAAACTGTCGTTCCTTCCTGAAGCATTAATACTTTCTTCGAAAAA		chr12:72115826-72115885	1.63416	down	6.06341	6.34386	-6.56635	-5.8578	Not Detected	Not Detected
63	A_30_P01033167				lincRNA:chr5:25168628-25185353 forward strand	ACTCACCCAAATGTGAAATGCATGTTCTCATACGAAACCAGGTTTGTTCTCTCTCTCCGC		chr5:25177859-25177918	1.85069	up	18.3085	6.33373	-4.97204	-5.86011	Not Detected	Not Detected
64	A_51_P168695	Mm.202606	Mast4	microtubule associated serine/threonine kinase family member 4	Mus musculus microtubule associated serine/threonine kinase family member 4 (Mast4), mRNA [NM_175171]	GGTTTACAGACTTTGCTTTTAACTGTCCCGTTTTCTTTAAAGCACAGCCAGCTGCTTGTT	NM_175171	chr13:103523013-103522954	4.01855	up	251.499	40.069	-1.19207	-3.19875	Detected	Detected
65	A_30_P01027779				lincRNA:chr17:8719950-8783850 forward strand	TGTTTCCTGTTGTGATTACTAGAGGATCTTGAAACTGCCTATTTGCTTTTGCTGTTAATG		chr17:8760421-8760480	1.14132	up	43.8555	24.6014	-3.71179	-3.90249	Detected	Not Detected
66	A_55_P2167530		Scube3	signal peptide, CUB domain, EGF-like 3	signal peptide, CUB domain, EGF-like 3 [Source:MGI Symbol;Acc:MGI:3045253] [ENSMUST00000043503]	GTGGTACACAGAGTATTTTGCACTTGGGGAAAAATATGTATCTGAAAACTTGTAAAAAGG		chr17:28311682-28311741	1.05792	up	10.4211	6.30671	-5.78505	-5.86627	Not Detected	Not Detected
67	A_30_P01024579				lincRNA:chr9:65368908-65377592 reverse strand	TCAACAGATGTAATACTGCCACGCTCAAGAGCCTGTGTGAATTTTTGAGCTTCTTCGGGA		chr9:65369210-65369151	1.28975	down	95.6207	78.9585	-2.58723	-2.22014	Detected	Detected
68	A_52_P204689	Mm.25860	Map4k2	mitogen-activated protein kinase kinase kinase kinase 2	Mus musculus mitogen-activated protein kinase kinase kinase kinase 2 (Map4k2), mRNA [NM_009006]	AACAGATGAGACCAGGATCTTCCGAGTACTGGGGGCTCACAGGGACATCATCCTGGAAAG	NM_009006	chr19:6353292-6353457	1.40046	up	1032.19	471.882	0.845019	0.359122	Detected	Detected
69	A_55_P2218748	Mm.172634	C77488	EST C77488	H3037A08-5 NIA Mouse 15K cDNA Clone Set Mus musculus cDNA clone H3037A08 5'. [BG079202]	TTTGTTATGACCAGCTTGTTTGTTATCCCAGGGAAACCTGCCCTTTTCTGAAGAGAAGCG		chr14:91618058-91618117	1.39448	down	34.803	31.0722	-4.04534	-3.56561	Detected	Not Detected
70	A_55_P2143616	Mm.186404	Ccdc108	coiled-coil domain containing 108	coiled-coil domain containing 108 [Source:MGI Symbol;Acc:MGI:2444274] [ENSMUST00000130489]	ATATTGCCCATTGAGGTATGTGAGATGCCAGACATCCCAGCCCCACACAGGCGGGCTGAT		chr1:74971961-74971902	1.13136	up	27.3102	15.4549	-4.39511	-4.57317	Not Detected	Not Detected
71	A_30_P01031589				lincRNA:chr5:77239012-77271614 forward strand	CACTTTAAAAAGTGGGTTTTAAGTGTTGTACAGTGCATGTAATGGCGCAGTATTGAAAAA		chr5:77271514-77271573	1.08466	down	9.02834	6.26966	-5.99202	-5.87477	Not Detected	Not Detected
72	A_30_P01033198				lincRNA:chr17:44503516-44504852 reverse strand	ACAGTCAACCCTGTTCCTTTCTCATAAACTTAGCCCCAAACATGTGTGTGCTCATCTAGG		chr17:44503584-44503525	1.05751	up	10.3495	6.26585	-5.79499	-5.87565	Not Detected	Not Detected
73	A_52_P49014	Mm.57202	Shh	sonic hedgehog	Mus musculus sonic hedgehog (Shh), mRNA [NM_009170]	AATTTATTATTGTGTGAACTGTACTCACAGTGAGGGAAAGATTATTTTGTGAGGCCAAGC	NM_009170	chr5:28784042-28783983	1.67981	down	6.45949	6.94703	-6.47506	-5.72676	Not Detected	Not Detected
74	A_55_P2110215	Mm.168478	Ckap5	cytoskeleton associated protein 5	Mus musculus cytoskeleton associated protein 5 (Ckap5), transcript variant 1, mRNA [NM_001165989]	GGGACACTGTATTCTGTATGAATGCATGGCATGAGACAACTAATTTAAGAGACTTTTATA	NM_001165989	chr2:91460741-91460800	1.14732	down	3410.26	2505.05	2.56919	2.76746	Detected	Detected
75	A_55_P2007205				predicted pseudogene 10749 [Source:MGI Symbol;Acc:MGI:3647659] [ENSMUST00000063463]	CGAAACAGCCATCTCCTAACACATAAAAGGATACACACTGGAAAGAAACCCTATGAATGA	XM_003086262	chr2:150080313-150080254	1.10854	up	115.205	66.5364	-2.31842	-2.46709	Detected	Detected
76	A_51_P204740	Mm.29798	Cd34	CD34 antigen	Mus musculus CD34 antigen (Cd34), transcript variant 2, mRNA [NM_133654]	CCAGAGATGAGAGGATTGGGTGTATTCTCTTCTGAATAAACGTGATGAGTGAAAATGATG	NM_133654	chr1:196787392-196787451	1.73606	up	1729.91	637.972	1.59	0.794188	Detected	Detected
77	A_55_P1991585	Mm.24021	Blvrb	biliverdin reductase B (flavin reductase (NADPH))	Mus musculus biliverdin reductase B (flavin reductase (NADPH)) (Blvrb), mRNA [NM_144923]	AATAGAGGGGTCAATAAATTTTTAGCCAAAAGCTTCAAATTCTTTCAGGAAGCCTAACCC	NM_144923	chr7:28250944-28251000	1.03507	down	10052.7	6661.83	4.12882	4.17854	Detected	Detected
78	A_55_P2158836	Mm.85045	4930547C10Rik	RIKEN cDNA 4930547C10 gene	Mus musculus RIKEN cDNA 4930547C10 gene (4930547C10Rik), mRNA [NM_026652]	AGCCAAAAAGGCTTTTTGAATTCTCATCCTGAATGTGTGACTTCCTGCAGAAGGTAAATT	NM_026652	chr4:52624976-52625035	1.63287	down	5.98355	6.25534	-6.58548	-5.87807	Not Detected	Not Detected
79	A_55_P2086797	Mm.377484	Olfr462	olfactory receptor 462	Mus musculus olfactory receptor 462 (Olfr462), mRNA [NM_146411]	GAGATGCAGGCAGCACTGAAGAGACTAGGGATGCATCTGCTAGTTTGTAGAAAAGAGTGA	NM_146411	chr11:87702520-87702461	1.63273	down	5.98461	6.25594	-6.58522	-5.87793	Not Detected	Not Detected
80	A_55_P2170350	Mm.333431	Klra22	killer cell lectin-like receptor subfamily A, member 22	Mus musculus killer cell lectin-like receptor subfamily A, member 22 (Klra22), mRNA [NM_053152]	CTTAGACTGGAGTGCAAAGAGAGAGACAATCCTGAAGATTTTTGGAATGTTTTCTGAAAC	NM_053152	chr6:129922294-129922235	2.71782	down	58.4976	101.789	-3.29617	-1.85372	Detected	Detected
81	A_30_P01021693				lincRNA:chr14:76912477-76931702 forward strand	TGATGGTAAAGAAGGGAGCCAAGGATGACTGTGTTCTACCAGGCAAGCTGAGCATGGAGG		chr14:76917902-76917961	1.93568	down	5.98979	7.42313	-6.58397	-5.63113	Not Detected	Not Detected
82	A_51_P106952	Mm.474531	Rbm26	RNA binding motif protein 26	Mus musculus RNA binding motif protein 26 (Rbm26), mRNA [NM_134077]	GTAGATGACATAGTATGCTAACTAACGTCTCCAAGTTATGTATTCATAATACTGCACAGT	NM_134077	chr14:105514008-105513949	1.01898	down	2390.96	1559.84	2.0569	2.08402	Detected	Detected
83	A_30_P01024335				lincRNA:chr16:59557120-59602070 forward strand	ATGAGATTGTCAAAGTAGGCAGTGGTTGGGGAATCAAGACATGCCTTCCTAGTATGAGTG		chr16:59557318-59557377	1.63097	down	6.00213	6.26747	-6.581	-5.87528	Not Detected	Not Detected
84	A_55_P2335045	Mm.309140	Gm2824	predicted gene 2824	Mus musculus 12 days embryo spinal ganglion cDNA, RIKEN full-length enriched library, clone:D130064A21 product:weakly similar to hypothetical protein 3 [Homo sapiens], full insert sequence. [AK083927]	CCCCACATCTCTTTGCACATAGGAAGCACTAATTGGATTCAGTGGGCTATTAACAACAAC		chr15:24911434-24911375	1.63053	down	6.0074	6.2713	-6.57974	-5.8744	Not Detected	Not Detected
85	A_30_P01029862				lincRNA:chr5:120269342-120279542 reverse strand	CATGTAAGCTTCCTTGGAGTATTAAAACATGCATCCACCTATAATATGCACACATACATT		chr5:120276034-120275975	1.63011	down	6.01356	6.27609	-6.57826	-5.87329	Not Detected	Not Detected
86	A_30_P01027625				lincRNA:chr8:113968152-113973727 forward strand	ACACTTACCTATTATGGAACATGTAGTATTTTGTTTTGTTTTAGTTTGAGTGTCAGTGTG		chr8:113973014-113973073	1.62978	down	6.01998	6.28156	-6.57672	-5.87204	Not Detected	Not Detected
87	A_52_P604735		Fbxl2	F-box and leucine-rich repeat protein 2	F-box and leucine-rich repeat protein 2 [Source:MGI Symbol;Acc:MGI:1919429] [ENSMUST00000117537]	GCCAGTTTTATCTGTTTTGTCCATTTTTTATATTTGTCAACTATACATTTAAATTTGCAT		chr9:113872844-113872785	1.62884	down	6.03475	6.2933	-6.57318	-5.86934	Not Detected	Not Detected
88	A_30_P01020302				lincRNA:chr12:110944403-110988678 reverse strand	CAAAAATCTATAGCCTGTCTTTCAAAGGCTCCTACTGGGTGTGATCAGGTACTTTCTGGG		chr12:110983302-110983243	1.22844	up	12.0881	6.30007	-5.57096	-5.86779	Not Detected	Not Detected
89	A_55_P2083725					AGTGTCCAGACCAGAGTCCAGGAGTCATGATACCTACTCCAGGGTGTCCCTTCTCCTTCA		chr2:129948666-129948607	1.42806	down	26.3149	24.0597	-4.44867	-3.93461	Not Detected	Not Detected
90	A_30_P01023984				lincRNA:chr18:32389815-32392082 forward strand	CCTGCTCTTCCGATACAACACAGTCCCAGATTGTTTTGGGACAATGGAACATTTATTCCT		chr18:32391963-32392022	1.29756	down	4595.22	3817.48	2.99944	3.37524	Detected	Detected
91	A_55_P2184108	Mm.398789	LOC100504300	hypothetical protein LOC100504300	PREDICTED: Mus musculus hypothetical protein LOC100504300 (LOC100504300), mRNA [XM_003084728]	AAGCGTGAGAGGTTTGAAACAGTACTGAAATACTGATCCAGTTTTCTTTTTTGTTGTGTT	XM_003084728	chr7:123478347-123478406	1.56408	down	16.3873	16.41	-5.13198	-4.48666	Not Detected	Not Detected
92	A_55_P1958097	Mm.70666	Eno1	enolase 1, alpha non-neuron	Mus musculus enolase 1, alpha non-neuron (Eno1), mRNA [NM_023119]	AAGATCCCCCTCCCCCCAGTGGTTTACATGCAAAAATAAAAGCCGCAGAAGTCCAAAAAA	NM_023119	chr2:080678866-080678925	1.08141	down	44084.8	30522.5	6.26151	6.37443	Detected	Detected
93	A_55_P1962224	Mm.226284	Afap1l2	actin filament associated protein 1-like 2	Mus musculus actin filament associated protein 1-like 2 (Afap1l2), transcript variant 3, mRNA [NM_146102]	GGCATTTATTTCCTGTATCATAAACACTTGGTGACCTTTATCAAGTGGTGAGTTAGAATT	NM_146102	chr19:56986935-56986876	1.6255	down	6.09375	6.34182	-6.55915	-5.85826	Not Detected	Not Detected
94	A_30_P01018954				lincRNA:chr11:97457180-97487074 reverse strand	TGAATGAATGCTTCCTTGATGTTGACTGGGTATTCCAAGGACCCCACAGTAAAAGGAGCA		chr11:97484059-97484000	1.62463	down	6.1059	6.35107	-6.55628	-5.85616	Not Detected	Not Detected
95	A_55_P1952434	Mm.331719	Tm2d1	TM2 domain containing 1	Mus musculus TM2 domain containing 1 (Tm2d1), mRNA [NM_053157]	CAGCTAGTCCATTACTGTTACTATTGTATTACTGTCATGTTCTTTACATGTCACTTGTCA	NM_053157	chr4:98022158-98022099	1.07716	down	1904.45	1313.39	1.72868	1.83592	Detected	Detected
96	A_55_P1955242					ATGTTTTGCTGTGATGTGCAGATTTCTGAGAGGACAAACTAAAAAGCTCCTACCAAAAAA		chr1:055392685-055392744	1.39095	down	229359	204254	8.64077	9.11684	Detected	Detected
97	A_55_P1985950	Mm.129279	Xpnpep2	X-prolyl aminopeptidase (aminopeptidase P) 2, membrane-bound	Mus musculus X-prolyl aminopeptidase (aminopeptidase P) 2, membrane-bound (Xpnpep2), transcript variant 1, mRNA [NM_133213]	CTTCTAAGGTAGAGCCGCCATGGCAGTGCTATTAAAGCCTCTCATATCTTTGAAAACCTC	NM_133213	chrX:45489786-45489845	1.75542	up	17.5012	6.38305	-5.0371	-5.84892	Not Detected	Not Detected
98	A_55_P2011091					GTTGAGCCCACCCCAGAAGATACCACAGAAGAAGTAACTATAGCTCTTTTTCTTTTTTAA		chr17:008290000-008289941	1.57305	down	89.1621	89.7977	-2.68812	-2.03455	Detected	Detected
99	A_55_P2186085	Mm.327798	Atp11c	ATPase, class VI, type 11C	Mus musculus ATPase, class VI, type 11C (Atp11c), transcript variant 1, mRNA [NM_001037863]	GCTTTCTAAAATGACATGAATGCCATCTTTTATGAATGCAACTTGCCTTTTTCGTTACAG	NM_001037863	chrX:57476566-57476507	1.14248	down	1000.82	732.059	0.800492	0.992656	Detected	Detected
100	A_30_P01032907				lincRNA:chr5:106353430-106353843 forward strand	ATTCTGAATGCTCACTCTGTGTACAATGTGCTAAGGAGAAAAGAAGCCAGGGACGAAGCA		chr5:106353783-106353842	1.20445	down	8.32176	6.41721	-6.10959	-5.84122	Not Detected	Not Detected
101	A_30_P01029867				lincRNA:chr2:104398943-104412968 forward strand	AGACACACATGGAAGGGTCATCCAGTGTGTGACATGAGAAGCAGCTACTCTGCAGCTGTA		chr2:104412193-104412252	1.61986	down	6.1988	6.42877	-6.53449	-5.83862	Not Detected	Not Detected
102	A_55_P2046852	Mm.335973	Gata1	GATA binding protein 1	Mus musculus GATA binding protein 1 (Gata1), mRNA [NM_008089]	AATAAAACCACCTGGAGACATGCGCTGGTATTTGGTTAAATAAATGTCAGTGTCAAGTGG	NM_008089	chrX:7536451-7536392	2.58632	up	3636.74	900.268	2.66195	1.29105	Detected	Detected
103	A_55_P1965358	Mm.446714	9430091E24Rik	RIKEN cDNA 9430091E24 gene	Mus musculus 4 days neonate male adipose cDNA, RIKEN full-length enriched library, clone:B430210D09 product:unclassifiable, full insert sequence. [AK080922]	TTGTTGTCTCATGCCAGTGAAAACTAGGAGACAAGACCTCTAGTGGGAACAAGCAAAAAA		chr8:113667277-113667218	2.13057	down	139.5	190.288	-2.04236	-0.951117	Detected	Detected
104	A_55_P2108825					TGGGAAGAGCTTGCATTGCCAATCACACAACAGCTTTGTATCTCAAAGGCTCTAATCCCA		chr3:096505767-096505826	1.31877	down	7.65906	6.46676	-6.22931	-5.83012	Not Detected	Not Detected
105	A_52_P95577	Mm.259806	Skint2	selection and upkeep of intraepithelial T cells 2	Mus musculus selection and upkeep of intraepithelial T cells 2 (Skint2), mRNA [NM_177865]	CTGACAGCTGATGATGATGGGTCATACCACTGTGTCTTCAAAGTTGGAGAGTTCTATGAA	NM_177865	chr4:112296874-112296933	1.61689	down	6.25928	6.47956	-6.52048	-5.82726	Not Detected	Not Detected
106	A_30_P01021023				lincRNA:chr17:88890039-88905680 forward strand	TTATTCCTGGAAAACCCTTCGGTATGAACTGTGTTCAAGAGCAGAAAGGAAGTGAAGGGC		chr17:88905521-88905580	1.05728	down	9.59159	6.49263	-5.90471	-5.82436	Not Detected	Not Detected
107	A_66_P114577	Mm.377845	Olfr616	olfactory receptor 616	Mus musculus olfactory receptor 616 (Olfr616), mRNA [NM_147099]	CAAACAGATAAGGTCTGCAGTGTGCAAAATATTTAAAGTTTGGGGAAACTTGCTCAAATA	NM_147099	chr7:110712898-110712839	1.00492	down	10.1125	6.50629	-5.82841	-5.82133	Not Detected	Not Detected
108	A_55_P2176989	Mm.3973	Stx8	syntaxin 8	Mus musculus syntaxin 8 (Stx8), mRNA [NM_018768]	TGATTATTAATTATATGCATCTTAAATCTGGATACCATATAAAGAAATCCAGATACCTGG	NM_018768	chr11:68020590-68020649	1.6144	down	6.30684	6.51877	-6.50956	-5.81856	Not Detected	Not Detected
109	A_30_P01025937				lincRNA:chr16:50715231-50841124 forward strand	TTGTCCTTTTGTCTCTACAACCAGAGATGCATAACACACAGGCTCACAGTCCATTCTGAG		chr16:50728254-50728313	1.16877	down	14.2065	10.6306	-5.338	-5.11301	Not Detected	Not Detected
110	A_55_P1955078	Mm.333757	Tmem149	transmembrane protein 149	Mus musculus transmembrane protein 149 (Tmem149), mRNA [NM_145580]	ACTTGGCTGAGTCAGAGTTTGCTGGGGCTTACTACTCCATCAATAAAGTTTCCCTTGAAG	NM_145580	chr7:31352916-31352975	1.34886	down	4635.97	4003.6	3.01218	3.44392	Detected	Detected
111	A_52_P438082	Mm.273090	Cebpg	CCAAT/enhancer binding protein (C/EBP), gamma	Mus musculus CCAAT/enhancer binding protein (C/EBP), gamma (Cebpg), mRNA [NM_009884]	AAATTAAGTTGCTGACAAAGGAATTAAGTGTACTGAAAGATTTGTTTCTTGAGCATGCGC	NM_009884	chr7:35835536-35835477	1.28783	up	2220.22	1103.77	1.95001	1.58506	Detected	Detected
112	A_66_P114169	Mm.247282	Gm7904	predicted gene 7904	Mus musculus predicted gene 7904 (Gm7904), non-coding RNA [NR_003372]	GGAATGTCATATATTACTAAGAAAAGCCAACTTGTGCCCTTGTACTGTATATCTTTAGTC	NR_003372	chr9:21411698-21411639	1.55614	up	24.6468	10.1404	-4.54315	-5.18112	Not Detected	Not Detected
113	A_55_P1957613	Mm.29460	Ak2	adenylate kinase 2	Mus musculus adenylate kinase 2 (Ak2), nuclear gene encoding mitochondrial protein, transcript variant 2, mRNA [NM_016895]	AACTGACCAAATGCTGCCATGTTTGGCCCCTGAGTCAATAAAATATGTTGAAAATTTGTA	NM_016895	chr4:128688714-128688773	1.03043	up	25876.3	16077.7	5.49287	5.44961	Detected	Detected
114	A_55_P2109347	Mm.152371	Dot1l	DOT1-like, histone H3 methyltransferase (S. cerevisiae)	DOT1-like, histone H3 methyltransferase (S. cerevisiae) [Source:MGI Symbol;Acc:MGI:2143886] [ENSMUST00000092291]	GTTTCCCTTGGCATGCCGCCTCCTTATGCCGCGCACCTTTCGGGGGTTAAGCCTCGATAA		chr10:80255424-80255483	1.71611	down	72.0183	79.1279	-2.99619	-2.21705	Detected	Detected
115	A_30_P01018787				lincRNA:chr14:65720392-65769859 reverse strand	ATTTAGGTGGAAAAACCCAAAAACCTACTGTTGGGAGAGAAAGACAGAGACGCTCCTGTC			2.62017	down	10.1969	17.1057	-5.81642	-4.42676	Not Detected	Not Detected
116	A_30_P01030780				lincRNA:chr7:91300649-91302183 forward strand	CGCGATTGGGGCGGGGGTCTGAAGAGATTAGAGCGGTTGGGACAATCCTGGATTGAAAAG		chr7:91300822-91300881	4.06958	down	7.68204	20.0156	-6.22499	-4.20011	Not Detected	Not Detected
117	A_30_P01018803				lincRNA:chr13:74743335-74754728 reverse strand	TCATCCACATCTTGAAGTTTGAAGTTTGGCCAAGAATATACAAAATAGATTCTCTTTCTC		chr13:74748831-74748772	1.23711	down	40.8113	32.3244	-3.81558	-3.50861	Detected	Not Detected
118	A_30_P01018668				lincRNA:chr11:119794849-119803349 reverse strand	GCTGTCGACTCTCACCCCAAGCTGCAGGGGGGTTTTGTTTGTTTTGTTTTTTGTCTTTTT		chr11:119797436-119797377	1.03571	down	39.6919	26.3197	-3.85571	-3.80509	Detected	Not Detected
119	A_55_P2111292	Mm.271602	3110009E18Rik	RIKEN cDNA 3110009E18 gene	Mus musculus RIKEN cDNA 3110009E18 gene (3110009E18Rik), transcript variant 2, mRNA [NM_001172074]	TTCTGTGGAGAAGATTATAAGCGATACAAAGCTAATCCCATCTCGTCCTGGTGAAAGCGG	NM_001172074	chr1:122084641-122084700	1.07453	down	573.713	394.69	-0.00229454	0.101415	Detected	Detected
120	A_55_P2084601					AGATTCATCGTAAGTGTATTCGATCCCAATGCCTTTAGAATGCAGTGTCTGCCTCAGCTC		chr1:042751600-042751541	1.70012	down	6.50503	7.0806	-6.46492	-5.69929	Not Detected	Not Detected
121	A_55_P1956687	Mm.143789	Rab37	RAB37, member of RAS oncogene family	Mus musculus RAB37, member of RAS oncogene family (Rab37), transcript variant 2, mRNA [NM_001163753]	ATACATAGCTCTGGGCCTCTGGCATTTCTGTTTTTCCAGAATTAAATTGCAGTATTTTGG	NM_001163753	chr11:115023483-115023542	1.28847	up	925.86	460.059	0.688171	0.322516	Detected	Detected
122	A_51_P104681	Mm.46209	Krtap16-8	keratin associated protein 16-8	Mus musculus keratin associated protein 16-8 (Krtap16-8), mRNA [NM_130856]	CTGGAGTTTATGATGTGACCTTGTTGAAGATATGCCCTTTAATGACCTTCAAATATAAGA	NM_130856	chr16:89047752-89047693	1.62035	down	6.42824	6.66872	-6.48205	-5.78575	Not Detected	Not Detected
123	A_55_P2124736	Mm.297859	Col14a1	collagen, type XIV, alpha 1	Mus musculus collagen, type XIV, alpha 1 (Col14a1), mRNA [NM_181277]	CTCGACTTACAGGGATTGCTTTGTAAATGCAGATATGTTTTTGAAGACTTGTTTTTATCC	NM_181277	chr15:55352264-55352323	2.30331	up	100.695	27.9897	-2.51263	-3.71634	Detected	Not Detected
124	A_52_P180335	Mm.273102	Mrpl28	mitochondrial ribosomal protein L28	Mus musculus mitochondrial ribosomal protein L28 (Mrpl28), nuclear gene encoding mitochondrial protein, mRNA [NM_024227]	GGAAGCCACAGCTGTTCACTCGGGAGCTTTACAGTGAAATCCTGGACAAGAAGTTCACCG	NM_024227	chr17:26261526-26261585	1.51506	up	2209.41	933.659	1.94297	1.34359	Detected	Detected
125	A_55_P2051429					GGTGACCTTCCTGTTGATGATAGTCTCCCATTCTCGGCCTGTGCTGTGGATTTGCCATGA		chr1:036822516-036822575	1.1323	up	345.713	195.478	-0.733047	-0.912302	Detected	Detected
126	A_51_P101765	Mm.273756	Smarcd1	SWI/SNF related, matrix associated, actin dependent regulator of chromatin, subfamily d, member 1	Mus musculus SWI/SNF related, matrix associated, actin dependent regulator of chromatin, subfamily d, member 1 (Smarcd1), mRNA [NM_031842]	CTTCCCGGGCACTGAGGAGTAAAAGCGCCTAGGGCCTGGAGAATAGGTCTGAAATGGGTT	NM_031842	chr15:99543759-99543817	1.05169	down	66.5256	44.7939	-3.11064	-3.03793	Detected	Detected
127	A_52_P222230	Mm.426445			Mus musculus adult male aorta and vein cDNA, RIKEN full-length enriched library, clone:A530041D01 product:unclassifiable, full insert sequence. [AK040896]	GGCAATGATGAACGCCCCACTCAGTTGCCTAATGAAGTCAATGCTGCTTTTCCCCTTGAA		chr13:67992602-67992543	1.11922	up	25961.9	14851.3	5.49763	5.33514	Detected	Detected
128	A_51_P483576	Mm.456234			immunoglobulin lambda constant 3 [Source:MGI Symbol;Acc:MGI:99886] [ENSMUST00000103743]	CTGCCAAGTTACACATGAAGGGGACACTGTGGAGAAGAGTCTGTCTCCTGCAGAATGTCT		chr16:19065521-19065462	1.68247	up	146445	55727.6	7.99352	7.24294	Detected	Detected
129	A_55_P2372228	Mm.372207	A430104N18Rik	RIKEN cDNA A430104N18 gene	BMSB11367 Hematopoietic stem cells Mus musculus cDNA, mRNA sequence [DT902180]	GGGCCCTCAACACTAATAAAGAATGGACTGGCTAAGCAAACAAACAAATCTCTACTCCAC			1.23389	down	3577.91	2826.48	2.63842	2.94163	Detected	Detected
130	A_51_P436201	Mm.4505	Gart	phosphoribosylglycinamide formyltransferase	Mus musculus phosphoribosylglycinamide formyltransferase (Gart), mRNA [NM_010256]	AAGAATCTGATTGAAACCATACAAACGAATGGGTCATTGGTGGCAAATGGCTTCCTGAAA	NM_010256	chr16:91624689-91624630	1.68512	up	756.772	287.526	0.397235	-0.355613	Detected	Detected
131	A_66_P122433	Mm.269534	4930417G10Rik	RIKEN cDNA 4930417G10 gene	Mus musculus RIKEN cDNA 4930417G10 gene (4930417G10Rik), mRNA [NM_029107]	TCTGAAAGTAACTGTTAAAAAGCCTTCCACATAGAGAGTCAAGCTTTGAAAGGATTACAT	NM_029107	chr12:4720812-4720753	1.59392	down	6.60688	6.74225	-6.44251	-5.76993	Not Detected	Not Detected
132	A_55_P2055055	Mm.444752	4930547M16Rik	RIKEN cDNA 4930547M16 gene	PREDICTED: Mus musculus RIKEN cDNA 4930547M16 gene (4930547M16Rik), partial miscRNA [XR_105354]	AACCTCCTGGTTGTGTTTAAAACAATAAAACCTTGATCATTGCTCATAAACCTGGACTCT	XR_105354	chr10:39627230-39627289	1.59316	down	6.60844	6.74063	-6.44217	-5.77028	Not Detected	Not Detected
133	A_30_P01023752				lincRNA:chr10:120116843-120182671 forward strand	GTAAAAGTTAGTTGGTGAGCTCTTGGAGGTCACTGTGCCTCTTACCATCTAAGGAAAAAA		chr10:120152899-120152958	1.70525	down	8.06644	8.80666	-6.15455	-5.38457	Not Detected	Not Detected
134	A_51_P104897	Mm.458106	Itpr3	inositol 1,4,5-triphosphate receptor 3	Mus musculus inositol 1,4,5-triphosphate receptor 3 (Itpr3), mRNA [NM_080553]	TACATGTCCTGTGTCCTGGGGACTAATGTGTTAATTGCCTTAAATAAATTAATAGACTCC	NM_080553	chr17:27259102-27259161	1.9413	up	2798.88	923.069	2.28416	1.32713	Detected	Detected
135	A_55_P2040490					GGAGTTCACAATGTGATCAAATATCCTCCAACACACACACACACCTATTTTATTTAAGAT		chr11:096655159-096655100	1.31803	down	119.95	101.221	-2.26019	-1.8618	Detected	Detected
136	A_55_P2253348	Mm.62886	Galnt7	UDP-N-acetyl-alpha-D-galactosamine: polypeptide N-acetylgalactosaminyltransferase 7	Mus musculus UDP-N-acetyl-alpha-D-galactosamine: polypeptide N-acetylgalactosaminyltransferase 7 (Galnt7), transcript variant 2, mRNA [NM_001167981]	TTCTAGGAAGTCTCTTATTACACCCCCCTTCCCCCAAGATAAAATGTCTACATTGAGTGC	NM_001167981	chr8:60003557-60003498	2.23864	down	1345.91	1929.04	1.22788	2.3905	Detected	Detected
137	A_55_P2007377	Mm.131038	Elf2	E74-like factor 2	Mus musculus E74-like factor 2 (Elf2), mRNA [NM_023502]	CCTTAGACTAATTTTCGGTTTCCTTTCTTGAAATAAGCTAATGGCTTGTTTGTGTAAAGC	NM_023502	chr3:51059675-51059616	1.01429	up	3681.01	2323.51	2.67941	2.65893	Detected	Detected
138	A_55_P2110250	Mm.134213	BC048943	cDNA sequence BC048943	Mus musculus cDNA sequence BC048943 (BC048943), mRNA [NM_001127685]	TGTCTTGGCTTCAATGTCAGGGTTTCCTCAAAATTCCTGTACCGCCAACTTCTCTAAGCA	NM_001127685	chr12:113217595-113217536	1.77256	down	6.58656	7.47485	-6.44695	-5.62112	Not Detected	Not Detected
139	A_51_P330428	Mm.6700	Eif4ebp1	eukaryotic translation initiation factor 4E binding protein 1	Mus musculus eukaryotic translation initiation factor 4E binding protein 1 (Eif4ebp1), mRNA [NM_007918]	CAGCCTCCGGAGCACACCCATCTTTCCTTAGGCTGGGTTACCTGGGAAAGCCACACTTTT	NM_007918	chr8:28385887-28385946	1.05098	up	9815.39	5979.39	4.09435	4.02262	Detected	Detected
140	A_55_P2419171	Mm.441741	C77096	expressed sequence C77096	H3035H01-3 NIA Mouse 15K cDNA Clone Set Mus musculus cDNA clone H3035H01 3', mRNA sequence [BG065840]	GAGGGCCAAGGATCTACAGGGTTGTTTTAGAAAAATATTCTGGCAACCATAAAATTAATT		chr4:145695679-145695738	1.10291	up	11.5049	6.67861	-5.6423	-5.78361	Not Detected	Not Detected
141	A_55_P2124923	Mm.486082	Gm10436	predicted gene 10436	Mus musculus predicted gene 10436 (Gm10436), mRNA [NM_001105254]	ATGTGGTGGGTGCTACATTTATGATCGGCATACCCAATGTTGCCGTTTTGTGGAACTATG	NM_001105254	chr12:89414373-89414314	1.5879	down	6.55348	6.66251	-6.45422	-5.78709	Not Detected	Not Detected
142	A_66_P109673	Mm.65493	Sh2b3	SH2B adaptor protein 3	SH2B adaptor protein 3 [Source:MGI Symbol;Acc:MGI:893598] [ENSMUST00000136960]	GGTATTTGGCAAATCTTCGTTTTATGTACTGTATGAGTAACTTATTCTTGAATAATGCAA		chr5:122265607-122265548	1.16859	down	7421.16	5552.33	3.69095	3.91572	Detected	Detected
143	A_55_P2008896					CACGATGTAAAGCATTAATGCAAGCAAAATGTTTCAGTGAACTCATTTCAACAGTTCAAC		chr13:105709474-105709533	1.0081	up	4549.58	2889.42	2.98504	2.9734	Detected	Detected
144	A_30_P01030312				lincRNA:chrX:98989930-98994344 forward strand	CCCATATTCCCTAATGAAGAAAGTCAGCAAGTAATACATGGGACACCAGGTTGTGCACAG		chrX:98992722-98992781	1.70401	up	17.5833	6.60649	-5.03034	-5.79928	Not Detected	Not Detected
145	A_55_P2232410	Mm.482435	AI195470	expressed sequence AI195470	uc72a10.x1 Sugano mouse liver mlia Mus musculus cDNA clone IMAGE:1431162 3'. [AA985897]	CCCATGTGAACAAGTGTACCTAACATTTTACACAATTTGGTCACCCTGTGACACTTCTCA		chr19:40254382-40254441	1.58727	down	6.47872	6.5839	-6.47077	-5.80422	Not Detected	Not Detected
146	A_30_P01027288				lincRNA:chr15:12126433-12126745 reverse strand	ATAAAAAGTAGTATGCTAAGTCCAAATAGACTGGACCAGGTCGCTTTGTCCACCCCAGCT		chr15:12126706-12126647	1.83808	down	8.22992	9.68505	-6.1256	-5.2474	Not Detected	Not Detected
147	A_51_P397876	Mm.4298	En2	engrailed 2	Mus musculus engrailed 2 (En2), mRNA [NM_010134]	TTGTAATTTAAGAGTCTGTGAATAACCATCTGCTGCTTGGGGGTCGGTGAACACATGCCT	NM_010134	chr5:28498468-28498528	1.64251	down	33.7958	35.5396	-4.08771	-3.37181	Detected	Detected
148	A_30_P01022060				lincRNA:chr15:73227424-73257474 forward strand	AGGAAAACTCTTGACATCACCTGGAAAGAAGTCAGGACAACAGAAGATGACACAATCCCT		chr15:73238332-73238391	1.50643	down	13.4629	12.9846	-5.41556	-4.82443	Not Detected	Not Detected
149	A_55_P2117579	Mm.371613	Ppih	peptidyl prolyl isomerase H	Mus musculus peptidyl prolyl isomerase H (Ppih), transcript variant 2, mRNA [NM_001110129]	TTTAAGAAACCTTACTAAAAGTCACTTATTAAAAGCCTACACCAGGGCCTGGTTCTCACT	NM_001110129	chr4:118979824-118979765	1.12917	up	211.575	119.963	-1.44145	-1.61671	Detected	Detected
150	A_51_P156800	Mm.53259	2700078K21Rik	RIKEN cDNA 2700078K21 gene	Mus musculus RIKEN cDNA 2700078K21 gene (2700078K21Rik), mRNA [NM_028308]	ATGCCGCTGGAGTCAAGGCGTGTTTCCTGACTTCCCTGTTGGATGGATGAGTGCTGTTTG	NM_028308	chr7:149195044-149194985	1.33562	up	3234.54	1550.5	2.49287	2.07535	Detected	Detected
151	A_30_P01023440				lincRNA:chr2:128217275-128217972 reverse strand	CACATCTGTGGAAATTGGGTGTTTGAATCACCGTGTAATAAAATATTAGCTAGATGTGAT		chr2:128217604-128217545	2.51333	down	32.2788	51.9408	-4.15396	-2.82436	Not Detected	Detected
152	A_55_P2117741	Mm.389903	Nck2	non-catalytic region of tyrosine kinase adaptor protein 2	Mus musculus non-catalytic region of tyrosine kinase adaptor protein 2 (Nck2), mRNA [NM_010879]	CAATTGAAGAAGGGGTCTTGGGATCCCCTAAACTTGCATACCCGGTTTTTTGAATATTGT	NM_010879	chr1:43627281-43627340	1.44449	up	1257.37	557.305	1.12972	0.599163	Detected	Detected
153	A_66_P135885	Mm.377296	Olfr671	olfactory receptor 671	Mus musculus olfactory receptor 671 (Olfr671), mRNA [NM_001011755]	GTTCTTCCACTGGTGTTTCTCCTACTGAGGCTACCCTACTGTGGCCATCAAAGCATTCCT	NM_001011755	chr7:112124026-112123967	1.24697	up	13.9131	7.14347	-5.3681	-5.68654	Not Detected	Not Detected
154	A_30_P01030160				lincRNA:chr17:15226181-15250333 forward strand	TTCATGTCTGAGGCTGCTGAAACAAAAAGGAGACACAGAAACAAGGCATTCATAAGGCCC			4.96601	down	6.79749	21.6122	-6.40148	-4.08939	Not Detected	Not Detected
155	A_30_P01021134				lincRNA:chr7:119735208-119822808 forward strand	CACTTTCTCCATAAAGGGACGGCACAAAGCTGCTTTTTGCAGCCAGGCAAGACTTTATTT		chr7:119822257-119822316	1.64318	down	6.81397	7.1685	-6.39798	-5.68149	Not Detected	Not Detected
156	A_55_P2145706	Mm.295875	Thoc7	THO complex 7 homolog (Drosophila)	Mus musculus THO complex 7 homolog (Drosophila) (Thoc7), transcript variant 2, mRNA [NM_001013578]	GGAGCACATGAAAAAATTGCTGAGTGTAAAAAGCAGATTCTTCAAGCAAAACGAATACGA	NM_001013578	chr14:14785662-14785603	1.11132	up	713.758	411.2	0.312812	0.160535	Detected	Detected
157	A_55_P2049949					TCTTTTGTTTGTTTATTAATGGATCTGATATTTTTAAGCCCAAGTCCCCCACCCCCACCC		chr5:118953408-118953467	1.26478	down	734.398	594.689	0.353939	0.692831	Detected	Detected
158	A_51_P327657	Mm.219544	H28	histocompatibility 28	Mus musculus histocompatibility 28 (H28), mRNA [NM_031367]	GAGCAATCTGGGGATTGGCACATGCTGCTGTGACATTAGTGTCCCTGGATTTAGTTTAAA	NM_031367	chr3:151422486-151422427	1.6397	down	6.85046	7.1916	-6.39028	-5.67685	Not Detected	Not Detected
159	A_55_P2354675	Mm.32214	1700011B04Rik	RIKEN cDNA 1700011B04 gene	Mus musculus activated spleen cDNA, RIKEN full-length enriched library, clone:F830004P11 product:unclassifiable, full insert sequence. [AK156032]	TCCAAAAGAAGCCAGAAAAGAGCTTTGGATCCTCTTGAACTGGAGTTATAGGTTGTTGTG		chr13:35274559-35274618	1.63843	down	6.85885	7.19483	-6.38851	-5.6762	Not Detected	Not Detected
160	A_55_P2045765	Mm.244652	Gm757	predicted gene 757	Mus musculus predicted gene 757 (Gm757), mRNA [NM_001033410]	TCTCTCTTGTCTCTCTGTCAGGTGCTGAGATGAACATGATAAGGTTTGCAGAGTTCGCAA	NM_001033410	chr2:25090168-25090109	1.1617	down	217.063	161.444	-1.40451	-1.18827	Detected	Detected
161	A_55_P2170881	Mm.329396	Arhgap26	Rho GTPase activating protein 26	Mus musculus Rho GTPase activating protein 26 (Arhgap26), mRNA [NM_175164]	CCTGGAATTCCCTTAGGGTTCTTTAATGAAGAGAAGAAAACTTGAATTGTGTTGAATTAC	NM_175164	chr18:39532054-39532113	2.29115	down	224.133	328.778	-1.35827	-0.162192	Detected	Detected
162	A_30_P01021553				lincRNA:chrX:6988942-6998206 reverse strand	AAAGGAGTTTCTCCATTAGCACAGAATAAACTTCTTTCATCTATGGTTTGTGGGTCATGC		chrX:6989002-6988943	1.63585	down	6.87137	7.19664	-6.38588	-5.67584	Not Detected	Not Detected
163	A_55_P1969560					TTCCTTATCTCTGCCATTGAGAATCACATGACTACTATGACACTGGCTTTGAGCTCTGGC		chr15:077450844-077450785	1.63458	down	6.87264	7.19235	-6.38562	-5.6767	Not Detected	Not Detected
164	A_55_P2035789					TTTGAACATGAAATGGAGAAGAGACTAACAAACTGAGTTGATATCAATGACCTGGATCCC		chr3:093924549-093924608	1.63431	down	6.87054	7.18898	-6.38605	-5.67737	Not Detected	Not Detected
165	A_30_P01022993				lincRNA:chr17:71202950-71229883 forward strand	CTTGCCAGAGTTCAACGAGCTTCGCCCCAAGCTGTAGTCCATTCCTTAGCTCATCAATCT		chr17:71224133-71224192	2.224	down	13.4112	19.096	-5.42112	-4.26796	Not Detected	Not Detected
166	A_30_P01021899				lincRNA:chr8:122788975-122789224 reverse strand	AGCAAGACAGAGACAAAGGGGCCAACCCTGGAGAAGGCCCTCGAAGGCCTCCCTGTGTGT		chr8:122789197-122789138	3.07674	down	6.86421	13.5215	-6.38739	-4.76598	Not Detected	Not Detected
167	A_51_P195506	Mm.795	Csf1	colony stimulating factor 1 (macrophage)	Mus musculus colony stimulating factor 1 (macrophage) (Csf1), transcript variant 1, mRNA [NM_007778]	TGTGGGGCTTACTTAGCCTTCTGGTTACAGACTATTTCCATGCTAGAAAATACATATTTT	NM_007778	chr3:107544392-107544333	1.40907	up	1758.87	799.177	1.61395	1.11921	Detected	Detected
168	A_52_P259817	Mm.200370	Upp2	uridine phosphorylase 2	Mus musculus uridine phosphorylase 2 (Upp2), mRNA [NM_029692]	CTAGATGGGGCGTTATGCTCCTTTTCGAGAGAGAAAAAGCTAGACTACTTGAAGAGAGCA	NM_029692	chr2:58632424-58632483	1.63175	down	6.85176	7.1581	-6.39	-5.68358	Not Detected	Not Detected
169	A_30_P01017751				lincRNA:chr4:57372663-57377164 reverse strand	GGACTTGCCCTTGCCTTGTGCAATTAGACACATTTTATATTTATGAATGAATGTTGCAAA		chr4:57372729-57372670	1.00775	up	204.816	130.123	-1.48829	-1.49943	Detected	Detected
170	A_30_P01018616				lincRNA:chr4:40202350-40205120 reverse strand	GGTGTACTTTTGTGCTTCACTCTTGCTTATAACCACCACCCCTACTCATTCTGAGGACAT		chr4:40202415-40202356	1.03433	down	155.396	102.906	-1.88667	-1.83798	Detected	Detected
171	A_55_P2172375				predicted gene 14190 [Source:MGI Symbol;Acc:MGI:3651811] [ENSMUST00000105073]	TTGTTGTGGCCCATGCTGTTGCCAGCCATGCTGCTGCCAGCCATGCTGCTGCCATACCAC		chr11:99552046-99551987	1.02943	up	131.487	81.7764	-2.12771	-2.16955	Detected	Detected
172	A_30_P01022097				lincRNA:chr6:35441848-35450830 forward strand	CCCGGGTGATAGATTGTTTTCCACAATGAATTTTATTAGCAACCTAAGGATAAAAAGTGA		chr6:35447844-35447903	2.77359	down	6.81174	12.096	-6.39846	-4.9267	Not Detected	Not Detected
173	A_55_P2002165	Mm.24433	Sumo3	SMT3 suppressor of mif two 3 homolog 3 (yeast)	Mus musculus SMT3 suppressor of mif two 3 homolog 3 (yeast) (Sumo3), mRNA [NM_019929]	GACTCAAGATAGGTTTTGAATGGTGAGCCCCTGTAAAATAAACAAGTTACTCTGACATAC	NM_019929	chr10:77081017-77081076	1.14382	up	145.804	81.6117	-1.97859	-2.17246	Detected	Detected
174	A_30_P01029814				lincRNA:chr12:110909258-110913909 forward strand	TTAAGAAACTATCATCTAGAGTTGCTCCACAATACATACATAAGGTCAACGAACTGTAAC		chr12:110913087-110913146	1.03065	up	11.3972	7.07996	-5.65587	-5.69942	Not Detected	Not Detected
175	A_55_P2138071					TAAAGAGTCAGCCTCTATAAGTGGCTCAAAGTATCTCCTGCCATTAACCAGTTCACCGAG		chr1:055177527-055177468	1.38522	up	11862.1	5482.59	4.36759	3.89748	Detected	Detected
176	A_51_P126337	Mm.7996	Fgf12	fibroblast growth factor 12	Mus musculus fibroblast growth factor 12 (Fgf12), transcript variant 1, mRNA [NM_183064]	TTTACTCAACCATAGTGCACTGAGGGTCCACAGGAAGTGCCATTTCTGGAAACCACAATT	NM_183064	chr16:28160340-28160281	1.58078	down	6.31146	6.38766	-6.50851	-5.84787	Not Detected	Not Detected
177	A_55_P2165120	Mm.328206	Cblb	Casitas B-lineage lymphoma b	Mus musculus Casitas B-lineage lymphoma b (Cblb), mRNA [NM_001033238]	GCTTCTCTTGTTAGTTTAAGTTCTGTGACCTTTAGGTTCCCGAACTCTCCCTCTCATCCA	NM_001033238	chr16:52205507-52205566	1.17174	down	52.893	39.6799	-3.44147	-3.21282	Detected	Detected
178	A_55_P2006255	Mm.410189	Txnip	thioredoxin interacting protein	Mus musculus thioredoxin interacting protein (Txnip), transcript variant 1, mRNA [NM_001009935]	TGGACGACTCTCAAGACAGCCCTATCTTTATGTACGCCCCTGAGTTCCAGTTCATGCCCC	NM_001009935	chr3:96364206-96364265	1.04873	down	3583.59	2406.17	2.64071	2.70936	Detected	Detected
179	A_55_P2087607	Mm.13787	Cp	ceruloplasmin	Mus musculus ceruloplasmin (Cp), transcript variant 1, mRNA [NM_001042611]	GCTTGCAGTGTCTATATGTACTAGAGATAAGAGACAATGAAAGAATCTCCTTTAGTGATA	NM_001042611	chr3:19907511-19907570	1.87689	up	74.147	25.2928	-2.95416	-3.86251	Detected	Not Detected
180	A_30_P01026850				lincRNA:chr3:86827945-86886695 reverse strand	TTCTTTGTTTACACAGTGTGGTAAGCTTTCTGGGATGCGACCTGCTATTGCTCCATGGAT		chr3:86858740-86858681	1.18736	up	12.8991	6.95537	-5.47728	-5.72503	Not Detected	Not Detected
181	A_30_P01020040				lincRNA:chr8:119732348-119749198 reverse strand	TTAAAATCCAGCCAAATGGACGAGAACACTCTCTGCCTAGTGCAAAGCACCACAATGAAG		chr8:119732471-119732412	1.93463	down	119.098	147.518	-2.27047	-1.31841	Detected	Detected
182	A_52_P142208	Mm.27903	Akirin1	akirin 1	Mus musculus akirin 1 (Akirin1), mRNA [NM_023423]	TTGCAACTGGTTTGATATCACATTTCAGCTCCAACTTTGCATCCTGAGAACACTTAAATG	NM_023423	chr4:123414037-123413978	1.19326	up	3968.7	2129.38	2.78797	2.53306	Detected	Detected
183	A_51_P124254	Mm.738	Col4a1	collagen, type IV, alpha 1	Mus musculus collagen, type IV, alpha 1 (Col4a1), mRNA [NM_009931]	TTTTCGTCTCTGGAGAAACTGTACTATCCTTTCACAGGGTTACCAACATCAGGCCACTGA	NM_009931	chr8:11199068-11199009	2.94316	up	94.5438	20.5665	-2.60357	-4.16094	Detected	Not Detected
184	A_55_P1975445					ATGCCCAAGTTACCAACAATCCTGATAACGATGGGAGCATAAATGCGGTCTTGCTGGTTT		chr13:077692929-077692870	1.11082	down	21154.5	15044.8	5.2022	5.35382	Detected	Detected
185	A_30_P01033257				lincRNA:chr13:71021825-71023381 forward strand	GAAAACCGTGAGGTTAGGGATACAAACTACACAGTAGCATACACAATGCTGATTACTGCA		chr13:71023218-71023277	1.62896	down	6.55323	6.83454	-6.45427	-5.75032	Not Detected	Not Detected
186	A_55_P1971448	Mm.603	Snrpd1	small nuclear ribonucleoprotein D1	Mus musculus small nuclear ribonucleoprotein D1 (Snrpd1), mRNA [NM_009226]	CTAGGCGATAATGTCTCTCAAGATTACTGTTTCAAATTGATAAGGAATTTGGGGATATCT	NM_009226	chr18:10627858-10627917	1.13282	up	8953.51	5060.28	3.96176	3.78184	Detected	Detected
187	A_51_P130095	Mm.425062	Fcgr2b	Fc receptor, IgG, low affinity IIb	Mus musculus Fc receptor, IgG, low affinity IIb (Fcgr2b), transcript variant 1, mRNA [NM_001077189]	ACTTCTGTGAGTCCTGAAACCAACAGACACTACGAGATTGGTTCCCAATGGTTGACTGTA	NM_001077189	chr1:172891047-172890988	1.09053	down	25931.6	18105.5	5.49595	5.62098	Detected	Detected
188	A_55_P2022622		Gm9265	predicted pseudogene 9265	PREDICTED: Mus musculus predicted pseudogene 9265 (Gm9265), mRNA [XM_003084894]	GAGTCCATGCCCTAGAAGTGAACAGATGAGATCTTCAGGAAGATGGACACAAACAATGAA	XM_003084894	chr12:20146988-20147046	2.36124	up	42.0133	11.3917	-3.77371	-5.01325	Detected	Not Detected
189	A_55_P2123012	Mm.482595	AA667203	expressed sequence AA667203	PREDICTED: Mus musculus hypothetical protein LOC100503467 (LOC100503467), mRNA [XM_003085206]	TTTTCTTTTGGTTGAAAGAAGCTGTGATGTGCTGTCCATCTGGACTTGGGACATGCAAGG	XM_003085206	chr18:65055717-65055776	2.08128	down	42.3699	56.4586	-3.76151	-2.70404	Detected	Detected
190	A_52_P501049	Mm.441077			cDNA sequence BC002059 [Source:MGI Symbol;Acc:MGI:2384864] [ENSMUST00000071374]	CTATGAATGTAACCAATGTGGCAAAGCCTATGCACGACACAGTGGCCTTCAAACTCATAA	XR_105875	chr17:17110157-17110216	1.01455	up	741.613	467.998	0.368044	0.347198	Detected	Detected
191	A_55_P2183672	Mm.195898	Pebp1	phosphatidylethanolamine binding protein 1	Mus musculus phosphatidylethanolamine binding protein 1 (Pebp1), mRNA [NM_018858]	GTTGTGTAAAGCATGCTGTTCCCCCCGCCCCCTTGCTACCCTCTCATTGGGAGTTCTTAG	NM_018858	chr5:117733222-117733163	1.75263	down	164557	184650	8.16175	8.97127	Detected	Detected
192	A_66_P129769	Mm.104932	Sik2	salt inducible kinase 2	Mus musculus salt inducible kinase 2 (Sik2), mRNA [NM_178710]	GTATGTTGTACCTTGTGACAGAATATGCCAAAAATGGAGAAATTTTTGATTATCTTGCTA	NM_178710	chr9:50803760-50743671	1.97252	down	169.63	214.223	-1.76023	-0.780193	Detected	Detected
193	A_55_P2100830	Mm.482915	Gm505	predicted gene 505	Mus musculus predicted gene 505 (Gm505), mRNA [NM_001111141]	AGGACATGGCTCCCTTTGTCCCGTGACCGCGTATGGCTTTATGTACTTTTGGGTCGTTTT	NM_001111141	chr8:127427654-127427713	1.48987	down	202.442	193.104	-1.50511	-0.929929	Detected	Detected
194	A_30_P01030309				lincRNA:chr2:79521628-79521871 forward strand	ATGATTATATTGTCTTAAGATATATAGAATACTTGAAACACTACAATTTCTTACAGGGAA		chr2:79521692-79521751	1.63126	down	6.33311	6.61427	-6.50357	-5.79758	Not Detected	Not Detected
195	A_30_P01018792				lincRNA:chr3:40966969-40976585 reverse strand	GGATGAGAACATAGAACCCCAATTGCCTGAATGACGACACAGAGGCCCCAACTGTCTGGA		chr3:40967699-40967640	2.27479	down	8.78965	12.8013	-6.03067	-4.84494	Not Detected	Not Detected
196	A_52_P588771	Mm.291240	Ntn5	netrin 5	Mus musculus netrin 5 (Ntn5), mRNA [NM_001033356]	TGCACATGAGCCTTCAGAGATACTGTCAGCAGGATTATGTTCTGCACGCCCAGGTTTCAG	NM_001033356	chr7:52947753-52949386	1.63161	down	6.29581	6.57673	-6.51209	-5.80579	Not Detected	Not Detected
197	A_30_P01030301				lincRNA:chr7:119735208-119822808 forward strand	TTCCAGCCTGGGAGCGTCGTTGCCTGTGCAAACCAGGAGGGGGTAAACTGAGGCACAGCA		chr7:119822556-119822615	1.25396	up	12.8455	6.55853	-5.48329	-5.80979	Not Detected	Not Detected
198	A_55_P2008996	Mm.472912	Gm10034	predicted gene 10034	Mus musculus 9 days embryo whole body cDNA, RIKEN full-length enriched library, clone:D030041C22 product:hypothetical protein, full insert sequence. [AK164250]	TGAAGTGTTAGTACCAGTACACTCCATCCTGGCCTAACTATATAACCCTTGACCTGCGTT		chr14:57397458-57397517	1.16082	down	64.4347	47.8878	-3.15671	-2.94157	Detected	Detected
199	A_52_P6451	Mm.33878	Sec24a	Sec24 related gene family, member A (S. cerevisiae)	Mus musculus Sec24 related gene family, member A (S. cerevisiae) (Sec24a), mRNA [NM_175255]	TGTTCCTGTAAGTCTGACATACTAATATTCACTTACGCAGTAACACTTATTTTAGCTTGC	NM_175255	chr11:51506261-51506202	1.6871	up	622.706	236.311	0.115928	-0.638618	Detected	Detected
200	A_30_P01024162				lincRNA:chr9:78373792-78374303 reverse strand	ATCTCAGTACAGAACTGGCTTTTCTGCCAAGAACAGGGACTTCAGAAAGAAGTTGGCTGA		chr9:78374189-78374130	1.63235	down	6.22556	6.50628	-6.52827	-5.82133	Not Detected	Not Detected
201	A_55_P2154480	Mm.295608	Ctxn2	cortexin 2	Mus musculus cortexin 2 (Ctxn2), mRNA [NM_001162934]	CTGTGCTGTTGGAGAGAAAATCATTCCATTCATGACATTCAATAAACATCTATGATTGGT	NM_001162934	chr2:124973510-124973569	3.69113	down	15.9622	37.722	-5.16989	-3.28583	Not Detected	Detected
202	A_55_P2140328					GGCAGCTTCCTAGCACACTTCTATTAAATGCCTTTTGTGTCTCGTAAAGAAGAAGAAGAA		chr7:026666947-026666888	1.09997	up	4028.26	2344.65	2.80946	2.672	Detected	Detected
203	A_55_P2110532	Mm.416952	4930578E11Rik	RIKEN cDNA 4930578E11 gene	Mus musculus adult male testis cDNA, RIKEN full-length enriched library, clone:4930521C24 product:unclassifiable, full insert sequence. [AK132929]	CTAATGTTCACCAAGTGGATAAACAGAAGACTTTGAGGATAAAGATTTGCTTCTAGAAAG		chr18:29556487-29556428	1.63299	down	6.17732	6.45842	-6.5395	-5.83198	Not Detected	Not Detected
204	A_30_P01026277				lincRNA:chr2:35828611-35838083 forward strand	TTTGTCCCACCCCGTCCCTTAAAAGGTCTGAAATGAATTCAAGGGTGATTCATCTGCTCA		chr2:35834088-35834147	1.14393	down	170.641	124.975	-1.75166	-1.55766	Detected	Detected
205	A_52_P306236	Mm.257266	Epha7	Eph receptor A7	Mus musculus Eph receptor A7 (Epha7), transcript variant 2, mRNA [NM_001122889]	CAGTTAGGCTGCAGTGTAAATATATAAAGACATTGTTCTGAGAGCAGTACGATTTCATGG	NM_001122889	chr4:28873570-28873629	1.63342	down	6.14745	6.42888	-6.54649	-5.83859	Not Detected	Not Detected
206	A_30_P01029410				lincRNA:chr1:42689799-42749799 reverse strand	ACACGAGAAAGAATCCGTGGTGCCAAGGGGAATGATTTTCTTTCAGAAGGCGTTTCAGAA		chr1:42705544-42705485	1.63352	down	6.13359	6.41477	-6.54975	-5.84176	Not Detected	Not Detected
207	A_55_P2383283	Mm.261738	2310001H17Rik	RIKEN cDNA 2310001H17 gene	Mus musculus adult male bone cDNA, RIKEN full-length enriched library, clone:9830143P17 product:unclassifiable, full insert sequence. [AK036632]	GGTGCTCGATTTCTAGTTATCATAAGGAAAGCAATAGCAGTTTTAAAGTCTTTTTCCTTC		chr6:129163525-129163466	2.48989	down	37.2196	59.3327	-3.94849	-2.63241	Detected	Detected
208	A_55_P2188624	Mm.373897	4933409D19Rik	RIKEN cDNA 4933409D19 gene	PREDICTED: Mus musculus RIKEN cDNA 4933409D19 gene (4933409D19Rik), partial miscRNA [XR_106096]	TCAGGCATTCTGTCCAGAAGTGGAAAAGCAACTGCTACTATTAAATATCTTTGAAATCCG	XR_106096	chr1:138499668-138499610	1.63359	down	6.10814	6.38842	-6.55574	-5.8477	Not Detected	Not Detected
209	A_55_P2087518	Mm.347360	Exoc8	exocyst complex component 8	Mus musculus exocyst complex component 8 (Exoc8), mRNA [NM_198103]	TTCTCTATGAAACTGTCCTCCCGGTGGTGGAGAGGAGGTTTGAGGAAGGTGTGGGGAAGC	NM_198103	chr8:127419515-127419456	1.26284	down	199.381	161.203	-1.5271	-1.19042	Detected	Detected
210	A_55_P1970954	Mm.260335	Pknox2	Pbx/knotted 1 homeobox 2	Mus musculus Pbx/knotted 1 homeobox 2 (Pknox2), transcript variant 2, mRNA [NM_001029838]	TATCCACCAAACCAGTACTGAATGTGGCCACGAGTTTTCAGTAAACCTTATCACCTACCG	NM_001029838	chr9:36698629-36698570	1.63403	down	6.08336	6.36421	-6.56161	-5.85318	Not Detected	Not Detected
211	A_52_P329398	Mm.273271	Atp12a	ATPase, H+/K+ transporting, nongastric, alpha polypeptide	Mus musculus ATPase, H+/K+ transporting, nongastric, alpha polypeptide (Atp12a), mRNA [NM_138652]	CCATCTTCCAGCAGGGGCTCTTCAGAAACAAAGTCATCTGGGTGGGGATCATCTCGCAGA	NM_138652	chr14:57005794-57006021	1.53193	up	18.2765	7.63828	-4.97456	-5.58991	Not Detected	Not Detected
212	A_55_P2328787	Mm.447147	6030451C04Rik	RIKEN cDNA 6030451C04 gene	Mus musculus 7 days neonate cerebellum cDNA, RIKEN full-length enriched library, clone:A730040I02 product:unclassifiable, full insert sequence. [AK080477]	GCCAAGAAAACAAGGTTCCCCAACATTGCTCCTCATTAAAGGTTAGTTGAGTTTTCAACC		chr4:104873467-104873525	1.50919	down	6.87526	6.64317	-6.38507	-5.79129	Not Detected	Not Detected
213	A_66_P120567	Mm.248360	Anxa1	annexin A1	Mus musculus annexin A1 (Anxa1), mRNA [NM_010730]	TGACATGAATGAAATCAAAGTATTTTACCAGAAGAAGTATGGAATCTCTCTTTGCCAAGC	NM_010730	chr19:20449781-20449722	1.11164	up	1844.37	1062.25	1.68244	1.52975	Detected	Detected
214	A_55_P2038640	Mm.153014	Gcn1l1	GCN1 general control of amino-acid synthesis 1-like 1 (yeast)	Mus musculus GCN1 general control of amino-acid synthesis 1-like 1 (yeast) (Gcn1l1), mRNA [NM_172719]	TTTAGTACATCAAGCGACCAGAGCCAAAGCCTTAAATCCAACCCACACACAACTGAAGAT	NM_172719	chr5:116072278-116072337	1.24965	up	1810.89	927.779	1.65601	1.33448	Detected	Detected
215	A_55_P2091831	Mm.423246	Krtap1-4	keratin associated protein 1-4	Mus musculus keratin associated protein 1-4 (Krtap1-4), mRNA [NM_001039502]	TTTCTGTGGCTTTCCCACTTGCTCCACTGGCGGCACATGTGGTTCTAACTGCTGTCAGCC	NM_001039502	chr11:99444922-99444863	1.03968	down	46.0822	30.6743	-3.64034	-3.5842	Detected	Not Detected
216	A_51_P100298	Mm.272264	Stx3	syntaxin 3	Mus musculus syntaxin 3 (Stx3), transcript variant A, mRNA [NM_152220]	ATCGCCATGCTGGTGGAAAATCAGGGGGAGATGTTAGATAACATAGAGTTGAATGTCATG	NM_152220	chr19:11859903-11857591	1.06551	up	123.028	73.9244	-2.22363	-2.31518	Detected	Detected
217	A_55_P2255399	Mm.289630	F630048H11Rik	RIKEN cDNA F630048H11 gene	Mus musculus NOD-derived CD11c +ve dendritic cells cDNA, RIKEN full-length enriched library, clone:F630048H11 product:hypothetical protein, full insert sequence. [AK170335]	ACTTTCTGTGGGGAGGAAAAGGTTTCCTTCTGCTTAAAACTCCCAGATCACACTCCATCA		chr12:21405539-21405480	2.37046	up	2517.22	679.877	2.13114	0.885968	Detected	Detected
218	A_55_P2173952	Mm.290003	Myh6	myosin, heavy polypeptide 6, cardiac muscle, alpha	Mus musculus myosin, heavy polypeptide 6, cardiac muscle, alpha (Myh6), transcript variant 1, mRNA [NM_001164171]	GCACGACGAGGAATAACCTCTCCAGCAGACCCTCGCTGTGGCCAATACACAATAAACATA	NM_001164171	chr14:55560833-55560774	1.42567	up	34.1313	15.3277	-4.07346	-4.58509	Detected	Not Detected
219	A_30_P01021519				lincRNA:chr4:132897264-132910714 forward strand	TCTGTTCCAGAATCTCCTTTCCCCGCCAATAGGTTGGCTTCTTCTCACTGGGGTGGGAGG		chr4:132908803-132908862	1.05562	up	70.3607	42.6741	-3.02978	-3.10787	Detected	Detected
220	A_51_P113906	Mm.46446	Gkn2	gastrokine 2	Mus musculus gastrokine 2 (Gkn2), mRNA [NM_025467]	AATTCACCTTTAAGATGGTCCATCAACTGGCTTCATCTTTTCAAAGAAATATACCTTTGG	NM_025467	chr6:87329285-87329344	1.71734	down	6.87638	7.56062	-6.38483	-5.60466	Not Detected	Not Detected
221	A_55_P2032024	Mm.213406	Uggt2	UDP-glucose glycoprotein glucosyltransferase 2	Mus musculus UDP-glucose glycoprotein glucosyltransferase 2 (Uggt2), mRNA [NM_001081252]	TGTCTTCATTGGCTGTGCGTGCCTCTCGCTATGATGTCACATTACTCAAAGAGAATCTCA	NM_001081252	chr14:119434124-119434065	1.76255	down	26.8735	30.3255	-4.41837	-3.6007	Not Detected	Not Detected
222	A_51_P401386	Mm.381680	Gm10610	predicted gene 10610	PREDICTED: Mus musculus predicted gene 10610 (Gm10610), mRNA [XM_003086608]	AAACATCACATTTAGGATCAAAGCTATTATGGGAGACTATTAAGTCAACATAAATAACTA	XM_003086608	chr7:90697560-90697501	1.63394	down	5.99444	6.27086	-6.58285	-5.8745	Not Detected	Not Detected
223	A_51_P116088	Mm.21911	Rexo2	REX2, RNA exonuclease 2 homolog (S. cerevisiae)	Mus musculus REX2, RNA exonuclease 2 homolog (S. cerevisiae) (Rexo2), mRNA [NM_024233]	AAGAAGAGGAAAATTATAGAAAATGGAGAAACTGAGAAGCCTGTGAGTTGATGCCGGTTC	NM_024233	chr9:48276972-48276913	1.43991	up	4197.74	1866.48	2.86892	2.34294	Detected	Detected
224	A_30_P01028923				lincRNA:chr16:4867322-4874772 forward strand	TGTGGTGAGACAAGATGAGACATGATGTGAAATGGAGGTGCAGGTACAACCCAGGCGCTC		chr16:4869008-4869067	1.63367	down	5.989	6.26413	-6.58416	-5.87605	Not Detected	Not Detected
225	A_51_P114634	Mm.397580	Amz1	archaelysin family metallopeptidase 1	Mus musculus archaelysin family metallopeptidase 1 (Amz1), mRNA [NM_173405]	TCTTTTGTCTTTGATGACATTTTTCCTGTCTCTGGCTATATCAATTCCTGACATAGGATG	NM_173405	chr5:141229165-141229224	1.63434	down	1778.82	1861.3	1.63023	2.33893	Detected	Detected
226	A_51_P122238	Mm.261004	Uchl5	ubiquitin carboxyl-terminal esterase L5	Mus musculus ubiquitin carboxyl-terminal esterase L5 (Uchl5), transcript variant 1, mRNA [NM_019562]	CAGGAAACTAAGTGAAGAGGATATTTGGACGTGTGTACAGTGTGCTGCACTTAATTTCAT	NM_019562	chr1:145653844-145653903	1.22632	up	3715.46	1939.77	2.69285	2.39851	Detected	Detected
227	A_51_P114616	Mm.6672	Batf	basic leucine zipper transcription factor, ATF-like	Mus musculus basic leucine zipper transcription factor, ATF-like (Batf), mRNA [NM_016767]	TATAGTCAATGTACTGGACTCTCCCAGGGAAGTTCGAGCCAATGTACTGGACCCAAAAAT	NM_016767	chr12:87049872-87049929	1.22601	down	3763.05	2953.77	2.71121	3.00518	Detected	Detected
228	A_52_P120122	Mm.277125	Cdh29	cadherin-like 29	Mus musculus cadherin-like 29 (Cdh29), mRNA [NM_177090]	CCAGAATAGTAGGGTTCAAAGGGATACTTGTCAACAGAGTGGTAAGTCACACTCCCTTGT	NM_177090	chr9:107897146-107897205	1.63288	down	5.9865	6.25848	-6.58477	-5.87735	Not Detected	Not Detected
229	A_51_P474658	Mm.9213	Esr1	estrogen receptor 1 (alpha)	Mus musculus estrogen receptor 1 (alpha) (Esr1), mRNA [NM_007956]	TCCCCGAAAGGTTCTGAGAATCCCTGCAACATTTTACCCATGTCATGTATGACTAGCAGA	NM_007956	chr10:5345105-5345046	1.20629	down	10.6686	8.23948	-5.75118	-5.48061	Not Detected	Not Detected
230	A_55_P2185676	Mm.347498	Ssty1	spermiogenesis specific transcript on the Y 1	Mus musculus spermiogenesis specific transcript on the Y 1 (Ssty1), mRNA [NM_009220]	GTTGGCTACATAAGGGTCTTTGACAATCCCAGTATCTTTGCCAATAAAATGTATTTTGTT	NM_009220	chrY_random:9328938-9328879	1.63234	down	5.98936	6.25939	-6.58408	-5.87714	Not Detected	Not Detected
231	A_30_P01024186				lincRNA:chr15:82769917-82770296 reverse strand	AGACCCTCATATTTGCGTACACTTCTAGATAGTACACCCTCACTGGACATTTCCTTGTCA		chr15:82770022-82769963	1.74485	up	17.0628	6.26084	-5.0737	-5.87681	Not Detected	Not Detected
232	A_30_P01017954				lincRNA:chr16:3872469-3877048 forward strand	ATTGGATGTGTGTGTACATGGTCATGAACATGCTCATTGCATGAATGCACACGCCTTTGG		chr16:3876743-3876802	1.07161	up	10.4825	6.26281	-5.77657	-5.87635	Not Detected	Not Detected
233	A_66_P115757	Mm.153030	Mthfd2l	methylenetetrahydrofolate dehydrogenase (NADP+ dependent) 2-like	Mus musculus methylenetetrahydrofolate dehydrogenase (NADP+ dependent) 2-like (Mthfd2l), mRNA [NM_026788]	TGTGTTTCACTCCCAAATCCCAGTTTGTTTGTGTACTAATAATGATCCTTGTTCAATGCA	NM_026788	chr5:91450245-91450304	1.41078	up	242.212	109.921	-1.24635	-1.74284	Detected	Detected
234	A_55_P2094324	Mm.377531	Olfr486	olfactory receptor 486	Mus musculus olfactory receptor 486 (Olfr486), mRNA [NM_146496]	TATCTTCATCACCATCTTGAAGATTCGTTCCACTGAGGGTCGCCAAAAAGCCTTTTCCAC	NM_146496	chr7:115315588-115315529	1.63103	down	6.00305	6.26867	-6.58078	-5.875	Not Detected	Not Detected
235	A_30_P01020068				lincRNA:chr5:14921737-14978834 forward strand	TAAGGTAGGAACTGTCACAAACAGGAGGTCAGAGTAGTTCTGAGAACATGAGGTCATGGT		chr5:14937825-14937884	1.63067	down	6.00812	6.27258	-6.57957	-5.8741	Not Detected	Not Detected
236	A_52_P266320	Mm.116704	Akap17b	A kinase (PRKA) anchor protein 17B	Mus musculus A kinase (PRKA) anchor protein 17B (Akap17b), mRNA [NM_001081956]	GGCGGCTTAGTAAAGAATGTAACGGGACAAACTGCTATGACTACTTTTGTTCTTGATACT	NM_001081956	chrX:34148651-34148592	3.11423	up	236.473	48.6154	-1.28095	-2.91982	Detected	Detected
237	A_55_P2001753				P95335_MYXXA (P95335) Serine-threonine protein kinase (Fragment), partial (6%) [TC1699856]	ATTTATTCATTCACTGGAAGTGAGGAGGCACTGAAATGTCCTCAGTTGGGGAAAACAGGG		chr8:087225952-087226011	1.36313	down	43.0156	37.5408	-3.73969	-3.29277	Detected	Detected
238	A_30_P01026173				lincRNA:chr16:9129538-9137898 forward strand	ACTTTTCTCCCCACAGTTTTCAGGCTTCTGTTTTGATGCTGCTGGTTCTTTGCGTTGACT		chr16:9137581-9137640	1.04213	down	24.7656	16.5238	-4.53622	-4.47668	Not Detected	Not Detected
239	A_55_P2136606	Mm.458570	Crnn	cornulin	Mus musculus cornulin (Crnn), mRNA [NM_001081200]	GAGAAGAAAGGAATCACAGCCAAGGGACTATATACCTACTTGAAGACAGAGCAGCCATGA	NM_001081200	chr3:92953334-92953393	3.00204	down	12.2708	23.5847	-5.54932	-3.96338	Not Detected	Not Detected
240	A_55_P2065074	Mm.483009			histone deacetylase 9 [Source:MGI Symbol;Acc:MGI:1931221] [ENSMUST00000085463]	TGATCTGACAGCTATTTGTGATGCATCGGAAGCCTGCATAAATGCCCTTCTAGGAAATGA	XM_003084896	chr12:34792143-34792084	1.84918	down	8.72688	10.3319	-6.04101	-5.15412	Not Detected	Not Detected
241	A_30_P01029687				lincRNA:chrX:102222494-102267068 forward strand	ATTCAGTACAGCCCAGTGCACATGTGCAAATAGGACAGGGACTGTTCCTTTTTGTGCTAA		chrX:102265194-102265253	1.62788	down	6.05157	6.30716	-6.56917	-5.86617	Not Detected	Not Detected
242	A_51_P125691	Mm.313185	Cdca4	cell division cycle associated 4	Mus musculus cell division cycle associated 4 (Cdca4), mRNA [NM_028023]	CCCGTGTGCAGGATGGCTTTATTTATGCCTATTTATATGTAAATGCCACTGAAAGCTAAG	NM_028023	chr12:114059030-114058971	1.5387	up	900.535	374.703	0.64816	0.0264435	Detected	Detected
243	A_52_P643087	Mm.172578	Olfr315	olfactory receptor 315	Mus musculus olfactory receptor 315 (Olfr315), mRNA [NM_146538]	CAGACACCAAAGTCTTTGAGTTCTTCATGTACATCTGCTGCATTCTGATGCTCCTGATCC	NM_146538	chr11:58592199-58592258	1.1476	down	8.60587	6.32303	-6.06116	-5.86254	Not Detected	Not Detected
244	A_51_P117236	Mm.4792	Zfp354a	zinc finger protein 354A	Mus musculus zinc finger protein 354A (Zfp354a), mRNA [NM_009329]	GTAATTATAGGCATCTAAGTGCACAGAGGAGTGCGCTGGACTTCTCAGTAGCAAAACACT	NM_009329	chr11:50884589-50884648	1.70268	down	7.40272	8.06985	-6.27842	-5.51062	Not Detected	Not Detected
245	A_51_P519251	Mm.18742	Nupr1	nuclear protein 1	Mus musculus nuclear protein 1 (Nupr1), mRNA [NM_019738]	CAATGGATACAGGACATCACACCCAGCAATGGATACAGGACCTTGGAGAAATTAGGAGTT	NM_019738	chr7:133767037-133766978	1.00936	up	10232.2	6490.3	4.15434	4.14091	Detected	Detected
246	A_52_P476431	Mm.479678	Evc	Ellis van Creveld gene homolog (human)	Mus musculus Ellis van Creveld gene homolog (human) (Evc), mRNA [NM_021292]	GCTGTTCTTAGGAAACACCTCTCGAGGAACACCATCGTGTCTAGGAGTGACGTTTGAGGC	NM_021292	chr5:37690618-37690559	2.47447	up	168.887	43.6975	-1.76656	-3.07368	Detected	Detected
247	A_55_P2047168	Mm.290610	Notch1	Notch gene homolog 1 (Drosophila)	Mus musculus Notch gene homolog 1 (Drosophila) (Notch1), mRNA [NM_008714]	TTGCTTCTTTCCAAAATCGAAAAGAAAGAAAAAAGAACGTGACAGGAGAAGGGAAGCTGG	NM_008714	chr2:26314689-26314630	2.08953	up	20.758	6.36034	-4.79088	-5.85406	Not Detected	Not Detected
248	A_55_P2064180	Mm.390787	Gm7167	predicted gene 7167	Mus musculus adult male testis cDNA, RIKEN full-length enriched library, clone:4932416G21 product:unclassifiable, full insert sequence. [AK030033]	GTCATTGATTCTGCTCATATCCACTGAATACAACCTGCCTTCTATTTTAAAGAAAGCTTT		chr15:90958960-90958901	1.58241	up	15.7455	6.37061	-5.18961	-5.85173	Not Detected	Not Detected
249	A_55_P2031966	Mm.390365	Fbxo39	F-box protein 39	Mus musculus F-box protein 39 (Fbxo39), mRNA [NM_001099688]	GAAGGCTGGGCTGGTGGTGATGGCAAGGTTCCAAGCATCTTTAAAGTGCTATCTTTACCA	NM_001099688	chr11:72132859-72132918	1.39441	down	356.526	318.291	-0.688615	-0.208958	Detected	Detected
250	A_51_P476960	Mm.309363	Csmd3	CUB and Sushi multiple domains 3	Mus musculus CUB and Sushi multiple domains 3 (Csmd3), mRNA [NM_001081391]	CAGGGCTCAATTGCGCTTTATTTCTGACTTTTCAATATCATATGAAGGATTTAACATCAC	NM_001081391	chr15:47781534-47781475	1.62251	down	6.15345	6.39216	-6.54508	-5.84686	Not Detected	Not Detected
251	A_55_P2037643					GATAATAAGAAAAAAGATTGGGCATGGATTGACAATCGCCCATCTAAACTGTGAGTTTCT		chr6:130322888-130322829	1.54975	down	6.46523	6.41487	-6.47378	-5.84174	Not Detected	Not Detected
252	A_55_P1955701	Mm.132336	Gm6146	predicted gene 6146	Mus musculus 0 day neonate eyeball cDNA, RIKEN full-length enriched library, clone:E130319M01 product:unclassifiable, full insert sequence. [AK053902]	CTGGGAAGACAACTGCATATTTTCTTGCCTAGTTCACTTGATTTTTATGAGGACAAAGGT		chr3:5577594-5577653	1.31153	down	93.8319	78.7897	-2.61447	-2.22323	Detected	Detected
253	A_66_P135165	Mm.317947	Nfib	nuclear factor I/B	Mus musculus nuclear factor I/B (Nfib), transcript variant 1, mRNA [NM_001113209]	GTTGGTTTTCAGAGCATTTCAGAATGTTGGAAGCACCGCTTTCCTTTCGTTAGTATATAA	NM_001113209	chr4:81938297-81938238	1.61965	down	6.21045	6.43999	-6.53178	-5.8361	Not Detected	Not Detected
254	A_55_P2129691	Mm.325205	AB124611	cDNA sequence AB124611	Mus musculus cDNA sequence AB124611 (AB124611), transcript variant 1, mRNA [NM_001198794]	AAACTCATAGATCCACCTGCCTCTGCCTCCAGATCGCTAGAATTAAAGTTACTGCCATAA	NM_001198794	chr9:21349711-21349770	1.34469	down	13216.5	11378.4	4.52357	4.95085	Detected	Detected
255	A_51_P112734	Mm.276831	Slc7a8	solute carrier family 7 (cationic amino acid transporter, y+ system), member 8	Mus musculus solute carrier family 7 (cationic amino acid transporter, y+ system), member 8 (Slc7a8), mRNA [NM_016972]	TATTTCTTTTGGATTTTTTAATGTATGGCGGTTTGGGGGCAGAGCTAGAACCTTAATAAT	NM_016972	chr14:55341196-55341137	1.42951	down	1011.67	925.914	0.816051	1.33157	Detected	Detected
256	A_55_P2025203	Mm.116803	Hrasls5	HRAS-like suppressor family, member 5	Mus musculus adult male testis cDNA, RIKEN full-length enriched library, clone:1700055A14 product:similar to H-REV107-LIKE PROTEIN 5 [Mus musculus], full insert sequence. [AK006790]	AACCATCGGAAACATTCTGAAAACCTCCTTAGAACATTTCCAGTAATGAAGAACTCTCCC		chr19:7713925-7713984	1.61731	down	6.25617	6.47806	-6.5212	-5.8276	Not Detected	Not Detected
257	A_30_P01027714				lincRNA:chr12:81217572-81233910 reverse strand	AGTCCTGGCACCTGGTGAAGTTAAAAGGCCATCCTTAGTTATCACTTTAGTTTGAGGCCA		chr12:81218297-81218238	1.1893	up	672.482	362.02	0.226873	-0.0232344	Detected	Detected
258	A_55_P2017964	Mm.334606	Unc13a	unc-13 homolog A (C. elegans)	Mus musculus unc-13 homolog A (C. elegans) (Unc13a), mRNA [NM_001029873]	AGTTCGCCACCAAATCCAAAAACAACAGCTGGGCGCCCAAGTATAACGAGAGCTTCCAGT	NM_001029873	chr8:74154475-74154416	1.06106	down	9.57474	6.5044	-5.90725	-5.82175	Not Detected	Not Detected
259	A_30_P01030671				lincRNA:chr4:101010948-101032148 forward strand	TTATCACAGTACTGTACCTTTAGAATGGACAGCATCAGCACTGTGATAACTGAGCCAGGG		chr4:101019567-101019626	1.61487	down	6.304	6.51772	-6.51021	-5.81879	Not Detected	Not Detected
260	A_30_P01020443				lincRNA:chr18:84757475-84757969 reverse strand	CTCTGTACAAACTCTGGTATAGCAGGCATAATAATTGTTTACAACAGTGGTTCCATTAAA		chr18:84757554-84757495	1.09254	down	148.912	104.162	-1.94816	-1.82047	Detected	Detected
261	A_30_P01018957				lincRNA:chr10:81680941-81704964 reverse strand	TCAATTTCTTTGGCAGCAACAAGTCCACTTTATCCATGAGTTGGTGGTAGGTGGTCCACA		chr10:81685965-81685906	3.84247	up	84.6445	14.1036	-2.76313	-4.70517	Detected	Not Detected
262	A_55_P2045777					GAGACGTGTCTTGTGATAATACATCTTATCTTGAATTTTCTTCTTTTTCACAGGAAGAGG		chr5:134315954-134315895	1.6116	down	6.36806	6.57061	-6.49562	-5.80713	Not Detected	Not Detected
263	A_55_P2059860	Mm.110505	Igsf1	immunoglobulin superfamily, member 1	Mus musculus immunoglobulin superfamily, member 1 (Igsf1), transcript variant 3, mRNA [NM_183335]	ATAAACAAAACCATCAATGCATATATGTCTGAATAAAATGCATATAGCGGACTTCTTCCT	NM_183335	chrX:47139585-47139526	1.13791	down	14.0564	10.2406	-5.35333	-5.16694	Not Detected	Not Detected
264	A_55_P1953003	Mm.462308	Atp6v0a4	ATPase, H+ transporting, lysosomal V0 subunit A4	Mus musculus ATPase, H+ transporting, lysosomal V0 subunit A4 (Atp6v0a4), mRNA [NM_080467]	CCTCACCTGAAGTTCCTGCAGTATTTCAAGTGTTATAATCATGAAAATAAATGTCTGCTT	NM_080467	chr6:37998549-37998490	1.61002	down	6.39991	6.59699	-6.48843	-5.80135	Not Detected	Not Detected
265	A_51_P126365	Mm.207063	Gzmn	granzyme N	Mus musculus granzyme N (Gzmn), mRNA [NM_153052]	AACAAAGCTCATGGAGTTTTGTCTTATGTGAAATCCAAGAAGATCTCTTCAGGAGTCTTC	NM_153052	chr14:56784854-56784795	1.63499	down	6.34481	6.64163	-6.5009	-5.79162	Not Detected	Not Detected
266	A_55_P1955532	Mm.21757	Trfr2	transferrin receptor 2	Mus musculus transferrin receptor 2 (Trfr2), mRNA [NM_015799]	TGTGAGCAGCCCAAGGGGATTAGATGTCAATAAACCAATTGTAACCCCTGTTGTCCATAC	NM_015799	chr5:138028646-138028705	3.5289	up	1473.52	267.336	1.35857	-0.460649	Detected	Detected
267	A_55_P2070786		Mrps14	mitochondrial ribosomal protein S14	mitochondrial ribosomal protein S14 [Source:MGI Symbol;Acc:MGI:1928141] [ENSMUST00000097193]	TTCAGGTGTGATCCGTCATGTGAAAGCTGCGAGAATGACTCCGGGTTATAAGGAGCCGAG		chr1:162125616-162125675	3.48296	up	45.3086	8.32864	-3.66477	-5.46508	Detected	Not Detected
268	A_55_P2027412					GATTGTGATGGGCTTCCCGTTAATGACAAGCTTCCCATTCTCGGCCTTGACTGTGCCATT		chr7:107910099-107910158	1.34508	up	1836.99	874.38	1.67665	1.24896	Detected	Detected
269	A_51_P117087	Mm.252514	Kcnip1	Kv channel-interacting protein 1	Mus musculus Kv channel-interacting protein 1 (Kcnip1), transcript variant B, mRNA [NM_027398]	TGTTCCAAAATGTCATGTAACTGAGGACACTGGCCATTCTGCTCTCAGAGACACTGACAA	NM_027398	chr11:33530570-33530511	1.65283	down	6.50716	6.88592	-6.46445	-5.73951	Not Detected	Not Detected
270	A_51_P144770	Mm.274492	2410002F23Rik	RIKEN cDNA 2410002F23 gene	Mus musculus RIKEN cDNA 2410002F23 gene, mRNA (cDNA clone MGC:27669 IMAGE:4910895), complete cds. [BC016099]	AGCCCTGGAACTTCTGCCTTCGTGAGTTTCTATTAAATGGCTGGTTCATTGCCCTCAAAA		chr3:138239543-138239484	1.3917	down	9070.65	8082.12	3.98051	4.45736	Detected	Detected
271	A_51_P120589	Mm.223388	Olfr181	olfactory receptor 181	Mus musculus olfactory receptor 181 (Olfr181), mRNA [NM_146999]	AAGTCTTTACCATTACCACTGTCTTGGTCTCTTACAGCTGCATTCTTCTCACTGTTTTCA	NM_146999	chr16:58925776-58925717	1.65733	down	7.64085	8.10763	-6.23275	-5.50388	Not Detected	Not Detected
272	A_55_P2404808	Mm.403315	2210406H18Rik	RIKEN cDNA 2210406H18 gene	Mus musculus adult male stomach cDNA, RIKEN full-length enriched library, clone:2210406H18 product:unclassifiable, full insert sequence. [AK008836]	CTCTGGGCATCCAGAAAATGTTCCCTACTAAAGAATAAACTGTAACCTCCACTAAGACTG		chr7:128206425-128206366	1.00431	up	1292.86	824.186	1.16988	1.16366	Detected	Detected
273	A_30_P01020409				lincRNA:chr10:9322308-9332183 forward strand	AGCAAGCTCCACACAAGCAGATGTTGCTAGCTGCAGAAGGCTTGGCCGATGATCACAGTT		chr10:9329130-9329189	1.60241	down	6.53042	6.69974	-6.4593	-5.77906	Not Detected	Not Detected
274	A_30_P01025161				lincRNA:chr4:8865575-8899400 forward strand	TTAGGTGGGTTAAGTGCACACAAATGGAAAATGGGGTAGGGTAGAATGTCAGTCCCATCT		chr4:8866983-8867042	1.60168	down	6.54277	6.70935	-6.45658	-5.77699	Not Detected	Not Detected
275	A_52_P114282	Mm.271980	Armcx5	armadillo repeat containing, X-linked 5	Mus musculus armadillo repeat containing, X-linked 5 (Armcx5), mRNA [NM_001009575]	GGCCATTTTATGGATGCTAGTCATCTTGAAAGATTGAATACTTGCTGGTTTTTATTGTGC	NM_001009575	chrX:132281644-132281703	1.18182	down	681.032	515.301	0.245099	0.48611	Detected	Detected
276	A_55_P1978018	Mm.443243	Gm5458	predicted gene 5458	Mus musculus predicted gene 5458 (Gm5458), mRNA [NM_001024706]	TAATAACTGTCATTAATTAAAAGCATAGTCTAAGGGAATAAAAAGCTGTCAGAAAACACA	NM_001024706	chr14:20413417-20413360	1.59997	down	6.56486	6.7248	-6.45171	-5.77367	Not Detected	Not Detected
277	A_30_P01031829				lincRNA:chr4:44181997-44249172 reverse strand	ATAATGTTACAATAAGATACAATAAGAACTAGTTAAAAGAAAAGGTGGGGCTGACTATTA		chr4:44197545-44197486	1.06396	up	45.9037	27.6226	-3.64594	-3.73538	Detected	Not Detected
278	A_55_P2045824	Mm.158536	Speer3	spermatogenesis associated glutamate (E)-rich protein 3	Mus musculus spermatogenesis associated glutamate (E)-rich protein 3 (Speer3), mRNA [NM_027650]	TACATTCAGTACATTTACACGGAGTGAATAGGAGGAAGCCAGTTAGCCAGCTGATTCAGG	NM_027650	chr5:13796427-13796486	3.31926	up	34.9296	6.73743	-4.0401	-5.77096	Detected	Not Detected
279	A_30_P01020248				lincRNA:chr5:106982442-107045717 reverse strand	TTTAATTTCTTCACAGAGCCTGGCTGTAGCTTGTGTAGGAGTTTGCAGAGTTTTATGCCA		chr5:107039469-107039410	1.59759	down	6.59193	6.7425	-6.44578	-5.76988	Not Detected	Not Detected
280	A_52_P66520	Mm.90241	Clec12a	C-type lectin domain family 12, member a	Mus musculus C-type lectin domain family 12, member a (Clec12a), mRNA [NM_177686]	CCCTGTCGTAATAAAGCTTAATAAACTAGGAGTAGATTTCCCAAATACAATCAAGCTTTG	NM_177686	chr6:129314880-129314939	1.43582	down	91.0887	83.735	-2.65728	-2.1354	Detected	Detected
281	A_55_P2081273	Mm.101909	Gabbr2	gamma-aminobutyric acid (GABA) B receptor, 2	Mus musculus gamma-aminobutyric acid (GABA) B receptor, 2 (Gabbr2), mRNA [NM_001081141]	TCTGCAAACAAAGAGGAGTTGGGATGTCAGAAACTTGCAAAAACAAATCAAACTCTAGAC	NM_001081141	chr4:46677433-46677374	5.05025	down	6.60492	21.3561	-6.44294	-4.10658	Not Detected	Not Detected
282	A_52_P365011	Mm.48757	Fes	feline sarcoma oncogene	Mus musculus feline sarcoma oncogene (Fes), mRNA [NM_010194]	CCAACCTCACCAATCAGCAGACACGGGAGTTTGTAGAAAAGGGGCATCGTCTGCCTTGCC	NM_010194	chr7:87523469-87522943	1.07995	down	21036.7	14545.3	5.19414	5.30511	Detected	Detected
283	A_52_P580582	Mm.482123	Nppa	natriuretic peptide type A	Mus musculus natriuretic peptide type A (Nppa), mRNA [NM_008725]	CTTCCTGCCTTCATCTATCACGATCGATGTTAAATGTAGATGAGTGGTCTAGTGGGGTCT	NM_008725	chr4:147376024-147376083	1.13021	up	119.551	67.7228	-2.26499	-2.44159	Detected	Detected
284	A_55_P2117033	Mm.425669	Mtmr3	myotubularin related protein 3	Mus musculus myotubularin related protein 3 (Mtmr3), mRNA [NM_028860]	GGATGTACCACTGGATTGTAAATTGATTTTTGTTTCATCTCCCCTTCCCTTCCATCCTCT	NM_028860	chr11:4382644-4382585	1.33922	down	2667.29	2286.99	2.21468	2.63607	Detected	Detected
285	A_55_P1975456	Mm.245998	Nfyb	nuclear transcription factor-Y beta	Mus musculus nuclear transcription factor-Y beta (Nfyb), mRNA [NM_010914]	TTGTGTATGTGCTGTGGTAGTTCTAGCTCTATCAAAAATGGCTTATTGTATAGTCTGTCC	NM_010914	chr10:82212091-82212032	1.28578	up	888.088	442.214	0.62808	0.26544	Detected	Detected
286	A_55_P2109342	Mm.1951	Rnps1	ribonucleic acid binding protein S1	Mus musculus ribonucleic acid binding protein S1 (Rnps1), transcript variant 1, mRNA [NM_009070]	TACAGCAGTTGAGATATCTCCTCTACAGAAGGGTTCTGGCTTGTAGAGCTACTGTTGGTT	NM_009070	chr17:24562234-24562293	1.53633	up	2354.95	981.387	2.035	1.41552	Detected	Detected
287	A_30_P01031351				lincRNA:chr15:102947390-102971082 reverse strand	TACTTCATCTTGTTTGCGGGGCGGCTGGGCCTGCTCTCGGGGTTTAATGATCTGTGCCAT		chr15:102966288-102966229	1.25054	down	1777.94	1423.5	1.62951	1.95207	Detected	Detected
288	A_55_P2408330	Mm.304075	Rbm33	RNA binding motif protein 33	Mus musculus RNA binding motif protein 33 (Rbm33), mRNA [NM_028234]	AGTGCTTTTCAGCTGTGGTGTGCATGTCATTAACTACCCCTCTCTGTTTTTACCCCTCTA	NM_028234	chr5:28745253-28745312	1.13104	down	1955.33	1415.93	1.76672	1.94437	Detected	Detected
289	A_55_P2134427					TTTAAGACCAACCTAGAAGAATTTGCCAGCAAGCACAAGCAAGAGACCCGGAAGAATCCT		chr13:097147010-097147069	1.36167	up	1591.58	748.337	1.46976	1.02438	Detected	Detected
290	A_55_P2062324					GTACAACACAAATTTAAGGGTAAAGATGGCTCTGAGGACAACTGGAGGAGGGTTGTGGTA		chrY_random:036386680-036386739	4.25236	down	6.59098	17.9441	-6.44599	-4.35772	Not Detected	Not Detected
291	A_52_P431294	Mm.246604	Gm4894	predicted gene 4894	Mus musculus predicted gene 4894 (Gm4894), mRNA [NM_177701]	ACCACTGTATTCTACTTTTATTAATTTTAGTCTTTCTTCACATTGGATGAGGGCTTGTCA	NM_177701	chr9:49088637-49088696	1.58997	down	6.58065	6.69886	-6.44825	-5.77925	Not Detected	Not Detected
292	A_55_P2130104	Mm.258262	2310046K01Rik	RIKEN cDNA 2310046K01 gene	Mus musculus RIKEN cDNA 2310046K01 gene (2310046K01Rik), transcript variant 1, mRNA [NM_027172]	TTTATTCTTAAAGTAGGGCTGGAGAGATTGTCCAGCTGTTTAAGGCAAAGTCCCATGACC	NM_027172	chr2:151834899-151834958	2.26284	down	18.9348	27.4319	-4.92351	-3.74538	Not Detected	Not Detected
293	A_51_P104718	Mm.153539	Gpr12	G-protein coupled receptor 12	Mus musculus G-protein coupled receptor 12 (Gpr12), transcript variant 1, mRNA [NM_001010941]	GAAGCAATGACATCTTTTAGACACGTATTGACAGTGGAAATCATCTTACCAGTGTTTTTT	NM_001010941	chr5:147394579-147394520	1.67253	down	6.46229	6.91993	-6.47443	-5.7324	Not Detected	Not Detected
294	A_30_P01018437				lincRNA:chr1:183142656-183163206 forward strand	GGCAAGACGTTTCAAAGGCTGAGGGTGTGTAGAGGCGCTTTGCTTTGGAGTTTTACTAGG		chr1:183142785-183142844	1.02979	down	56.9829	37.5694	-3.33402	-3.29167	Detected	Detected
295	A_51_P118132	Mm.15406	Skil	SKI-like	Mus musculus SKI-like (Skil), transcript variant 1, mRNA [NM_011386]	TGCCAATGCATATAGTTTTATGATTAAAATTGCTGTGGTTGGTTGCATTACATGACACAC	NM_011386	chr3:31021203-31021262	1.94977	down	4525.66	5649.47	2.97743	3.94074	Detected	Detected
296	A_55_P2102664				predicted gene 10750 [Source:MGI Symbol;Acc:MGI:3641996] [ENSMUST00000099266]	AAGACAAGACCATGCCCAGTGGATCTTCTGCCTGCTCTTTGCCTAACCTTCTGGCCATAG		chr2:148841723-148841664	1.54205	down	131.84	130.162	-2.12384	-1.49899	Detected	Detected
297	A_51_P435198	Mm.374855	Cryz	crystallin, zeta	Mus musculus crystallin, zeta (Cryz), mRNA [NM_009968]	TTCAGTATGGTCACCCATCAAATGCTTCATGGTCACTATAGTTTGCTGATATGTGACATG	NM_009968	chr3:154285974-154286035	1.1869	up	1279.84	690.372	1.15527	0.908069	Detected	Detected
298	A_51_P218041	Mm.383230	Tatdn1	TatD DNase domain containing 1	Mus musculus TatD DNase domain containing 1 (Tatdn1), mRNA [NM_175151]	CTGCCAAGCTGTAATTATCTGGAAAAGATCTCTTTATGTGTTTCTCACTTCTGGTATGTA	NM_175151	chr15:58721813-58721754	1.58805	down	6.45268	6.56066	-6.47658	-5.80932	Not Detected	Not Detected
299	A_51_P165934	Mm.263862	Phb	prohibitin	Mus musculus prohibitin (Phb), mRNA [NM_008831]	TCTCAAATACCCAATGGGATTCCAGCTTGAAGGATTGCATCCTGCAGGGAATGAGCACAC	NM_008831	chr11:95541869-95541928	1.20442	up	2408.78	1280.45	2.06761	1.79927	Detected	Detected
300	A_55_P1987336					AATATAGGCCTTGTGGTATTGCCATAGGCAATGTGTCTTCTGTCCTGTGAGAGACCAAGA		chr6:072649274-072649215	1.20444	up	12.3759	6.57864	-5.53702	-5.80537	Not Detected	Not Detected
301	A_51_P121818	Mm.6670	Prkag1	protein kinase, AMP-activated, gamma 1 non-catalytic subunit	Mus musculus protein kinase, AMP-activated, gamma 1 non-catalytic subunit (Prkag1), mRNA [NM_016781]	ATAATAGCTCTGCACAAGTCTCGGTAAAATATTTTTATTCGTCTTGTTTCACTGTGTGGA	NM_016781	chr15:98643461-98643402	1.12532	up	2961.3	1684.8	2.36554	2.1952	Detected	Detected
302	A_30_P01026525				lincRNA:chr8:82854412-82919089 reverse strand	AAGAAATTCAGCAAGTTGCTTTCCGTCTCTGGCTTAGGTGTGCTTGAGAAGGAAGATCCT		chr8:82918998-82918939	1.06241	up	55.841	33.6512	-3.36323	-3.45057	Detected	Detected
303	A_30_P01028640				lincRNA:chr12:20240893-20435318 reverse strand	TGCAATGACCAGCACAGAGCCGATTGCAATGCAAACACACAGAGGTCTTTTTTATGAGCT		chr12:20241192-20241133	2.26658	down	6.73548	9.77421	-6.4147	-5.23418	Not Detected	Not Detected
304	A_51_P117115	Mm.246542	Olfr53	olfactory receptor 53	Mus musculus olfactory receptor 53 (Olfr53), mRNA [NM_146960]	CCTATATCAGTCCTGCTTCCAGCTACAGCCCAGAAAGAAGCAAATTTACCTCAGTGCTAT	NM_146960	chr7:147838658-147838717	1.1376	down	11.5837	8.43688	-5.63245	-5.44645	Not Detected	Not Detected
305	A_30_P01027048				lincRNA:chr1:73004154-73007481 forward strand	GTGTTCCATGGCTCAACTGAGTGTTCTAGAAAATTAATTTTTCCTAAAATAAACCAAGGG		chr1:73007408-73007467	1.64804	down	6.78433	7.15841	-6.40427	-5.68352	Not Detected	Not Detected
306	A_30_P01028853				lincRNA:chr18:75513062-75523889 reverse strand	AGGGTACGGAACACAACCTCAGCACCGGTCTGCTTTCCTCTCCCCATTTCTGGTCTTTCT		chr18:75519593-75519534	1.1444	down	149.133	109.268	-1.94602	-1.75143	Detected	Detected
307	A_55_P1964648	Mm.38199	Btla	B and T lymphocyte associated	Mus musculus B and T lymphocyte associated (Btla), transcript variant 1, mRNA [NM_001037719]	GCCAATCACATAGCATTTATGCTCTTATTCCTACTTAGTAAATATGTATGTTGTAGCTCC	NM_001037719	chr16:45252905-45252964	2.58629	up	1830.31	453.096	1.67139	0.300511	Detected	Detected
308	A_55_P2102816	Mm.286408	Rpl36a	ribosomal protein L36A	Mus musculus ribosomal protein L36A (Rpl36a), mRNA [NM_019865]	ATCTAAGAGGATGCTGGCTGTTAACAGATGCGAGCATTTTGAATTGGGAGGCGACAAGAA	NM_019865	chrX:131122046-131122105	1.04916	down	23623	15867.8	5.36142	5.43065	Detected	Detected
309	A_55_P1955483	Mm.214554	Grb14	growth factor receptor bound protein 14	Mus musculus growth factor receptor bound protein 14 (Grb14), mRNA [NM_016719]	AAACTTGGATTCCTATTACACTCATGACTTTAAATTTATTAGTTAAAATTAAACCTTATT	NM_016719	chr2:64750601-64750542	1.64195	down	6.84995	7.20092	-6.39039	-5.67498	Not Detected	Not Detected
310	A_51_P124719	Mm.25788	Ccdc93	coiled-coil domain containing 93	Mus musculus coiled-coil domain containing 93 (Ccdc93), transcript variant 1, mRNA [NM_001025156]	AGGAAAATTCATTTCAGTTCTCTAGACGGATGTTGTCTTTCTCCTACTTGTTTCATTTCG	NM_001025156	chr1:123397921-123397980	1.15135	up	641.284	356.604	0.158341	-0.0449801	Detected	Detected
311	A_51_P211325	Mm.28574	Nudt2	nudix (nucleoside diphosphate linked moiety X)-type motif 2	Mus musculus nudix (nucleoside diphosphate linked moiety X)-type motif 2 (Nudt2), mRNA [NM_025539]	ACAACCAAGAGCAGATAGGTTAGTGAAATTAAAATTAACTCGGCACTCTCAGGTGACAGC	NM_025539	chr4:41427693-41427752	1.01265	down	263.83	171.052	-1.12301	-1.10487	Detected	Detected
312	A_55_P2164055	Mm.333333	BC060267	cDNA sequence BC060267	Mus musculus cDNA sequence BC060267 (BC060267), mRNA [NM_001110506]	ATGTACGCCTACCTTCGTAGTCGAAAGATCAAGATCCTAGAGATATTTAGCAAGGGGGAG	NM_001110506	chr6:115772248-115772189	1.96932	up	22.1867	7.21304	-4.69485	-5.67255	Not Detected	Not Detected
313	A_30_P01031037				lincRNA:chr1:92177032-92180487 forward strand	TATGTGAGTTGGAAACGGGTTTCTACAGAACAGGAAATAGGTACCACTGCGGGTTTACAC		chr1:92180428-92180487	2.66622	down	6.8806	11.7453	-6.38394	-4.96915	Not Detected	Not Detected
314	A_30_P01029915				lincRNA:chr13:98479793-98481177 reverse strand	AAAGAGAAGCAAAAGACACCCCAGTTGTTATTAATAGGCCAAAGTAAAAGATTCACTCAC		chr13:98479853-98479794	1.43442	up	16.1628	7.21408	-5.15187	-5.67235	Not Detected	Not Detected
315	A_55_P2039044	Mm.301900	Cyp3a59	cytochrome P450, subfamily 3A, polypeptide 59	Mus musculus cytochrome P450, subfamily 3A, polypeptide 59 (Cyp3a59), mRNA [NM_001105160]	GAGACTGTGTCACAGAACACCAGAGAATTTAATTAACCTTAGAACAACATAATATGAGCA	NM_001105160	chr5:146924485-146924544	1.63625	down	6.88349	7.21108	-6.38334	-5.67295	Not Detected	Not Detected
316	A_30_P01022811				lincRNA:chr1:138570107-138632310 forward strand	TCTCTCCAAGCATGGGCAGACGGAGAGCTGCAACCCTTGGACCAACCAACGCCTGCCAGT		chr1:138572899-138572958	2.52809	down	6.88524	11.1443	-6.38297	-5.04492	Not Detected	Not Detected
317	A_55_P2025258					CATGACCATGTCGGACAAATAAGAAACACAACAGTATTTCTCTAATACATCCCAGTAAAT		chr14:043214983-043214924	1.63454	down	6.88235	7.20235	-6.38358	-5.67469	Not Detected	Not Detected
318	A_30_P01027121				lincRNA:chr17:6265275-6362150 reverse strand	AGCCATAGTTGTTGGTTATATGTGGACAGTGGGTTTGAAGGTATAACTGTCTTTAGCTGA		chr17:6289041-6288982	1.28599	up	178.957	89.0945	-1.68301	-2.0459	Detected	Detected
319	A_51_P180176	Mm.319353	Gm16223	predicted gene 16223	Mus musculus adult male urinary bladder cDNA, RIKEN full-length enriched library, clone:9530096H18 product:itchy, full insert sequence. [AK035725]	TGGCAGACATTCACTCTGTAAGACAAATGCTTCATGATTCATTTAGGGACCTAGAAATAT		chr5:42607453-42607512	1.13431	up	84.1283	47.4846	-2.77196	-2.95377	Detected	Detected
320	A_51_P236469	Mm.152796	Metap1d	methionyl aminopeptidase type 1D (mitochondrial)	Mus musculus methionyl aminopeptidase type 1D (mitochondrial) (Metap1d), nuclear gene encoding mitochondrial protein, mRNA [NM_025633]	AGACACCTCTGAAACCTTTCTGGTGGGCAATGTGGATGAAAGTGGTAAAAAGTTAGTGGA	NM_025633	chr2:71353717-71353776	1.18515	up	1024.68	553.551	0.834485	0.589412	Detected	Detected
321	A_55_P1961433					GACATGGTGGGTTTGCAGCTTGATGAGTGTGGAACAAACCTAAACATGAACAAGAAATAA		chr7:132554264-132554205	1.63136	down	6.85022	7.1548	-6.39033	-5.68425	Not Detected	Not Detected
322	A_55_P1964368	Mm.334033	Kctd14	potassium channel tetramerisation domain containing 14	Mus musculus potassium channel tetramerisation domain containing 14 (Kctd14), transcript variant 2, mRNA [NM_001012434]	TTCTTTGTGGTAGGAGTCTGACATCAGTCACCAGATTAAATAAAGAACTCTTAACTAGTC	NM_001012434	chr7:104608007-104608066	1.68016	up	285.833	108.919	-1.00745	-1.75605	Detected	Detected
323	A_55_P2248095	Mm.399193			RIKEN cDNA 4930565N06 gene [Source:MGI Symbol;Acc:MGI:1915556] [ENSMUST00000153572]	GATGTATCAAGCTTTAAAAGGGCAAGGTTCCCATCTGGATAATAAAACTACAAGGAAACC		chr16:36880664-36880605	1.63066	down	6.82861	7.12916	-6.39489	-5.68943	Not Detected	Not Detected
324	A_55_P2164221	Mm.297482	Tpt1	tumor protein, translationally-controlled 1	Mus musculus tumor protein, translationally-controlled 1 (Tpt1), mRNA [NM_009429]	ACCATCCATACAACACCAGGACTTAGGACAAATGGGACTGATGTCATCTTGAGCTTTTTT	NM_009429	chr14:76247951-76248010	1.26081	down	384620	310473	9.38659	9.72095	Detected	Detected
325	A_51_P114966	Mm.52550	Prss37	protease, serine, 37	Mus musculus protease, serine, 37 (Prss37), mRNA [NM_026317]	CGCATCTCATTGCCTCTGCCATTGACTGAAGGAGCTTACATGGTCCCTAAACTCAAATAA	NM_026317	chr6:40464912-40464853	1.48554	down	549.359	522.496	-0.0648737	0.506115	Detected	Detected
326	A_30_P01023864				lincRNA:chr7:131819366-131852866 forward strand	AGCCTAGTACCTATGCTCTTTCATTCTCTAACTCAGCATCCTTCTGAATGATCACACATT		chr7:131844693-131844752	1.62993	down	6.78834	7.08394	-6.40342	-5.69861	Not Detected	Not Detected
327	A_55_P2092958	Mm.3399	Traf2	TNF receptor-associated factor 2	Mus musculus TNF receptor-associated factor 2 (Traf2), mRNA [NM_009422]	GGATTATTGCTCTAGGATTTCTCCATAGACATTGCCCATTTCTGTCCGTTTTTTCTACTT	NM_009422	chr2:25373600-25373541	1.00766	up	486.49	309.103	-0.240211	-0.251215	Detected	Detected
328	A_55_P2131979	Mm.380457	March1	membrane-associated ring finger (C3HC4) 1	Mus musculus membrane-associated ring finger (C3HC4) 1 (March1), transcript variant 3, mRNA [NM_175188]	AAATGACACACACACACGCACACACACACAAAACAAAAAATTTGGTCTTAAGCCTGAAAG	NM_175188	chr8:68992804-68992863	1.07	down	4308.54	2951.58	2.9065	3.00411	Detected	Detected
329	A_30_P01027040				lincRNA:chr13:98571741-98603323 forward strand	GTGTTCGATTTATAGTTTGTTCCACAGCCAATACACTTGAAAAAGTACAGATGTAAGCAA		chr13:98579529-98579588	1.62927	down	6.741	7.03168	-6.41352	-5.70929	Not Detected	Not Detected
330	A_51_P100625	Mm.439846	Apon	apolipoprotein N	Mus musculus apolipoprotein N (Apon), mRNA [NM_133996]	AGCTGAATTCTGGGCCTTGGTTGTATTCATATTGTTTTGGGATATTAAGGAAAGGAAGGT	NM_133996	chr10:127692512-127692571	1.74001	down	6.58136	7.33179	-6.44809	-5.649	Not Detected	Not Detected
331	A_52_P586004	Mm.267479	Hk3	hexokinase 3	Mus musculus hexokinase 3 (Hk3), nuclear gene encoding mitochondrial protein, transcript variant 1, mRNA [NM_001033245]	AAGATCTGGGGCTGACTCTGACATCTGATGACGCCTTGATGGTCCTGGAAGTGTGCCAGG	NM_001033245	chr13:55107959-55107900	1.23366	up	2810.79	1458.73	2.29028	1.98733	Detected	Detected
332	A_30_P01031282				lincRNA:chr6:67155508-67216941 forward strand	CTTTGGGCAATTTTCAAAGCAAAACAGGAAGAAGGCAGATGGTGGTCTCTTTGGAGCATT		chr6:67202306-67202365	1.17108	up	236.249	129.159	-1.28232	-1.51016	Detected	Detected
333	A_51_P224175	Mm.296610	2210016F16Rik	RIKEN cDNA 2210016F16 gene	Mus musculus RIKEN cDNA 2210016F16 gene (2210016F16Rik), mRNA [NM_027335]	GGGTACTCAGAAGATGGAAGCTGGACAGTCATGAGTTCTAGGCCGTCCTGACGACTCGGA	NM_027335	chr13:58482515-58482456	1.08042	down	303.968	210.262	-0.918703	-0.807114	Detected	Detected
334	A_55_P2088268	Mm.422962	Olfr782	olfactory receptor 782	Mus musculus olfactory receptor 782 (Olfr782), mRNA [NM_001011797]	CACTTCCCACATGATTGTTGTCTCCATAACATATGGAAGTTGTATCTTCATGTATACTAA	NM_001011797	chr10:128788337-128788396	1.62911	down	6.63026	6.91551	-6.43741	-5.73332	Not Detected	Not Detected
335	A_55_P2047196	Mm.330409	1700029I15Rik	RIKEN cDNA 1700029I15 gene	RIKEN cDNA 1700029I15 gene [Source:MGI Symbol;Acc:MGI:1916742] [ENSMUST00000111280]	GTCAATCCAGTCGCTGTTTTTGGCAAGGGCTGGAAAGCAAGCATACAAGGAGGAGTCTAA		chr2:92225651-92225710	1.62911	down	6.61059	6.89498	-6.4417	-5.73761	Not Detected	Not Detected
336	A_30_P01025872				lincRNA:chr13:94194458-94195068 reverse strand	TTGCTTCTGTTACAAGCTAGACAAAGTGAGGAAAGGTAGGAAGCAAGACACTTGACTGGG		chr13:94194639-94194580	1.62944	down	6.56998	6.854	-6.45059	-5.74621	Not Detected	Not Detected
337	A_66_P104833	Mm.208831	Slc30a8	solute carrier family 30 (zinc transporter), member 8	Mus musculus solute carrier family 30 (zinc transporter), member 8 (Slc30a8), mRNA [NM_172816]	TGATTCTGCCACCATACTCAATGAGATCTTTATTTTTTGTGAAACAGTAAAACTTCCCTC	NM_172816	chr15:52167214-52167273	1.62956	down	6.5496	6.83326	-6.45507	-5.75059	Not Detected	Not Detected
338	A_30_P01025563				lincRNA:chr12:110738120-110769295 forward strand	TGCCACCCGGCTTCACTCTGTCTGTCAACCAAGTAGTAAATAGTATCCTTAAATGGAAGC		chr12:110749923-110749982	1.40296	up	24.704	11.2737	-4.5398	-5.02828	Not Detected	Not Detected
339	A_55_P2009943	Mm.299906	Spen	SPEN homolog, transcriptional regulator (Drosophila)	Mus musculus SPEN homolog, transcriptional regulator (Drosophila) (Spen), mRNA [NM_019763]	GAAACTGTTTTTCTCAGCGCAGTTTTGTTCTGTGTGTCCATTGGATTACAAACTTTATTA	NM_019763	chr4:141023878-141023819	1.1386	down	5384.05	3924.85	3.228	3.41526	Detected	Detected
340	A_55_P2002954					AGGAAGGATAAAAGGGAATATAGCTTCTTCTTCGGGAAAACACCAAAAGGCGGATGACGC			4.41397	down	50.9365	143.947	-3.49585	-1.35377	Detected	Detected
341	A_51_P385635	Mm.333183	Mrpl53	mitochondrial ribosomal protein L53	Mus musculus mitochondrial ribosomal protein L53 (Mrpl53), nuclear gene encoding mitochondrial protein, mRNA [NM_026744]	TGAGTGGTCTGAGAAGACCTGGGCTTTAATCACTCAAAATGCTGCATGGAGCTCATGATA	NM_026744	chr6:83059717-83059776	1.2131	up	5232.88	2761.76	3.18691	2.90821	Detected	Detected
342	A_55_P2246700	Mm.454437	D7Ertd595e	DNA segment, Chr 7, ERATO Doi 595, expressed	AU023048 Mouse unfertilized egg cDNA Mus musculus cDNA clone J0425A06 3'. [AU023048]	ATATTAAGAATATGGATCCCGAACCCCCTGCCTTTAACTATAGTTCCGGGGATCTGCGAA		chr7:011301489-011301430	1.36818	down	204.991	179.564	-1.48707	-1.03481	Detected	Detected
343	A_30_P01030768				lincRNA:chr13:94186098-94186634 forward strand	AGAAAAATGAGAAGAGAGGACAGGAGCCCATGAAAGCCCTGATTGTAAACCCTATGCAAG		chr13:94186384-94186443	1.07746	down	9.88452	6.81867	-5.86131	-5.75367	Not Detected	Not Detected
344	A_55_P2117764	Mm.36148	Vangl2	vang-like 2 (van gogh, Drosophila)	Mus musculus vang-like 2 (van gogh, Drosophila) (Vangl2), mRNA [NM_033509]	TTCTGCCAGTCCTACTTCCTCTTGCTCTTGTTTGTTTTTGTTTTTTGTTTTTTGTTTTTT	NM_033509	chr1:173934653-173934594	1.22561	down	81.5167	63.9648	-2.81745	-2.52396	Detected	Detected
345	A_30_P01025002				lincRNA:chr15:10363330-10371830 reverse strand	TGGTTTGAATCCTTTATTAGAAACCATGCAAACTTCAATTAAAAAGTACACATGCAATAA		chr15:10368080-10368021	1.05561	down	9.86769	6.66898	-5.86377	-5.7857	Not Detected	Not Detected
346	A_55_P1995427	Mm.103155	Nxf2	nuclear RNA export factor 2	Mus musculus nuclear RNA export factor 2 (Nxf2), mRNA [NM_031259]	CCACATTGGCAATTTTTCTGTCTCCCTCCAAAGTTGTTTGTGATTTCATAATAAAGAGTT	NM_031259	chrX:131479138-131479079	1.2281	down	84.9469	66.7919	-2.75799	-2.46156	Detected	Detected
347	A_52_P373893	Mm.308467	Acvr1b	activin A receptor, type 1B	Mus musculus NOD-derived CD11c +ve dendritic cells cDNA, RIKEN full-length enriched library, clone:F630048N11 product:activin A receptor, type 1B, full insert sequence. [AK154578]	GTACAATTTATTAGAAAGGACTGTAAAATAGCCACTTAGACACTTTACCTCTCCAGTATG		chr15:101043956-101044015	1.2051	down	1885.94	1455.09	1.71459	1.98373	Detected	Detected
348	A_52_P23661	Mm.130701	Cldn19	claudin 19	Mus musculus claudin 19 (Cldn19), transcript variant 1, mRNA [NM_001038590]	TTGACTGCTGTCTCCTGGTATGCTACCCTGGTAACACAGGAATTCTTCAACCCCAGCACT	NM_001038590	chr4:118929768-118929827	1.38699	down	28.7692	25.5473	-4.32002	-3.84806	Not Detected	Not Detected
349	A_30_P01024081				lincRNA:chr17:39960567-39992817 reverse strand	TCTCAGACACAAACGGGAAGGCACACAGCCAGACGGAGCACCGGAGGCACACCAGGGAAT		chr17:39980443-39980384	1.0701	up	8439.71	5049.48	3.8765	3.77876	Detected	Detected
350	A_55_P2115141	Mm.422910	Lcor	ligand dependent nuclear receptor corepressor	Mus musculus ligand dependent nuclear receptor corepressor (Lcor), mRNA [NM_172154]	CTCTGTCGTATTGGGAGCTTTATTGCTACAAATTGAAAAGCTATCTTACAAAATGATGAC	NM_172154	chr19:41634173-41634232	1.8426	down	296.233	349.468	-0.955889	-0.0741434	Detected	Detected
351	A_55_P2180156					AGCCTTTTTCCAGCTCCTTTACAAGGCCCAAATTACCCTGATATCTAAACTGCACAAAGA		chr2:145980162-145980221	1.25424	down	8.60096	6.90666	-6.06198	-5.73517	Not Detected	Not Detected
352	A_30_P01024923				lincRNA:chr18:47327300-47333819 forward strand	TTTTTGATGCTGAGACTTCTGGGTAACCTTTCTAGAACTTCGTGCACACATGCCTGCAGA		chr18:47328898-47328957	1.63276	down	6.22123	6.50341	-6.52928	-5.82196	Not Detected	Not Detected
353	A_30_P01024501				lincRNA:chr18:38738876-38739324 reverse strand	AACCAAAGTCATTCTCACTGATAAAACATTCTCTTATTTTCAAATTTGGGGGCTGGGGGC		chr18:38739252-38739193	1.2975	down	34.9666	29.0472	-4.03857	-3.66284	Detected	Not Detected
354	A_55_P2178036	Mm.290079	Serpina6	serine (or cysteine) peptidase inhibitor, clade A, member 6	Mus musculus serine (or cysteine) peptidase inhibitor, clade A, member 6 (Serpina6), mRNA [NM_007618]	ATGTGCTGGCAGATGTGGGCATTAAGGATTTGTTCACCAACCAATCTGATTTCGCAGACA	NM_007618	chr12:104886876-104886817	1.63297	down	6.18899	6.47054	-6.53677	-5.82927	Not Detected	Not Detected
355	A_55_P2114838					GTTCACATTGCCAAGCTGGAAAAGGCAAAGGCTAAAGAACTCGCCATTAAATTGTGTTAA		chr7:014024911-014024852	1.07495	down	49048	33756.2	6.41543	6.5197	Detected	Detected
356	A_30_P01033284				lincRNA:chr8:27129927-27137444 forward strand	TCAGTACTACTGACTGGTACTACTTCCTCGGTACTACTGACTGGTACTACTTCCTCAGTA		chr8:27137305-27137364	3.05582	up	57.0592	11.9547	-3.33209	-4.94365	Detected	Not Detected
357	A_52_P339722	Mm.26908	Csnk1a1	casein kinase 1, alpha 1	Mus musculus casein kinase 1, alpha 1 (Csnk1a1), mRNA [NM_146087]	ATGACATGGAATCTTTAGGATATGTTTTGATGTATTTTAATAGAACCAGTCTGCCGTGGC	NM_146087	chr18:61736169-61736228	1.50636	down	2691.48	2595.75	2.2277	2.81877	Detected	Detected
358	A_52_P488427	Mm.253922	Sec14l2	SEC14-like 2 (S. cerevisiae)	Mus musculus SEC14-like 2 (S. cerevisiae) (Sec14l2), mRNA [NM_144520]	CAATAAAAAGCTCTTGACCCCACACAACTTGAGAGCCAGGTTACAGGCTGCCCAGAATTC	NM_144520	chr11:3997333-3997274	3.39144	up	480.448	90.6994	-0.258243	-2.02014	Detected	Detected
359	A_55_P1975667	Mm.447786	Rhox4g	reproductive homeobox 4G	Mus musculus reproductive homeobox 4G (Rhox4g), mRNA [NM_001039698]	AAGAGGAGAGAGCACTTCAGAAGAGGACAAAGTCAGTTAGGAATGAATGATGATGCCCCT	NM_001039698	chrX:35061231-35061172	5.89879	down	28.0473	105.924	-4.35669	-1.79627	Not Detected	Detected
360	A_30_P01020724				lincRNA:chr18:36449530-36456800 forward strand	GAAAGGAGACAGATAATTTCATTTGGGAGCAAATACTTATTGCCTTGAGAAATAGCACTG		chr18:36451657-36451716	1.03916	up	333.506	205.477	-0.784909	-0.840329	Detected	Detected
361	A_55_P2117146	Mm.4742	Pa2g4	proliferation-associated 2G4	Mus musculus proliferation-associated 2G4 (Pa2g4), mRNA [NM_011119]	TGAAAATGAAAACTTCACGTGCCTTTTTCAGTGAGGTGGAACGGCGTTTTGATGCCATGC	NM_011119	chr10:127997210-127997151	1.00653	down	1785.29	1150.48	1.63546	1.64485	Detected	Detected
362	A_55_P1991440	Mm.2760	Zscan21	zinc finger and SCAN domain containing 21	Mus musculus zinc finger and SCAN domain containing 21 (Zscan21), transcript variant 1, mRNA [NM_011757]	GTAGTTTGTAAAGAATTGAGCCACCTTGAACAGTCTGATTCAGAATAAACGTATAGCATC	NM_011757	chr5:138575382-138575441	1.0085	up	2584.87	1640.99	2.1694	2.15719	Detected	Detected
363	A_30_P01031650				lincRNA:chr12:20204125-20268950 reverse strand	GCAGATGACTGGGACATGAAAAGGCTTTAGAACGTTCATTACATTCATAGAGTTTCTCTC		chr12:20249242-20249183	1.6339	down	6.07059	6.35037	-6.56464	-5.85632	Not Detected	Not Detected
364	A_30_P01030711				lincRNA:chr18:35972802-35973126 forward strand	TAGGGTGTTCTGTAGGACTGAAGATTTCAGTCCTGCTCTCATGAACATGCTTCTTTGGGA		chr18:35972821-35972880	1.63403	down	6.0609	6.34075	-6.56695	-5.85851	Not Detected	Not Detected
365	A_55_P1958503					CGCTGCAGAAACGGCATCCAAGACTGTGCCGACTGGAGTGATGAAAACCTGTGCGACTAG		chr13:099076988-099077047	3.73143	down	6.05119	14.4563	-6.56926	-4.66953	Not Detected	Not Detected
366	A_52_P67995	Mm.197555	Eif4a3	eukaryotic translation initiation factor 4A3	Mus musculus eukaryotic translation initiation factor 4A3 (Eif4a3), mRNA [NM_138669]	GGCTGTGGAAAGAGAGGAATGGAAATTTGATACTCTATGTGATCTCTATGACACGCTGAC	NM_138669	chr11:119154972-119154913	1.40745	up	2455.69	1117.08	2.09543	1.60235	Detected	Detected
367	A_66_P114042	Mm.55812	Kctd7	potassium channel tetramerisation domain containing 7	Mus musculus potassium channel tetramerisation domain containing 7 (Kctd7), mRNA [NM_172509]	AGCGCAGGAGATGGGGTATGGGGAGTTTATTGGTGTGTGATCCCAGACTGAAATGAACCT	NM_172509	chr5:130631569-130631628	1.53001	down	6.44476	6.31312	-6.47835	-5.86481	Not Detected	Not Detected
368	A_55_P2457153	Mm.253264	G2e3	G2/M-phase specific E3 ubiquitin ligase	Mus musculus G2/M-phase specific E3 ubiquitin ligase (G2e3), transcript variant 2, mRNA [NM_001167963]	GCAAGGCAGCAAATTTAGGAGAGACATTTCAACAATATTGATAGAGTTAGGATTCCAAAT	NM_001167963	chr12:52466242-52466301	1.78486	down	251.849	287.796	-1.19007	-0.354258	Detected	Detected
369	A_52_P111845	Mm.131616	Nxph2	neurexophilin 2	Mus musculus neurexophilin 2 (Nxph2), mRNA [NM_008752]	ATAATGTCTGTATTACTGAGCTTTTGAGATTACTTTACTCTCAGTGTACTCATCTTCGAG	NM_008752	chr2:23256889-23256948	1.63419	down	6.01994	6.29849	-6.57673	-5.86815	Not Detected	Not Detected
370	A_51_P482148	Mm.56965	Mecom	MDS1 and EVI1 complex locus	Mus musculus MDS1 and EVI1 complex locus (Mecom), transcript variant 1, mRNA [NM_007963]	CCCGCTTGAAGCTTTGAAAGAAAAATACTTGAGACCTTCTCCAGGATTCTTGTTTCACCC	NM_007963	chr3:29876244-29876185	1.29243	up	12.7006	6.29159	-5.49965	-5.86974	Not Detected	Not Detected
371	A_55_P2125823					CCGGTTATCAGTAGTTCTGAATGTTAGATATTTTTTCCATGGGGTCAAAGATATCAAAGT		chr2:119495335-119495394	1.09941	up	11169.8	6504.73	4.28084	4.14411	Detected	Detected
372	A_66_P102581	Mm.38802	Ube2z	ubiquitin-conjugating enzyme E2Z (putative)	Mus musculus ubiquitin-conjugating enzyme E2Z (putative) (Ube2z), mRNA [NM_172300]	TTATGCGCTGGTTTTAAGTTGAGGAAATATATGCACAGGAGTCAAAGAGATGTCTTTATA	NM_172300	chr11:95909933-95909874	1.092	down	1965.93	1374.46	1.77452	1.90149	Detected	Detected
373	A_55_P1986701	Mm.482922	1700055N04Rik	RIKEN cDNA 1700055N04 gene	PREDICTED: Mus musculus RIKEN cDNA 1700055N04 gene, transcript variant 1 (1700055N04Rik), mRNA [XM_895013]	CGAGTTCATGAACCAGCGGGAAAAGCCGCTAGCGCTTTATGCCTATTCCAACAACGCAGA	XM_895013	chr19:3966478-3966537	1.63401	down	5.99912	6.27601	-6.58173	-5.87331	Not Detected	Not Detected
374	A_51_P112355	Mm.33902	Igtp	interferon gamma induced GTPase	Mus musculus interferon gamma induced GTPase (Igtp), mRNA [NM_018738]	ATATTCAACTGTAATAGCCCGTTCCTTCAAAGTGCAAGTATTTGCCAGGATAATCAGCCA	NM_018738	chr11:58020927-58020986	1.14254	up	11216.2	6285.17	4.28682	4.09458	Detected	Detected
375	A_55_P2088237	Mm.6216	Cyp27b1	cytochrome P450, family 27, subfamily b, polypeptide 1	Mus musculus cytochrome P450, family 27, subfamily b, polypeptide 1 (Cyp27b1), nuclear gene encoding mitochondrial protein, mRNA [NM_010009]	TTGCCTAATTTACAGCGTTTTTAAGCCTCCGCTACCTTGGTTCTTCAGCCACTCTCAAGT	NM_010009	chr10:126489922-126489981	1.70354	up	29.0757	10.9275	-4.30474	-5.07327	Not Detected	Not Detected
376	A_51_P179531	Mm.3291	Flt4	FMS-like tyrosine kinase 4	Mus musculus FMS-like tyrosine kinase 4 (Flt4), mRNA [NM_008029]	AGCTTACCCTATACTTTTACCTGACTTTAACACCTAAACAAATCAAACCTCTGTCCTGAA	NM_008029	chr11:49465646-49465705	1.63344	down	5.99128	6.26563	-6.58362	-5.8757	Not Detected	Not Detected
377	A_55_P2040583	Mm.326383	Map6d1	MAP6 domain containing 1	Mus musculus MAP6 domain containing 1 (Map6d1), mRNA [NM_198599]	CTGAGCCATCTCTCCAGCCCAAATTTTTAAAAATACTTTATCATACCTGCTAAAATTCCT	NM_198599	chr16:20233507-20233448	1.44761	down	4868.27	4511.98	3.08271	3.61638	Detected	Detected
378	A_30_P01031337				lincRNA:chr12:53669892-53710742 forward strand	GAGAAAAGGGGAATCACAGGATTTCATATTCTCATCTTAGTTGAATGGTGAGAAATTAGT		chr12:53672533-53672592	1.63309	down	5.98919	6.26212	-6.58412	-5.87651	Not Detected	Not Detected
379	A_55_P1991770	Mm.21830	Pdlim4	PDZ and LIM domain 4	Mus musculus PDZ and LIM domain 4 (Pdlim4), mRNA [NM_019417]	CATGGCCAGTGTAAATATATGTCCTCCTGGCCTTTCTAATAAAGTCCTTCTGCTTGCTCT	NM_019417	chr11:53868493-53868434	1.10652	down	10423	7384.05	4.181	4.32704	Detected	Detected
380	A_51_P117604	Mm.329123	Rab5a	RAB5A, member RAS oncogene family	Mus musculus RAB5A, member RAS oncogene family (Rab5a), mRNA [NM_025887]	TCCCCTATGAAAGGAAGGGGCTTTGCTGTTCTTACATGGCTAGAACCATAATAAACAATG	NM_025887	chr17:53646662-53646721	1.09844	up	4676.84	2725.95	3.02484	2.88938	Detected	Detected
381	A_55_P1994633	Mm.330079	Gm711	predicted gene 711	Mus musculus predicted gene 711 (Gm711), mRNA [NM_198628]	TCCAGTATTAATTTCGTACCCCATGGTGACTAATAAAAGAAGCCCTAGGCTGTTTCTGGC	NM_198628	chr2:26808956-26809015	1.71236	down	145.007	158.974	-1.9865	-1.21052	Detected	Detected
382	A_52_P347764	Mm.38634	4930451C15Rik	RIKEN cDNA 4930451C15 gene	Mus musculus RIKEN cDNA 4930451C15 gene (4930451C15Rik), transcript variant 1, mRNA [NM_029053]	CAGAGAATGTGAGGACCTCGCTAGCTCCATGAGTGAAATTCTTCCAGGACTCTGTATAAA	NM_029053	chr16:17545721-17545662	1.00633	up	9.84663	6.26452	-5.86685	-5.87596	Not Detected	Not Detected
383	A_55_P2400691	Mm.28507	Arhgap21	Rho GTPase activating protein 21	Mus musculus Rho GTPase activating protein 21 (Arhgap21), transcript variant 1, mRNA [NM_001128084]	ACCTGTGTCATGCCTGTGTGCATACCCAACTAAACACTGGAAATAAAATTGTCTTGGTGA	NM_001128084	chr2:20769627-20769568	1.35378	up	2625.1	1241.48	2.19168	1.75468	Detected	Detected
384	A_30_P01025678				lincRNA:chr10:117021051-117038683 forward strand	AGTTATATAGAGATCTACAATGAGACCGTTTGAGACCTGCTAGCTACTGGGACCCACAAG		chr10:117032652-117032711	2.59413	up	82.1781	20.2818	-2.8058	-4.18105	Detected	Not Detected
385	A_30_P01030886				lincRNA:chrX:121004130-121007360 reverse strand	CTAGACATCTACTAACGTCCTTGAAACCATGTTCAGATTGCTGCACATCCTCCTGAAGAT		chrX:121004483-121004424	1.63074	down	6.00881	6.27357	-6.5794	-5.87387	Not Detected	Not Detected
386	A_55_P1978336	Mm.259830	Tmem170b	transmembrane protein 170B	Mus musculus transmembrane protein 170B (Tmem170b), mRNA [NM_001163572]	GCTGTGAGTATACTTGACATGGATTCAGGTAACGTAGCCAGGCTTAGCTTTGTCGTGTTA	NM_001163572	chr13:41730364-41730423	1.3093	down	738.637	619.175	0.362243	0.751042	Detected	Detected
387	A_30_P01031093				lincRNA:chr6:5311375-5328075 reverse strand	TAGAGTACCAGTTGTATTGTTTGGAAGGCATGGCTTCCCCATTTCACAAGTAAAGAGGGG		chr6:5326041-5325982	1.62952	down	6.02687	6.28772	-6.57507	-5.87062	Not Detected	Not Detected
388	A_51_P435363	Mm.333679	Lipe	lipase, hormone sensitive	Mus musculus lipase, hormone sensitive (Lipe), transcript variant 1, mRNA [NM_010719]	GAAGAAGCTGACAATAAAGGACTTGAGCAACTCAGAGCCTTCAGACAGCCCCGAGATGTC	NM_010719	chr7:26165887-26165828	1.18589	up	294.485	158.987	-0.964429	-1.21039	Detected	Detected
389	A_52_P116134	Mm.284446	Aldh2	aldehyde dehydrogenase 2, mitochondrial	Mus musculus aldehyde dehydrogenase 2, mitochondrial (Aldh2), nuclear gene encoding mitochondrial protein, mRNA [NM_009656]	CCTCAGGTGGATGAAACTCAGTTTAAGAAGATCCTCGGCTACATCAAATCGGGACAACAA	NM_009656	chr5:122022690-122022137	2.20713	up	4066.39	1179.57	2.82305	1.68088	Detected	Detected
390	A_55_P1960659	Mm.309441	Fer1l6	fer-1-like 6 (C. elegans)	fer-1-like 6 (C. elegans) [Source:MGI Symbol;Acc:MGI:3645398] [ENSMUST00000159177]	TGGAAGAACTACAAGAAGTACATCATCATCGCCTTCATCCTGATCATCCTCATCGTCTTC	XM_905719	chr15:58494324-58494383	1.24543	down	20.0311	15.9722	-4.84231	-4.52567	Not Detected	Not Detected
391	A_55_P1991945					AACCCACAGGACTTGCCCCAGAGAAAGTCCTCACTTGTTACCAGCAAGCTTGCGGGGTAA		chr17:022872288-022872347	1.05554	down	354.846	239.805	-0.695428	-0.617443	Detected	Detected
392	A_66_P114582	Mm.313452			immunoglobulin heavy variable V1-54 [Source:MGI Symbol;Acc:MGI:3647133] [ENSMUST00000103525]	TTCACTAATTACTTGATAGAGTGGGTAAAGCAGAGGCCTGGACAGGGCCTTGAGTGGATT		chr12:116432095-116432036	3.62983	up	3277.2	578.042	2.51177	0.651869	Detected	Detected
393	A_55_P2055864		Dvl2	dishevelled 2, dsh homolog (Drosophila)	dishevelled 2, dsh homolog (Drosophila) [Source:MGI Symbol;Acc:MGI:106613] [ENSMUST00000102575]	AGTTGTGAATTTTGTCCCCAAACTGGGTACGATTAGTAGCATGATCAACCTGCAAGAGGG		chr11:69825744-69825803	1.39998	up	78.4374	35.8709	-2.87301	-3.35842	Detected	Detected
394	A_66_P111490	Mm.387246	Gm10646	predicted gene 10646	Mus musculus 16 days neonate thymus cDNA, RIKEN full-length enriched library, clone:A130010D05 product:hypothetical protein, full insert sequence. [AK037358]	TGTGGGATATCAGTACATCAAGGAGGCTCCTAACTATAATCCCTCTTTTTAAAAGAAATG		chr9:66954708-66954767	1.02824	up	10.1814	6.33953	-5.81861	-5.85879	Not Detected	Not Detected
395	A_55_P2106700	Mm.469901	Vmn2r59	vomeronasal 2, receptor 59	Mus musculus vomeronasal 2, receptor 59 (Vmn2r59), mRNA [NM_001105056]	CAGAAAAAATCTCCTGTCTTGGCATCAGGCACAAAAAACATTCAAGAAGGAATATCAATT	NM_001105056	chr7:49267241-49267182	1.62536	down	6.101	6.34883	-6.55743	-5.85667	Not Detected	Not Detected
396	A_30_P01029368				lincRNA:chr10:21710544-21710942 forward strand	GAGCTAAACTGTACACATGTGTGTGCTGGAGCAATACAAAATGATATTTTCTTATTATCG		chr10:21710720-21710779	1.62471	down	6.11301	6.35877	-6.5546	-5.85441	Not Detected	Not Detected
397	A_55_P2107995	Mm.268532	Psd	pleckstrin and Sec7 domain containing	Mus musculus pleckstrin and Sec7 domain containing (Psd), mRNA [NM_028627]	TATGCAGCACTGCTTCGAGTCAAGATGAAGGCAGCCAGCGAGGAGCTGGACACCATAGAG	NM_028627	chr19:46387401-46387342	1.62392	down	6.12539	6.36855	-6.55168	-5.8522	Not Detected	Not Detected
398	A_55_P2139886	Mm.311080	Sft2d1	SFT2 domain containing 1	Mus musculus SFT2 domain containing 1 (Sft2d1), mRNA [NM_134114]	TTAAAAATGTGAAACTTTATATACTTCAAGCTTAAAATTACTTATTAAGTGTAATAAAAA	NM_134114	chr17:8520196-8520255	1.40895	down	58.2366	52.533	-3.30262	-2.80801	Detected	Detected
399	A_52_P257758	Mm.46306	Reg4	regenerating islet-derived family, member 4	Mus musculus regenerating islet-derived family, member 4 (Reg4), mRNA [NM_026328]	GCATTGCGCTGAGATGAACCCCAAGGATAAATTCTTAACTTGGAACAAAAATGGATGTGC	NM_026328	chr3:98037005-98040251	1.62296	down	6.15026	6.3906	-6.54583	-5.84721	Not Detected	Not Detected
400	A_55_P1972991	Mm.294007	Pcsk6	proprotein convertase subtilisin/kexin type 6	Mus musculus proprotein convertase subtilisin/kexin type 6 (Pcsk6), mRNA [NM_011048]	CTGTTGAATCCACACTTCAAATAAGAAATCAGTGAAGCAAATCTAATGTTAACCCTGAGT	NM_011048	chr7:73195141-73195200	1.38029	up	13.8021	6.402	-5.37967	-5.84464	Not Detected	Not Detected
401	A_30_P01018376				lincRNA:chr1:153685487-153710962 reverse strand	ATGAATAAGCCCTTTGTCCTCAAGAATTTCATTCAGAGAAAATCGTAAAAATCACCCCTA		chr1:153699333-153699274	1.47498	down	21.9056	20.6863	-4.71325	-4.15256	Not Detected	Not Detected
402	A_52_P116253	Mm.209903	Atf2	activating transcription factor 2	Mus musculus activating transcription factor 2 (Atf2), transcript variant 1, mRNA [NM_001025093]	AAGTTCTGACTCAAGTGTAATTATTCAACAAGCAGTACCTTCACCAACCTCAAGTACTGT	NM_001025093	chr2:73684349-73684290	1.06379	down	135.833	92.5129	-2.08079	-1.99158	Detected	Detected
403	A_55_P2202184	Mm.444291	4933400F21Rik	RIKEN cDNA 4933400F21 gene	Mus musculus RIKEN cDNA 4933400F21 gene (4933400F21Rik), non-coding RNA [NR_015540]	AATGGTGTCCTTGGCTTTAAAATGTGGCCATTAGGGACTCAGTTAAAAATAAATTCTCTT	NR_015540	chr1:91574125-91574066	1.62001	down	6.20704	6.43788	-6.53257	-5.83658	Not Detected	Not Detected
404	A_30_P01027718				lincRNA:chr11:58136882-58143829 forward strand	CCAACAGAAAGACTGATGTTTCATTTTAGCCTTTTGTAGGTAAACTAACTATGAAGAGGT		chr11:58139986-58140045	1.61926	down	6.22191	6.45032	-6.52912	-5.83379	Not Detected	Not Detected
405	A_30_P01025243				lincRNA:chr3:121615836-121616109 forward strand	TATTTGAAACTACTAGGCAGCAAGTGATCACCTTCAAGCCCCATTTCAGCTGCTGTAAGC		chr3:121615905-121615964	2.75603	down	6.23706	11.0054	-6.52561	-5.06302	Not Detected	Not Detected
406	A_51_P232142	Mm.781	Thumpd3	THUMP domain containing 3	Mus musculus THUMP domain containing 3 (Thumpd3), mRNA [NM_008188]	TTACACTGCTTGACCACTCCAGAATGCTTGATTTCTAGCAAGGTGATTGTAATGGTATTT	NM_008188	chr6:113017932-113017991	1.1257	up	4299.29	2445.2	2.9034	2.73258	Detected	Detected
407	A_51_P112308	Mm.25775	1810011O10Rik	RIKEN cDNA 1810011O10 gene	Mus musculus RIKEN cDNA 1810011O10 gene (1810011O10Rik), mRNA [NM_026931]	CTCCAGACACTGTAGTAAGCATTAGGAAATGAATATGGGGGATTTTAGAAGGATGCTGTG	NM_026931	chr8:25548213-25548154	1.24722	down	9.28753	7.41624	-5.95118	-5.63247	Not Detected	Not Detected
408	A_55_P2077497	Mm.235238			predicted gene, 17678 [Source:MGI Symbol;Acc:MGI:4937312] [ENSMUST00000167348]	GAAGAAGAAGAAGAAGAAGAAGAAGAAGAAGAAGGAGAAGAAGAAGAAAGAAGGAAAGAA		chr3:57850492-57850670	1.99123	down	32550.1	41496.8	5.82389	6.81755	Detected	Detected
409	A_55_P1997585					AACTACACTGAGTTTCTTGTCCCATTGAGCCTGGGCTGCATGAGGTTAAAGGGAATGATT		chr7:027737339-027737398	2.06272	down	156.627	206.846	-1.87529	-0.830744	Detected	Detected
410	A_30_P01032673				lincRNA:chr11:112898724-113062945 reverse strand	AATGAACAAACAAGATGTGGAGTTGACTTTCCCTGTTTGCAGTCTGTCACCGCATGGAGT		chr11:112899300-112899241	1.51862	up	19.2881	8.13174	-4.89684	-5.4996	Not Detected	Not Detected
411	A_55_P2159865	Mm.379046	Zfp59	zinc finger protein 59	Mus musculus zinc finger protein 59 (Zfp59), mRNA [NM_011762]	TGCAAGAGCCAAAGGGTGTCTTCAAGGAAATACTGACTTCCAGACACAACAGATGCACAT	NM_011762	chr7:28641517-28641576	1.12328	up	496.064	282.744	-0.212096	-0.37981	Detected	Detected
412	A_55_P2115851	Mm.160389	9930013L23Rik	RIKEN cDNA 9930013L23 gene	Mus musculus RIKEN cDNA 9930013L23 gene (9930013L23Rik), mRNA [NM_030728]	ATCTGAGAGTGGTTGGCTCCAGACCAGGATCTTTCAGCTTATGTTCACTCTGAGCAAATA	NM_030728	chr7:91082420-91082361	1.61225	down	6.36463	6.56974	-6.4964	-5.80733	Not Detected	Not Detected
413	A_55_P2013158	Mm.217161	Ablim1	actin-binding LIM protein 1	Mus musculus actin-binding LIM protein 1 (Ablim1), transcript variant 1, mRNA [NM_178688]	AAAGCTAAACTCTTCTAAGTCCCTCGAGTAAACGACAATCAGGAAACGAACTCTCAGTGG	NM_178688	chr19:57111731-57111672	15.6587	up	526.867	21.5421	-0.125183	-4.09407	Detected	Not Detected
414	A_30_P01033143				lincRNA:chr19:6268793-6276607 forward strand	TTTTGGGAGTTCCTAGCCAGCGGAAACACTGCAGTTGGGGAGCGCAGCTGAAGTACTTGG		chr19:6276399-6276458	1.58019	down	171.169	173.171	-1.7472	-1.08711	Detected	Detected
415	A_55_P2089467					AAACAGAAAGAAAAAGAGATCTACGTGACATTGTATTTGCCTGGGAAGACAGAGCACTAG		chr5:078969865-078969924	1.60901	down	6.42871	6.62254	-6.48195	-5.79578	Not Detected	Not Detected
416	A_52_P637282	Mm.223504	Wipf1	WAS/WASL interacting protein family, member 1	Mus musculus WAS/WASL interacting protein family, member 1 (Wipf1), mRNA [NM_153138]	GGGTGATTATTGAAGTCTCCTCAAACTTTTGGTATGAAATTTAACTTTCCCTGTTCATAG	NM_153138	chr2:73267888-73267829	1.13157	down	5215.41	3778.43	3.18209	3.36041	Detected	Detected
417	A_65_P16630	Mm.146087	BC068281	cDNA sequence BC068281	Mus musculus cDNA sequence BC068281 (BC068281), transcript variant 1, mRNA [NM_001170858]	ATGCTCCATATGTTCACCTCATTTACCAGAACCCTTGTTCTGTAGGTCCCACTGAGAGAA	NM_001170858	chr12:4858720-4862114	1.53357	up	116.678	48.711	-2.3001	-2.91699	Detected	Detected
418	A_55_P2048508					TGTTTTCTCCCTTTTTAAACATTCTTTCAGGGGCCAGTGCGCATGTGGGTGAAGCTGAAA		chr12:072110515-072110456	1.06016	up	48.3688	29.2103	-3.57047	-3.65476	Detected	Not Detected
419	A_30_P01031930				lincRNA:chr7:49715933-49771497 reverse strand	AAATTGGAGCTTACGTTTACTTACTGCTGTCTTGGGATAATGAGTGCCTGTTTTATACTG		chr7:49728768-49728709	1.48932	down	6.99576	6.67061	-6.36	-5.78534	Not Detected	Not Detected
420	A_30_P01027340				lincRNA:chr3:35783763-35784442 reverse strand	TGTCAATAGGCCAGCAGCACACCACATGGGGCTTATTTCCCAACTCTGTTATGAAAAAAT		chr3:35784041-35783982	1.2028	up	14.8026	7.87929	-5.2787	-5.5451	Not Detected	Not Detected
421	A_55_P2149791	Mm.454018			UI-M-HU0-cqu-o-17-0-UI.r1 NIH_BMAP_HU0 Mus musculus cDNA clone IMAGE:30667264 5', mRNA sequence [CO046494]	AACGCAACATGCGATTCTTCTCAACAGCTTTATTTCTGGAACGCCTTGATGCTACGGGAA		chr6:98457838-98457779	1.55254	up	16.2283	6.69223	-5.14604	-5.78067	Not Detected	Not Detected
422	A_30_P01029403				lincRNA:chr12:111829967-111830904 forward strand	TTTCTTTCCTTCTTTCTCTAATTTACTCATAAGACAGGGTCTCGCCTTGGCTAGCCTTAT		chr12:111830410-111830469	1.19473	up	64.0967	34.3486	-3.1643	-3.42098	Detected	Detected
423	A_66_P101786		Gm10748	predicted gene 10748	predicted gene 10748 [Source:MGI Symbol;Acc:MGI:3641901] [ENSMUST00000099256]	TAAACACTTGATGTAGCCTTGGGGTTCGCCAACAGTTAAAGACTCTGGCAAGGTTCTAGT	XM_003086284	chr3:5215093-5215152	1.60237	down	6.5427	6.71217	-6.45659	-5.77638	Not Detected	Not Detected
424	A_55_P2085979	Mm.268521	Igf1	insulin-like growth factor 1	Mus musculus insulin-like growth factor 1 (Igf1), transcript variant 2, mRNA [NM_184052]	AACCATTAAAAACATGCCACCAAGACCTTCCCTCCCCTTCTTAAAAATATAAATCAGAGT	NM_184052	chr10:87378456-87378515	1.0714	down	1653.49	1134.21	1.52482	1.62431	Detected	Detected
425	A_51_P217598	Mm.458174			RIKEN cDNA 4932442E05 gene [Source:MGI Symbol;Acc:MGI:1921665] [ENSMUST00000059966]	AAGGCGACTGTATGTTCTACTAAGGGAGGTGCTATCTTTTTCGACTTCAAAAGCAAGGCA		chr10:118300073-118300132	1.70573	up	17.9279	6.72915	-5.00235	-5.77274	Not Detected	Not Detected
426	A_55_P2358299	Mm.26187	AU021128	expressed sequence AU021128	AU019847 Mouse eight-cell stage embryo cDNA Mus musculus cDNA clone J0523C08 3'. [AU019847]	CAGCTCAAAGGTAGAATTCAAGGGATATTAGCTGGCCATAATTATGGTGTTTTCTGCTGA		chr2:052734890-052734832	1.59985	down	6.57638	6.73609	-6.44919	-5.77125	Not Detected	Not Detected
427	A_55_P1969885					ATGAATAATCGGTGCCACACACAGCAGTGGAGAATTAGTGTTTCTCATGAAGTGGAAGGG			1.52395	down	238.356	232.562	-1.26951	-0.661689	Detected	Detected
428	A_55_P2287105	Mm.61180	4933407C09Rik	RIKEN cDNA 4933407C09 gene	Mus musculus adult male testis cDNA, RIKEN full-length enriched library, clone:4933407C09 product:unclassifiable, full insert sequence. [AK016713]	CTAGCTGCCAGTGATGTTTCATTGCATGTAAGGAAAAAAGCAAGTTGAAGAACATTATTT		chr2:168906267-168906208	1.59776	down	6.60225	6.75377	-6.44352	-5.76747	Not Detected	Not Detected
429	A_55_P2073642	Mm.187554	1600014C10Rik	RIKEN cDNA 1600014C10 gene	Mus musculus RIKEN cDNA 1600014C10 gene (1600014C10Rik), transcript variant 1, mRNA [NM_001085385]	GCCATGCTAACGACCTATGTCACCAAGGAGCTGCAGGCTGAGATCCGCTATGAGGACTAG	NM_001085385	chr7:38979930-38979989	1.20155	down	331.557	255.059	-0.793365	-0.528471	Detected	Detected
430	A_30_P01024658				lincRNA:chr16:64796849-64843249 reverse strand	TTCTTACAAAAGGAAAAGCTGTTCATGAATTATACCATATTTTATCATCAGGTCCTCCAA		chr16:64822307-64822248	1.05574	up	40.201	24.3792	-3.83732	-3.91558	Detected	Not Detected
431	A_30_P01017657				lincRNA:chrX:121970356-121970881 reverse strand	CACAAGTTCAAAGAAGATCACACAGTGCCTGGGCCGTCTTCTGCTGGACAACATGGACAG		chrX:121970836-121970777	1.34256	up	56.3565	26.8752	-3.34997	-3.77496	Detected	Not Detected
432	A_51_P101375	Mm.149029	St6gal1	beta galactoside alpha 2,6 sialyltransferase 1	Mus musculus beta galactoside alpha 2,6 sialyltransferase 1 (St6gal1), mRNA [NM_145933]	GAAGCCTACTCAGTTACTCTAGAGTAAAGTTGTTCCCAGGGCAGTCCCTTTTGATCCTTA	NM_145933	chr16:23358405-23358465	1.37336	up	92.6889	43.2101	-2.63215	-3.08987	Detected	Detected
433	A_30_P01031899				lincRNA:chr3:84609788-84618062 forward strand	CTTCTTATAACTGTCTATGAGAAAAATACAGAGCCACAAGAGATCTTATTCTTACGGCTT		chr3:84614363-84614422	1.5945	down	6.62395	6.76215	-6.43879	-5.76568	Not Detected	Not Detected
434	A_52_P401475	Mm.293321	Ubxn4	UBX domain protein 4	Mus musculus UBX domain protein 4 (Ubxn4), mRNA [NM_026390]	ATTTCTAATGTCATTTTTAGAAAAATTTTATGCATATAATCAAATATGTAATCTTTATTT	NM_026390	chr1:130175865-130175924	2.50774	down	6.62444	10.6359	-6.43868	-5.1123	Not Detected	Not Detected
435	A_55_P2001510					GGGGCCTAGGGAGCCCTCCATACTCTCTTGAATACCATCAATAAAGTTCGATGCACCCCC		chr8:042693881-042693822	1.08104	up	94351.3	55878.7	7.35928	7.24685	Detected	Detected
436	A_55_P2021378	Mm.27957	Wapal	wings apart-like homolog (Drosophila)	Mus musculus wings apart-like homolog (Drosophila) (Wapal), mRNA [NM_001004436]	ATTCATTCGTGTTTGGATTTTTATGATCACCCGATTTCTTCATCATGCATTCTGCGTTTG	NM_001004436	chr14:35558984-35559043	1.36503	up	4377.11	2052.99	2.92928	2.48035	Detected	Detected
437	A_30_P01032696				lincRNA:chr5:108544188-108545013 forward strand	TGCAAAGTCAGTTACTGGATAATCAAAGGAGTCACTCCAGGAAGAAAAGGAGCCTCAGAG		chr5:108544754-108544813	1.59229	down	6.61688	6.74556	-6.44033	-5.76922	Not Detected	Not Detected
438	A_30_P01033588				lincRNA:chr5:110891642-110918642 forward strand	AGTTGTACTTGTTCCACTCGAAGCCTGGTGTGCACGCGGCTGAAAAAGTGTGGCTTGCGG		chr5:110910064-110910123	1.09437	down	19.2337	13.4762	-4.90091	-4.77081	Not Detected	Not Detected
439	A_55_P2051787	Mm.246596	Gbx1	gastrulation brain homeobox 1	Mus musculus gastrulation brain homeobox 1 (Gbx1), mRNA [NM_015739]	GGCCAGCGTATTCCCGGGACACAAGACTATTTGGCCTGAGACTGTTCTAGAGACCTCAGG	NM_015739	chr5:24010303-24010244	1.59133	down	6.60375	6.72811	-6.44319	-5.77296	Not Detected	Not Detected
440	A_55_P2038822	Mm.486015	Jph4	junctophilin 4	Mus musculus 13 days embryo forelimb cDNA, RIKEN full-length enriched library, clone:5930404A10 product:weakly similar to JUNCTOPHILIN TYPE3 [Homo sapiens], full insert sequence. [AK031092]	ATGATTCTAAACCACCTAATAGCAGAGGGTGTTGAAACGGGAGGAGGATTGAGGAAGCAT		chr14:55730199-55730140	1.59075	down	6.59516	6.71692	-6.44507	-5.77536	Not Detected	Not Detected
441	A_55_P2027042	Mm.377707	Olfr629	olfactory receptor 629	Mus musculus olfactory receptor 629 (Olfr629), mRNA [NM_146821]	GGAATGCTGTTTTAATGTAGTAGTGTAATAGCCTTATTTGCCACTTTTCCCTCAATGTGC	NM_146821	chr7:110888774-110888715	1.59059	down	6.58317	6.70401	-6.4477	-5.77814	Not Detected	Not Detected
442	A_55_P2114697	Mm.1400	Gcm1	glial cells missing homolog 1 (Drosophila)	Mus musculus glial cells missing homolog 1 (Drosophila) (Gcm1), mRNA [NM_008103]	GAAGAAGAAGAAGAAGAAGAAGAAGAAGAAGAAGAAGAAGAAGAGGAGGAGGAAGGGGAA	NM_008103	chr7:123731626-123731567	1.71057	down	38138.2	41768	6.05247	6.82695	Detected	Detected
443	A_30_P01026324				lincRNA:chr4:149383134-149451259 reverse strand	CCCCTGCTATGTCCTGTGTCCTCGGCTACCTTTCTGTTTGAACCCGTGTGTCTGTCTGTC		chr4:149443305-149443246	1.19936	down	668.566	513.375	0.218448	0.480707	Detected	Detected
444	A_30_P01020924				lincRNA:chr17:95255725-95272425 forward strand	TACATCTTGAACCTCAGTAGTCGTAGGGTTTTCTACAGCCTTACTTATGGGGATCCGTCT		chr17:95257803-95257862	1.5897	down	6.53818	6.6545	-6.45759	-5.78883	Not Detected	Not Detected
445	A_55_P1992530	Mm.333374	Clec4b1	C-type lectin domain family 4, member b1	Mus musculus C-type lectin domain family 4, member b1 (Clec4b1), transcript variant 1, mRNA [NM_001190310]	CTATCTGAACTTGACAGGTACCATTCATTGACCTGCTTCAGTGAAGGGAATATGGTGTCA	NM_001190310	chr6:123015995-123016054	1.36088	down	1597.5	1391.88	1.47512	1.91966	Detected	Detected
446	A_55_P2106801	Mm.482191	Bglap-rs1	bone gamma-carboxyglutamate protein, related sequence 1	Mus musculus bone gamma-carboxyglutamate protein, related sequence 1 (Bglap-rs1), mRNA [NM_031368]	TCTCTGCCCTGCAAGTATGGATGTCACAGCAGCTCCAAAATAAAGTTCAGATGAGGAAGT	NM_031368	chr3:88172599-88172540	1.35784	up	338.874	159.783	-0.761872	-1.20319	Detected	Detected
447	A_55_P2170817				expressed sequence AI847159 [Source:MGI Symbol;Acc:MGI:3528181] [ENSMUST00000141786]	CTAAAATCTCCTTATGGCACTTAAATGTTTATGGGTAATAAAAGGAATCACTCCTCTCCT	XR_104720	chr2:129003945-129003886	1.32984	up	47.9114	23.0664	-3.58418	-3.99544	Detected	Not Detected
448	A_55_P1967478	Mm.440164	Hbb-y	hemoglobin Y, beta-like embryonic chain	Mus musculus hemoglobin Y, beta-like embryonic chain (Hbb-y), mRNA [NM_008221]	ATACTGGACTGTTCCTTGAAAGCACATCATGTTTAATAAAGATCATCCTTCCTGGTAATC	NM_008221	chr7:111000327-111000268	1.734	up	21.8729	8.07605	-4.71541	-5.50951	Not Detected	Not Detected
449	A_55_P1968320	Mm.150047	Agbl3	ATP/GTP binding protein-like 3	ATP/GTP binding protein-like 3 [Source:MGI Symbol;Acc:MGI:1923473] [ENSMUST00000135304]	ATGCTGAGCAAAAATTGCCCAAATATAGTACGTACCTTTAAGACTTTAACTTCCCTTTAG		chr6:34753585-34753644	1.58878	down	6.41966	6.53007	-6.48398	-5.81606	Not Detected	Not Detected
450	A_30_P01025820				lincRNA:chr8:91471819-91551119 reverse strand	TTTTTTAAAAGTGGTCAAACAGAAAGTCCGAAGTGATTTGCAGTTAACGTGGACTTCTAG		chr8:91548615-91548556	1.58844	down	6.3889	6.49736	-6.49091	-5.82331	Not Detected	Not Detected
451	A_30_P01032978				lincRNA:chr15:77164450-77201325 reverse strand	CTGCAGCGTGGAACAGCAAAGCATCTCCATCTCCAGGCTCTTCTCGTGCGCCTTCCTTCA		chr15:77173764-77173705	2.72659	up	267.51	62.8149	-1.10303	-2.55013	Detected	Detected
452	A_55_P2089500	Mm.328950	Cyp4f40	cytochrome P450, family 4, subfamily f, polypeptide 40	Mus musculus cytochrome P450, family 4, subfamily f, polypeptide 40 (Cyp4f40), mRNA [NM_001101588]	TCCGTTTTGATCCAGAGAACATCCAGGCTAGATCACCTCTGTCATTTATTCCCTTCTCAG	NM_001101588	chr17:32812862-32812921	1.58952	down	6.32068	6.43236	-6.5064	-5.83781	Not Detected	Not Detected
453	A_30_P01019936				lincRNA:chr11:53592946-53637922 reverse strand	TGATGAACTAGAAATCTCAAATCCCAGGGACCCTCTCTCCATTTCTGAGCAGACTGAAAC		chr11:53597232-53597173	1.87201	down	79.272	95.0099	-2.85774	-1.95315	Detected	Detected
454	A_55_P2023523	Mm.41989	Aloxe3	arachidonate lipoxygenase 3	Mus musculus arachidonate lipoxygenase 3 (Aloxe3), mRNA [NM_011786]	CATCCTATTGTCTGTCTTTGAGCCCAGTGACTTCAATAAAAGCTAACGTATTTGGCTCTC	NM_011786	chr11:68962557-68962616	2.53376	down	29.6638	48.1209	-4.27585	-2.93457	Not Detected	Detected
455	A_51_P124798	Mm.294445	Tmem192	transmembrane protein 192	Mus musculus transmembrane protein 192 (Tmem192), transcript variant 1, mRNA [NM_028427]	TGGAGCTGATCTGTTCCCTGAGCTGTCTGATCCTCTATATAGTGAAGATTAGGAGGTTCA	NM_028427	chr8:67488190-67489455	1.06451	up	1596.25	960.052	1.47399	1.38381	Detected	Detected
456	A_55_P1952915	Mm.28638	Sh3bgr	SH3-binding domain glutamic acid-rich protein	Mus musculus SH3-binding domain glutamic acid-rich protein (Sh3bgr), mRNA [NM_015825]	TGGCTTTCAGAACAAAACACTTCCCAGAGAGCAATCATAAATAAAGATTGATGCCAAGAA	NM_015825	chr16:96450481-96450540	5.27512	down	6.81214	23.0069	-6.39837	-3.99917	Not Detected	Not Detected
457	A_55_P1977345	Mm.377334	Olfr191	olfactory receptor 191	Mus musculus olfactory receptor 191 (Olfr191), mRNA [NM_001011807]	GTAAGTCTTTTAACATTGTCCTTTTTAGGTGGATTCATTCATGCTTTAATTCACGAAGGC	NM_001011807	chr16:59085884-59085825	1.64581	down	6.83043	7.19731	-6.3945	-5.6757	Not Detected	Not Detected
458	A_55_P2123484	Mm.277966	Gm11627	predicted gene 11627	Mus musculus predicted gene 11627 (Gm11627), non-coding RNA [NR_040286]	CGAGTCACCCGGGATATTTAAAATATTCTAGTAGCCACGTAGTTTAACAGAAAGAAAAAA	NR_040286	chr11:102437862-102437803	1.6444	down	6.84631	7.20784	-6.39115	-5.67359	Not Detected	Not Detected
459	A_30_P01027307				lincRNA:chr4:33369310-33369871 reverse strand	TGGAAAGCACCTCACAGAGGCTAAAAGCCTAGTCATACTGGAACCATGGGATTTCCCATT		chr4:33369529-33369470	1.64277	down	6.85995	7.21505	-6.38828	-5.67215	Not Detected	Not Detected
460	A_55_P2262743	Mm.383464	Gm671	predicted gene 671	H8188G08-5 NIA Mouse Unique Gene Set Version 2 Mus musculus cDNA clone H8188G08 5', mRNA sequence [CK332063]	ATACAATGAGATTGTGTCTCAATCAATCAATAAAAAAGGAACCATGTGGTCCCATGGGCC		chr15:101225917-101225858	1.64154	down	6.87216	7.22248	-6.38571	-5.67067	Not Detected	Not Detected
461	A_55_P2164694					TCTGGTATGACGCTGGGCGCCTGTGGGAGAAAGACAAAAAATAGAAGTTGTTCGAGTTAA		chr15:061939168-061939227	1.13614	up	146.941	82.8043	-1.96739	-2.15153	Detected	Detected
462	A_55_P2083454	Mm.449812	Gm10844	predicted gene 10844	PREDICTED: Mus musculus predicted gene 10844 (Gm10844), miscRNA [XR_105445]	TCTCTTTAAACCTTGCCACACATCACTCCTAAAAACAGCACTACCTGGGACTGGAGAGAT	XR_105445	chr11:104155645-104155586	1.31136	up	14.8081	7.22972	-5.27816	-5.66922	Not Detected	Not Detected
463	A_52_P127362	Mm.390398	Vmp1	vacuole membrane protein 1	Mus musculus vacuole membrane protein 1 (Vmp1), mRNA [NM_029478]	TGAAACAGTATAAGGAAAATCTGGTTGGTGTCTCACAAATGAGTACGCCATTTTTTATTC	NM_029478	chr11:86398313-86398254	1.1314	down	21484.7	15562.8	5.22454	5.40266	Detected	Detected
464	A_55_P1954388	Mm.469907	Vmn2r72-ps	vomeronasal 2, receptor 72, pseudogene	Mus musculus vomeronasal 2, receptor 72, pseudogene (Vmn2r72-ps), mRNA [NM_001105185]	GGGCTTCTTCTTTGCATTTTTGCCCCTAAATGCTACATTATTTTATTAAGACCACACATA	NM_001105185	chr7:92886407-92886348	1.63684	down	6.89762	7.2285	-6.38038	-5.66946	Not Detected	Not Detected
465	A_55_P2029895					TGGTGAGAAACCTCACGTGGAAAGGGCTTTATTCAGCACTCAAACCTTCTAATGCACTGA		chr9:122828045-122828104	1.63643	down	6.89841	7.22751	-6.38021	-5.66966	Not Detected	Not Detected
466	A_66_P108468	Mm.271619	2610528A11Rik	RIKEN cDNA 2610528A11 gene	Mus musculus RIKEN cDNA 2610528A11 gene (2610528A11Rik), mRNA [NM_001206684]	TAACACTTAACCACTGGTCTCCAAACCAACACCTGTAACTTCCTAATGAAATCATCAGGA	NM_001206684	chr14:37915426-37915367	1.12897	up	161.039	91.3251	-1.83521	-2.01022	Detected	Detected
467	A_30_P01033203				lincRNA:chr3:95443575-95462543 reverse strand	AACTTGAATTGCTTAAGTGTGGCTAAGGACTCCAGTAAGTGCAGGCCAAGGGAAGTAAGT		chr3:95457744-95457685	1.11021	down	140.445	99.8286	-2.03261	-1.88178	Detected	Detected
468	A_51_P103706	Mm.20764	Cyp2c29	cytochrome P450, family 2, subfamily c, polypeptide 29	Mus musculus cytochrome P450, family 2, subfamily c, polypeptide 29 (Cyp2c29), mRNA [NM_007815]	GAGTTTCCCAACCCAGAGATGTTTGACCCTGGGCACTTTCTAAATGCGAATGGAAACTTT	NM_007815	chr19:39403642-39403701	1.71472	down	6.7261	7.38411	-6.41671	-5.63874	Not Detected	Not Detected
469	A_55_P2051414	Mm.4128	Axl	AXL receptor tyrosine kinase	Mus musculus AXL receptor tyrosine kinase (Axl), transcript variant 1, mRNA [NM_009465]	TTGAGTGTCTGAGATTCTAAAGGTCCACAGTCTAGAGTATTAGGTACGACTCCAAGGGTG	NM_009465	chr7:26542600-26542541	1.27532	down	31505.9	25724.9	5.77686	6.12772	Detected	Detected
470	A_55_P1993353	Mm.239962	Slc44a5	solute carrier family 44, member 5	Mus musculus solute carrier family 44, member 5 (Slc44a5), mRNA [NM_001081263]	CTATGCAGGAACACTGAAAGCATAGGGTCTAAATACCTTTGATAGATAAAATGGTTGATA	NM_001081263	chr3:153934553-153934612	2.36704	down	9.7126	14.7192	-5.88662	-4.64354	Not Detected	Not Detected
471	A_30_P01020233				lincRNA:chr18:47690173-47697423 reverse strand	AATGCTGTGTTCAGTTTCCATCCGCTGATCTCCGCGGCCCTTTCCACAGGAAGGCCTGAT		chr18:47694260-47694201	1.32604	up	14.8332	7.16177	-5.27572	-5.68284	Not Detected	Not Detected
472	A_30_P01022026				lincRNA:chr10:59382822-59383642 reverse strand	GCCACTTTGTTGCTGTTGTAGAAATTATGTTGCCTGCTTGCTTTGTTGTTATTGTTTTTA		chr10:59383026-59382967	1.24372	down	56.3495	44.8697	-3.35015	-3.03549	Detected	Detected
473	A_52_P45841	Mm.104789	Gorasp1	golgi reassembly stacking protein 1	Mus musculus golgi reassembly stacking protein 1 (Gorasp1), mRNA [NM_028976]	TGCCAAAAGTTGAAGTGTTTATCCCCAATAAGTTAATATTCTGTACAAGATCCAAGTGAG	NM_028976	chr9:119834968-119834909	1.1755	up	149.071	81.1921	-1.94662	-2.17989	Detected	Detected
474	A_55_P2049597	Mm.401675	Tpp2	tripeptidyl peptidase II	Mus musculus tripeptidyl peptidase II (Tpp2), mRNA [NM_009418]	GAATAAACGTGCAAAACCACAGGCACAGTACACCATATGCACTCTGATACCTTATTTTTT	NM_009418	chr1:44059756-44059815	1.04169	down	1972.79	1315.72	1.77954	1.83847	Detected	Detected
475	A_51_P100624	Mm.75707	Krtap9-3	keratin associated protein 9-3	Mus musculus keratin associated protein 9-3 (Krtap9-3), mRNA [NM_029351]	TGATAACTCAGCTATTGACACGGCTACATAATTTCCCAGGAGGTAAATTCATTTGGGGTG	NM_029351	chr11:99458872-99458813	6.12945	up	68.0081	7.10364	-3.07884	-5.6946	Detected	Not Detected
476	A_66_P100496	Mm.389608	Speer4b	spermatogenesis associated glutamate (E)-rich protein 4b	Mus musculus spermatogenesis associated glutamate (E)-rich protein 4b (Speer4b), mRNA [NM_028561]	GGCCAGAGCCATGTGCCTCAGTTTACTTGCAATAGACCATCAGTGATTGAGGAGAGCAAT	NM_028561	chr5:27822759-27822700	1.62977	down	6.79182	7.08685	-6.40268	-5.69802	Not Detected	Not Detected
477	A_55_P1974804	Mm.312448	Slc24a4	solute carrier family 24 (sodium/potassium/calcium exchanger), member 4	Mus musculus solute carrier family 24 (sodium/potassium/calcium exchanger), member 4 (Slc24a4), mRNA [NM_172152]	CAGCCGTTATTTGAGCAGCTCCACAGACTCTTGGCTACCAGCTGCAGGGATGCATCATAT	NM_172152	chr12:103504900-103504959	1.65614	down	11.8127	12.5253	-5.60421	-4.87639	Not Detected	Not Detected
478	A_30_P01030305				lincRNA:chr3:21964899-21974524 reverse strand	ATAAACCTCACACTGCAATGCAGGTTCTTTGTCCGAAACGCCCATTAAAATGGTGGGATG		chr3:21973752-21973693	1.4117	down	284.16	256.831	-1.01592	-0.518484	Detected	Detected
479	A_55_P2179074	Mm.249560	Ciita	class II transactivator	Mus musculus class II transactivator (Ciita), mRNA [NM_007575]	GCCCCATCTAATGCAAAACAAAACAAAACGAAACAAAACAAAACAAAACAAAACAAAACA	NM_007575	chr16:10526568-10526627	1.23615	down	857.669	678.785	0.577799	0.883651	Detected	Detected
480	A_30_P01020670				lincRNA:chr12:23420304-23420859 reverse strand	ATCAATATACCGATATATTGTTGTAGGTTGAAATGTTACATAAGGGCAGGTCACTGTACT		chr12:23420555-23420496	1.62926	down	6.7244	7.01435	-6.41707	-5.71285	Not Detected	Not Detected
481	A_55_P1979650	Mm.24662	S100a1	S100 calcium binding protein A1	Mus musculus S100 calcium binding protein A1 (S100a1), mRNA [NM_011309]	GGGCACAAGAGTGGCAGTCCAGATCTGCCACTTGTTTTAATAAAGCCTTCTCTCTCACCA	NM_011309	chr3:90315018-90314959	1.07715	down	820.845	566.082	0.514487	0.621705	Detected	Detected
482	A_52_P487436	Mm.31686	Nags	N-acetylglutamate synthase	Mus musculus N-acetylglutamate synthase (Nags), transcript variant 1, mRNA [NM_145829]	CTGTGGGAATGCCTTCGGAGAGACCTGCAAACGTTGTTCTGGCGCTCAAGGGTCACCAAT	NM_145829	chr11:102009515-102009574	2.70163	up	29.4334	6.97521	-4.2871	-5.72092	Not Detected	Not Detected
483	A_52_P1035965	Mm.10755	Flg2	filaggrin family member 2	Mus musculus filaggrin family member 2 (Flg2), mRNA [NM_001013804]	GGTTCTGCCTACTTAGATAGCAATACTCCGCTATATACATATGTCCAAGAACAGAAATCC	NM_001013804	chr3:93024641-93024700	1.62909	down	6.6683	6.95507	-6.42916	-5.7251	Not Detected	Not Detected
484	A_55_P2081885					CTTGATGTTTTGCTGTGATGTGCAGATTTCTTAGAGGTCAAATAAACTAAAAGGCTTCAA		chr7:003935377-003935318	1.31785	down	173313	146230	8.23654	8.63472	Detected	Detected
485	A_52_P409675	Mm.229323	Wdr11	WD repeat domain 11	Mus musculus WD repeat domain 11 (Wdr11), mRNA [NM_172255]	TAAATTCTGAAGAATGTGCAGATGTTCTGAAGCGGTGGGTTGACCACCTTTGTTCTCCAC	NM_172255	chr7:136776231-136776290	1.11829	down	100.8	72.1705	-2.51112	-2.34982	Detected	Detected
486	A_55_P2132932	Mm.377100	Mageb1	melanoma antigen, family B, 1	Mus musculus melanoma antigen, family B, 1 (Mageb1), mRNA [NM_010759]	AGAGTTCAAGGCAAGGGTGTTCATTCCAAGGCCCCATCCCAAAAGTCCTCTAACATGTAG	NM_010759	chrX:89260589-89260530	1.04612	down	48.865	32.7283	-3.55575	-3.4907	Detected	Not Detected
487	A_51_P148478	Mm.377428	Olfr510	olfactory receptor 510	Mus musculus olfactory receptor 510 (Olfr510), mRNA [NM_146311]	GAACTCTCCTGTTCTGATAATAGTGTCCTCATAATTCTTGATTCATTTTCTACTGGCACT	NM_146311	chr7:115811496-115811555	1.62971	down	6.58712	6.87304	-6.44683	-5.74221	Not Detected	Not Detected
488	A_52_P745	Mm.291503	Acox3	acyl-Coenzyme A oxidase 3, pristanoyl	Mus musculus acyl-Coenzyme A oxidase 3, pristanoyl (Acox3), mRNA [NM_030721]	AACCAGACTTAGATGGGTGATATCACATGACTTCTAGAAATGAATGGTGTATCCTGGTCC	NM_030721	chr5:35956215-35956274	1.26991	down	3004.55	2442.83	2.38645	2.73118	Detected	Detected
489	A_55_P2079024		Gm6882	predicted gene 6882	PREDICTED: Mus musculus predicted gene 6882 (Gm6882), mRNA [XM_003086960]	CCAATGTTCCCATTGATATTTTCAATGTCATCATTGAACTTCTGATGATCAATCCCAGCA	XM_003086960	chr7:22455747-22455688	1.62946	down	6.54735	6.83048	-6.45557	-5.75117	Not Detected	Not Detected
490	A_30_P01031719				lincRNA:chr12:89092175-89105525 forward strand	ATTATTTACAGCTCTCAGGGCAAGACAGCAGCAGTGAAGTCCAAAAAGTAGGAGCAGAAG		chr12:89099711-89099770	1.62959	down	6.52661	6.80937	-6.46015	-5.75564	Not Detected	Not Detected
491	A_55_P1973543	Mm.45256	Bbs10	Bardet-Biedl syndrome 10 (human)	Mus musculus Bardet-Biedl syndrome 10 (human) (Bbs10), mRNA [NM_027914]	ATCAACATCAAGAGGCAACCTCAGAAAACTGCTGACCAAGAATCAGAAGACGAATTTTAA	NM_027914	chr10:110738166-110738225	1.39759	down	27.2747	24.4052	-4.39699	-3.91404	Not Detected	Not Detected
492	A_51_P396385	Mm.19223	Mars2	methionine-tRNA synthetase 2 (mitochondrial)	Mus musculus methionine-tRNA synthetase 2 (mitochondrial) (Mars2), nuclear gene encoding mitochondrial protein, mRNA [NM_175439]	TTACTCCAAACTTAGCAGATAAACTGCTGTCAAGACTGGGAGTCTCTACCACAGAGAGAG	NM_175439	chr1:55295642-55295701	1.61476	up	133.524	52.9411	-2.10552	-2.79684	Detected	Detected
493	A_55_P2278093	Mm.383959	AI480461	expressed sequence AI480461	Mus musculus adult pancreas islet cells cDNA, RIKEN full-length enriched library, clone:C820001A05 product:unclassifiable, full insert sequence. [AK148445]	CTGCAAAAATCAGAGACCCCTTTATCCTTAGAGGGATACTTTAGATGTCTATAAGTTTTT		chr14:27456992-27457051	1.03478	down	270.657	179.312	-1.08616	-1.03683	Detected	Detected
494	A_55_P2095899	Mm.32643	2310057B04Rik	RIKEN cDNA 2310057B04 gene	Mus musculus adult male tongue cDNA, RIKEN full-length enriched library, clone:2310057B04 product:unclassifiable, full insert sequence. [AK009949]	GTGGCTAAGTGGCTTTCTGTACTTTGCACGTGCTTGAAATTATTGTTAATGAAATATTTG		chr13:23517031-23517090	1.7283	up	31.9665	11.8418	-4.16799	-4.95734	Not Detected	Not Detected
495	A_51_P201480	Mm.249934	Stat3	signal transducer and activator of transcription 3	Mus musculus signal transducer and activator of transcription 3 (Stat3), transcript variant 1, mRNA [NM_213659]	CACTCTGTGAGCTGATACCCCAGGCTGGGAACTCCTGGCTCTGCACTTTCAACCTTGCTA	NM_213659	chr11:100749657-100749598	1.45474	down	12168.2	11333.2	4.40435	4.94511	Detected	Detected
496	A_66_P105497	Mm.425661	Gm5429	predicted gene 5429	PREDICTED: Mus musculus predicted gene 5429 (Gm5429), miscRNA [XR_035260]	CTTGAGATTTGTGGATTGAGTTCCACATAATTTTCAAGTGTTTCAATGACTTTGAAGACC	XR_035260	chr11:11366821-11366880	1.63061	down	6.40322	6.68483	-6.48768	-5.78227	Not Detected	Not Detected
497	A_55_P2142439	Mm.270783	Echdc2	enoyl Coenzyme A hydratase domain containing 2	Mus musculus enoyl Coenzyme A hydratase domain containing 2 (Echdc2), mRNA [NM_026728]	TAAGCACACACCATAAAGTCTAGATCATCCAGAGAACCAAGGTACTGACCATGCAGTGCA	NM_026728	chr4:107851602-107851661	1.6307	down	6.38359	6.66469	-6.49211	-5.78662	Not Detected	Not Detected
498	A_30_P01020448				lincRNA:chr2:77152807-77155092 reverse strand	TTCAACGGGTCCTCCGAGCAGAAGTTCTTCTGTCCTTCAAAAGATTTCTCTACTAGTGAG		chr2:77154937-77154878	1.08473	up	11.2581	6.64487	-5.67359	-5.79092	Not Detected	Not Detected
499	A_55_P2085165					ATGTGGCTCCACTTCGAGGATTCATAGAAACAGCTGTTGTATTCAAGAAAACTGGGGTGC		chr10:078006479-078006538	1.26608	up	14.954	7.56203	-5.26402	-5.60439	Not Detected	Not Detected
500	A_55_P2084152					TGCTCACGTTGAATGGATACTACCGAAACATAAGAGGACTTGAAGTCCTTGTGGAGAAAG		chr7:019040715-019040656	1.63151	down	6.30627	6.58726	-6.50969	-5.80348	Not Detected	Not Detected
501	A_30_P01027826				lincRNA:chr17:33372482-33375285 reverse strand	TTTTTTTCTCTCCCTCTTGTCTACATGCCTGTTGTTTGAACTATAACATGCTATATATAG		chr17:33372606-33372547	1.23475	down	33.5303	26.5068	-4.09909	-3.79487	Detected	Not Detected
502	A_55_P1974869	Mm.179050	Hormad1	HORMA domain containing 1	Mus musculus HORMA domain containing 1 (Hormad1), mRNA [NM_026489]	TCAACAAGGACAAACTTCTAAAGAAAATCGGAAGAGAAGTCTTCGTCAATTTAGGAAAAC	NM_026489	chr3:95389076-95389135	2.17041	down	6.27	8.71265	-6.51801	-5.40005	Not Detected	Not Detected
503	A_30_P01029261				lincRNA:chr14:22267795-22319045 reverse strand	GCTCCAGCAATGCTAGTCACTTGTTGAATCTGTTACACAGCAAAAGAAAACAATTTTCCT		chr14:22289080-22289021	1.63247	down	6.25149	6.53389	-6.52228	-5.81522	Not Detected	Not Detected
504	A_30_P01028709				lincRNA:chr17:9898206-9919226 reverse strand	AAATGCAAGTGTATCAGTTAGGAGTTGCTTATGAGGTAAGGCTGCTCTGAGAGATCCTGG		chr17:9898417-9898358	1.63235	down	6.23483	6.51596	-6.52613	-5.81918	Not Detected	Not Detected
505	A_30_P01029850				lincRNA:chr15:102920547-102933472 reverse strand	CTGCAGCTTCAGAGTCTGAGTGGAGAAACAGGAATACTTCCCCAAGATTGGCCCCATGTA		chr15:102926405-102926346	1.63217	down	6.2185	6.49819	-6.52991	-5.82312	Not Detected	Not Detected
506	A_30_P01019177				lincRNA:chr13:112648658-112719303 reverse strand	ATTCAAATAATTCCACATTCCCAAGAATATCTGGACTGGAGCATGTCCAACTGCCCGCAG		chr13:112719144-112719085	1.63287	down	6.20102	6.48269	-6.53397	-5.82657	Not Detected	Not Detected
507	A_30_P01026635				lincRNA:chr12:88251191-88252540 forward strand	GTGCATAAGTGCCTTTGCAGATCATTAAAGGTCGTAATTCTGGATTACCATTGATTAACG		chr12:88252481-88252540	1.63279	down	6.18614	6.46685	-6.53744	-5.8301	Not Detected	Not Detected
508	A_55_P2272563	Mm.158159	4933416O17Rik	RIKEN cDNA 4933416O17 gene	PREDICTED: Mus musculus RIKEN cDNA 4933416O17 gene (4933416O17Rik), partial miscRNA [XR_106804]	TTTCGGAAGCAAACTAGGCTTAACAAGGCCATAAAGATAAGATCAATGTCCTCAGACAGG	XR_106804	chr13:70102256-70102315	1.63279	down	6.17147	6.45151	-6.54087	-5.83352	Not Detected	Not Detected
509	A_52_P671676	Mm.44561	Rasgrf1	RAS protein-specific guanine nucleotide-releasing factor 1	Mus musculus RAS protein-specific guanine nucleotide-releasing factor 1 (Rasgrf1), transcript variant 1, mRNA [NM_011245]	TGTGTCATCAGATGGCAGATTTAAGAACCTCAGAGAGTCTTTGAGAAATTGTGATCCACC	NM_011245	chr9:89911906-89915162	1.63315	down	6.15594	6.43667	-6.5445	-5.83685	Not Detected	Not Detected
510	A_51_P102789	Mm.439732	C1qc	complement component 1, q subcomponent, C chain	Mus musculus complement component 1, q subcomponent, C chain (C1qc), mRNA [NM_007574]	TCTGGGAACCACCTAATGGTATTATTCCTGTGGCCATTTATCAATACCTTATGAGACTAT	NM_007574	chr4:136445825-136445766	1.03972	down	102036	67921.8	7.47224	7.52843	Detected	Detected
511	A_55_P2055419	Mm.241601	Arid4a	AT rich interactive domain 4A (RBP1-like)	Mus musculus AT rich interactive domain 4A (RBP1-like) (Arid4a), mRNA [NM_001081195]	GATGGATCTATCCAGGAAGCTATTATCAGCAAATTGACAGATGCTAGTTGGTATACTGTG	NM_001081195	chr12:72124517-72124576	1.38578	down	2102	1864.96	1.87107	2.34177	Detected	Detected
512	A_30_P01022480				lincRNA:chr7:134595900-134610975 reverse strand	AAAGAGAGGTGCTCTACTGTGACTTAATTAAGGGTAGTGCATCTGTCTGTCACAGAGGGT		chr7:134596067-134596008	1.63358	down	6.11507	6.39563	-6.55411	-5.84607	Not Detected	Not Detected
513	A_55_P1987064					GGCACTTGTCATGCAATCTTCAAAAATGAAGTTTCTTTCGAGCACTGTGCTCAATTTTTT		chr6:133005074-133005015	1.6336	down	6.10301	6.3831	-6.55696	-5.8489	Not Detected	Not Detected
514	A_55_P2149382	Mm.479523	Gm3448	predicted gene 3448	Mus musculus predicted gene 3448 (Gm3448), mRNA [NM_001123367]	ATAGCTCAGGACCAGCATTTTCACCCCCCATCCTTCAAAATAAATGATATATACAGATCT	NM_001123367	chr17:15132806-15132747	1.24373	up	242.402	124.782	-1.24522	-1.55989	Detected	Detected
515	A_30_P01019077				lincRNA:chr3:108763862-108772151 forward strand	GTTATTTTTAAGCCTCCCTGAAAACATAAAGCAGCAACTGAACCCCAAAGGCCCTTCCTT		chr3:108766759-108766818	1.98007	up	20.9026	6.75866	-4.78087	-5.76642	Not Detected	Not Detected
516	A_30_P01032336				lincRNA:chr2:60038543-60046318 forward strand	AAATTACTTAAAAATTCACAGCAGAGAGTAAATCAATCTCAATCTCTGCCCCCACCCTCT		chr2:60045791-60045850	1.43584	down	43.9861	40.4354	-3.7075	-3.18561	Detected	Detected
517	A_51_P129100	Mm.214344	Sec63	SEC63-like (S. cerevisiae)	Mus musculus SEC63-like (S. cerevisiae) (Sec63), mRNA [NM_153055]	AAACATTAATATCCATGCCATATCATGTGTGCACACTGAAGGATACAGAAGAGGTAGAAC	NM_153055	chr10:42543733-42547689	1.64529	up	783.161	304.755	0.446687	-0.271653	Detected	Detected
518	A_55_P1958103		Gm5745	predicted gene 5745	predicted gene 5745 [Source:MGI Symbol;Acc:MGI:3645343] [ENSMUST00000085344]	ACTTAAGTTCATCAAGAAGAGGGTGGGCACGCACATCCGTGCCAAGAGAAAGCGGGAGGA	XM_001004069	chr9:73023342-73023283	1.40839	down	101985	91960.8	7.47152	7.96557	Detected	Detected
519	A_30_P01019598				lincRNA:chr14:105508625-105513462 reverse strand	ACATGGACCGTGATGACCATTTTATCTTTACAGTTCTGTACAAGTCCATCTGAGTCCAGA		chr14:105508888-105508829	1.20435	down	748.73	577.325	0.381823	0.65008	Detected	Detected
520	A_30_P01018965				lincRNA:chr1:40113912-40114565 reverse strand	TGAGCTACGTTGTCCAATCTTCATGTCCATATGTTGCTGAGAGATGTGAATGAAGATGTT		chr1:40113972-40113913	1.63388	down	6.03392	6.31192	-6.57338	-5.86508	Not Detected	Not Detected
521	A_51_P141071	Mm.277683	Cand2	cullin-associated and neddylation-dissociated 2 (putative)	Mus musculus cullin-associated and neddylation-dissociated 2 (putative) (Cand2), mRNA [NM_025958]	TAGTGCCTCATTAGTTAGCAGAGTGAGAACTGTTTACAGGGAAGATAGTGTGGCTCATTG	NM_025958	chr6:115754227-115754286	5.00949	up	49.3331	6.30503	-3.54199	-5.86666	Detected	Not Detected
522	A_66_P117450	Mm.377503	Olfr1317	olfactory receptor 1317	Mus musculus olfactory receptor 1317 (Olfr1317), mRNA [NM_146448]	TCCTTCTATGAATCCTGTCATCTATACACTGAGAAATAAGGAAATGAAGGTTGCAATGAG	NM_146448	chr2:111982940-111982999	1.63394	down	6.02003	6.29764	-6.57671	-5.86835	Not Detected	Not Detected
523	A_51_P261569	Mm.246849	Fbxw26	F-box and WD-40 domain protein 26	Mus musculus F-box and WD-40 domain protein 26 (Fbxw26), mRNA [NM_198674]	TCATTGGCAGAACATGAGGGGAGACCAGAATGCTTTGGAGTCAGTGATAAGGACGTTTTT	NM_198674	chr9:109624730-109624671	1.63387	down	6.01421	6.29128	-6.5781	-5.86981	Not Detected	Not Detected
524	A_30_P01023352				lincRNA:chr3:41143423-41359623 reverse strand	GGAAATGCCATAATGACCAAGATAATGGTTTATGTTATCTTTCAAATCAGTTCCAAGGAG		chr3:41215012-41214953	1.63381	down	6.00908	6.28565	-6.57933	-5.8711	Not Detected	Not Detected
525	A_52_P169595	Mm.124482	Skint11	selection and upkeep of intraepithelial T cells 11	Mus musculus selection and upkeep of intraepithelial T cells 11 (Skint11), transcript variant 2, mRNA [NM_177669]	AGAGGATGAGGATCTTCAATCTTTTTCAGACTTTAAGATTGAATTGTACTCGAAACTTGG	NM_177669	chr4:113917416-113917475	1.63366	down	6.00482	6.28063	-6.58036	-5.87225	Not Detected	Not Detected
526	A_55_P1971398					CAGTTTCTGCCATTCACATCGGGTTGGGTATATTGGGTCCGGAGGAGGCACCGATTCGGT		chr12:096929241-096929300	1.40752	down	6.96476	6.27629	-6.36641	-5.87325	Not Detected	Not Detected
527	A_51_P475138	Mm.108582	Duox1	dual oxidase 1	Mus musculus dual oxidase 1 (Duox1), mRNA [NM_001099297]	TGTGTTCTTCCTCTCTTCAAAATGGTTGGGAGATGTCTTAGAGTAGCCAGGGGCAACTTA	NM_001099297	chr2:122173491-122173550	1.22209	down	8.28621	6.48336	-6.11577	-5.82642	Not Detected	Not Detected
528	A_66_P108178	Mm.311904	Lin52	lin-52 homolog (C. elegans)	Mus musculus lin-52 homolog (C. elegans) (Lin52), mRNA [NM_173756]	TTTGATCTGCAACACCTCCTCCTCCTATCATCCTATTCACCAGCACTTAATTAATGTAAG	NM_173756	chr12:85872287-85872346	6.85769	up	36130.1	3373.13	5.97444	3.19671	Detected	Detected
529	A_51_P462102	Mm.272974	Gpr125	G protein-coupled receptor 125	Mus musculus G protein-coupled receptor 125 (Gpr125), mRNA [NM_133911]	ACTCACATTCCTTTAAGCTATGAACTCTTAGAAACAAACTGTTTACAGCCACCTTGGGGA	NM_133911	chr5:50351473-50351414	1.52246	up	73.457	30.8909	-2.96765	-3.57405	Detected	Not Detected
530	A_52_P282905	Mm.482549	Ces1b	carboxylesterase 1B	Mus musculus carboxylesterase 1B (Ces1b), mRNA [NM_001081372]	CATGGCGATGAAATCTTCTCTGTATTTGGGATTCCATTATTAAAAGAGGGTACCTCAGAA	NM_001081372	chr8:95584247-95581314	1.63298	down	5.99262	6.26527	-6.58329	-5.87578	Not Detected	Not Detected
531	A_52_P581326	Mm.127405	Hcfc2	host cell factor C2	Mus musculus host cell factor C2 (Hcfc2), mRNA [NM_001081218]	TTTATTTGCTACCAAAAGGAAAACAAAGTATGTCAAAGGTAGGAAATGCAGACGTGCCTG	NM_001081218	chr10:82197189-82201045	1.9819	up	174.538	56.3834	-1.71908	-2.70596	Detected	Detected
532	A_55_P2081020	Mm.122997	Gpr20	G protein-coupled receptor 20	Mus musculus G protein-coupled receptor 20 (Gpr20), mRNA [NM_173365]	GTGTGGCCACAGTCCTCTCCAGTGGTAGAAAATGTTAGGAATAAAGATACAAAGCAACTC	NM_173365	chr15:73525096-73525037	1.19997	down	8.15306	6.26374	-6.13914	-5.87614	Not Detected	Not Detected
533	A_51_P137168	Mm.274232	Smarcal1	SWI/SNF related matrix associated, actin dependent regulator of chromatin, subfamily a-like 1	Mus musculus HepA-related protein Harp mRNA, complete cds. [AF088884]	AATGACATGGAATTCCTGGAAGCAGCAGAGTCCTTTGAGATAAAAAATACATCAGGAACC		chr1:72679452-72679511	1.16837	down	1926	1440.71	1.74491	1.9694	Detected	Detected
534	A_30_P01018931				lincRNA:chr2:176610409-176612864 forward strand	AAAGTAATGGGTTTGAACAGTGCTCTTAACCACTGAATGATCCCTGCGTGCCAAGTAACC		chr2:176612790-176612849	1.29749	down	52.7085	43.7851	-3.44652	-3.07079	Detected	Detected
535	A_51_P108334	Mm.16228	Slc25a4	solute carrier family 25 (mitochondrial carrier, adenine nucleotide translocator), member 4	Mus musculus solute carrier family 25 (mitochondrial carrier, adenine nucleotide translocator), member 4 (Slc25a4), nuclear gene encoding mitochondrial protein, mRNA [NM_007450]	CCAATGTACTGAGAGGCATGGGTGGTGCTTTTGTATTGGTATTGTATGATGAGATCAAAA	NM_007450	chr8:47292887-47292828	1.15135	up	5837.42	3246.04	3.34463	3.14131	Detected	Detected
536	A_55_P2066737					TTACAAGCACTTATCTAAGCCTGAGAGTAATTCTAACTCCTCCCCAGAAACCCTGGCGAA		chrX:034985262-034985321	5.07604	up	117.993	14.8824	-2.28392	-4.62762	Detected	Not Detected
537	A_66_P125209	Mm.247651	Kif2c	kinesin family member 2C	Mus musculus kinesin family member 2C (Kif2c), mRNA [NM_134471]	GAAACGGCACCAATGATGACTTCAAATAAAGATCTGTTTGATATCACACTAGCCTCTTCC	NM_134471	chr4:116832787-116832728	1.54256	up	117.8	48.8927	-2.28628	-2.91161	Detected	Detected
538	A_51_P253207	Mm.476915	Osta	organic solute transporter alpha	organic solute transporter alpha [Source:MGI Symbol;Acc:MGI:2146634] [ENSMUST00000042042]	GGATGAAGGTAAAGTGCAGTGGGTTGAACCTGTTTTGAGTCTTTCTCGTTTTTGTAATAA		chr16:32475695-32475636	1.6037	down	6.12363	6.28745	-6.55209	-5.87069	Not Detected	Not Detected
539	A_30_P01023061				lincRNA:chr5:112539219-112540601 reverse strand	ATTAGTCCTAACACAACTGGACTGCAGATAGATGAGACCTGGTTCTGGATTCATCAGCTG		chr5:112539385-112539326	1.62911	down	6.0335	6.29305	-6.57348	-5.8694	Not Detected	Not Detected
540	A_55_P1975385	Mm.6919	Dctn1	dynactin 1	Mus musculus dynactin 1 (Dctn1), transcript variant 1, mRNA [NM_007835]	TAAAGATTGAGTGAGGTCTCCCTGACTGAGGACTTCACCCCTTGATTAAAGCAACTTGTG	NM_007835	chr6:83150047-83150106	1.23686	down	22339.4	17690.3	5.28082	5.58751	Detected	Detected
541	A_30_P01021748				lincRNA:chr2:157361470-157379813 forward strand	TTTAGGAATGCAGCACTAACTGACTGAGTCACCACCTATTTTACCCACAAAGCCACAGAC		chr2:157378355-157378414	1.52455	down	6.46062	6.30606	-6.47481	-5.86642	Not Detected	Not Detected
542	A_30_P01028040				lincRNA:chr3:146629425-146649125 forward strand	GGTGTGTTGGGAGAAATTTACTCAGGTACTCACTGTGATACCAAGAGGGGTGTGTCATCT		chr3:146646465-146646524	1.64664	down	6.05813	6.38672	-6.56761	-5.84809	Not Detected	Not Detected
543	A_30_P01019706				lincRNA:chr13:112337405-112356455 reverse strand	AGGAAAAAGGGAAAATGAAAGCTGGAGAATGGATTCCATGCTTTAGAGCACGGCTTTGGG		chr13:112350936-112350877	1.47866	down	34.7155	32.865	-4.04897	-3.48468	Detected	Detected
544	A_55_P2378129	Mm.441312	D11Ertd80e	DNA segment, Chr 11, ERATO Doi 80, expressed	UI-M-CC1-bae-a-04-0-UI.r1 NIH_BMAP_Ret1_N Mus musculus cDNA clone UI-M-CC1-bae-a-04-0-UI 5', mRNA sequence [BM937886]	GTACTTCTGAACTACTAATGCCATCTATCATGTCTTGGCACATGCTTACTGACTGCTCTG		chr11:78503111-78503170	2.87523	up	28.4237	6.32923	-4.33746	-5.86113	Not Detected	Not Detected
545	A_66_P104814	Mm.305318	Trak1	trafficking protein, kinesin binding 1	Mus musculus trafficking protein, kinesin binding 1 (Trak1), mRNA [NM_175114]	AGCGACGTCAGCAACGTGGTCCTCGATAACAAAACCAACAGCATCCTCCTGGAGACCGAG	NM_175114	chr9:121362489-121362548	1.38903	down	126.841	112.801	-2.17961	-1.70553	Detected	Detected
546	A_65_P14622	Mm.332024	Gm13084	predicted gene 13084	Mus musculus predicted gene 13084 (Gm13084), mRNA [NM_001005371]	TGTCTGAGACACACTGAAAAGAAAGGAATGTCCTCAGAGCTGGTAAAGAGTATTGCATCT	NM_001005371	chr4:143400082-143400023	1.62574	down	6.0979	6.34708	-6.55817	-5.85707	Not Detected	Not Detected
547	A_52_P61520	Mm.26321	Nsun3	NOL1/NOP2/Sun domain family member 3	Mus musculus NOL1/NOP2/Sun domain family member 3 (Nsun3), mRNA [NM_178925]	CAATATGCCATCCTCTTCAACCGATTCAATTATCCCTTTGAACTGGAAAAGGCCTTGCAT	NM_178925	chr16:62776429-62776370	1.33337	down	23.5283	20.0854	-4.61016	-4.19508	Not Detected	Not Detected
548	A_55_P2037162	Mm.66056	Esyt1	extended synaptotagmin-like protein 1	extended synaptotagmin-like protein 1 [Source:MGI Symbol;Acc:MGI:1344426] [ENSMUST00000105234]	ATTTGAAGTCTTTGGTGTTAACAGCTTTCCCCCTTGTGGAAACTTGTGGGCTACAGCTCA		chr10:127950689-127950630	1.60542	down	232.976	239.465	-1.30244	-0.619491	Detected	Detected
549	A_30_P01024721				lincRNA:chr8:122928924-122929556 reverse strand	AATGATAGAATGTTCCAGAAGCTTGGCCATCCACTCTGCCCTCAGTTCCTTATCTTACCA		chr8:122929211-122929152	1.10656	down	147.286	104.347	-1.964	-1.81791	Detected	Detected
550	A_51_P396917	Mm.390497	Zfyve21	zinc finger, FYVE domain containing 21	Mus musculus zinc finger, FYVE domain containing 21 (Zfyve21), mRNA [NM_026752]	TGGAAGCAGAGTATCACTTACCTAGTGCAATATGTACACCGCTGATTAATGCTGTAAAGA	NM_026752	chr12:113066176-113066235	2.00905	up	1221.07	389.125	1.08745	0.0809307	Detected	Detected
551	A_55_P1956832	Mm.217214	Pip5k1b	phosphatidylinositol-4-phosphate 5-kinase, type 1 beta	Mus musculus phosphatidylinositol-4-phosphate 5-kinase, type 1 beta (Pip5k1b), mRNA [NM_008846]	TTTAGTAAATACTACTGTAAACTATAGTTTTATTGAAAGAAATAAAATATTTTGTTCTCG	NM_008846	chr19:024369344-024369286	1.62113	down	6.18908	6.42372	-6.53675	-5.83975	Not Detected	Not Detected
552	A_55_P1994388	Mm.276503	Lsm14a	LSM14 homolog A (SCD6, S. cerevisiae)	Mus musculus LSM14 homolog A (SCD6, S. cerevisiae) (Lsm14a), mRNA [NM_025948]	TACTGTGTTTTGAGCCACAGAAGGTTTTGTGCGTGTGTGTGTGTATGTATGTGTGTGTGC	NM_025948	chr7:35130591-35130532	1.09753	down	4467.19	3139.02	2.95867	3.09294	Detected	Detected
553	A_52_P180826	Mm.104959	2410091C18Rik	RIKEN cDNA 2410091C18 gene	Mus musculus RIKEN cDNA 2410091C18 gene (2410091C18Rik), mRNA [NM_028611]	ATTTCACTTCTTTGCCTTGCTACCTCATCAGAGACTTCATGGGGGGAGTCAAGAAAGGAA	NM_028611	chr17:79346307-79346366	1.13811	down	1676.61	1221.68	1.54485	1.73148	Detected	Detected
554	A_30_P01029756				lincRNA:chr6:50339188-50409363 reverse strand	TGCTGTGGCTGCTGATCCTAGCACTAGGGAGGTGGGGACAATTGAATCTTTGCTGGCAGG		chr6:50400075-50400016	1.5396	down	123.565	121.799	-2.21735	-1.5948	Detected	Detected
555	A_55_P2171993	Mm.426558	1600027N09Rik	RIKEN cDNA 1600027N09 gene	Mus musculus RIKEN cDNA 1600027N09 gene (1600027N09Rik), mRNA [NM_028479]	ATGCTAGTGGGGCTTCCGCTGTGTCATCAGACCTCCAGAGCACCTGATTGGCCCAAAAGA	NM_028479	chr2:180320275-180320334	1.0045	up	1020.88	650.676	0.829118	0.822636	Detected	Detected
556	A_55_P2424060	Mm.372967	4930529F24Rik	RIKEN cDNA 4930529F24 gene	Mus musculus adult male testis cDNA, RIKEN full-length enriched library, clone:4930529F24 product:unclassifiable, full insert sequence. [AK015934]	TTCTCCTCCTGCAGTCTCCTGATTCTTGGCATTAAAAGCCTGAGATTAAAATCATTCCTG		chr14:39772023-39772082	2.22345	up	255.902	73.6866	-1.16703	-2.31983	Detected	Detected
557	A_30_P01021083				lincRNA:chr8:49853937-49874087 forward strand	TAGCTGATATCAGAGCTCCAGGAGCAAAGCGACTTGAGGGTATTATTAAGATGATGACAC		chr8:49862936-49862995	1.61674	down	6.28025	6.50068	-6.51566	-5.82257	Not Detected	Not Detected
558	A_30_P01030360				lincRNA:chr11:33414450-33450750 forward strand	TGGACTGCAGCATCTTCTAGCTCTTTTCTTCTGTGCTCATTTCTCTGTTTCCCCATTTTC		chr11:33450015-33450074	1.17939	up	23.2198	12.605	-4.62919	-4.86724	Not Detected	Not Detected
559	A_55_P2139889	Mm.482185	Zfp783	zinc finger protein 783	Mus musculus zinc finger protein 783 (Zfp783), non-coding RNA [NR_027963]	AGAACCATGGAGGTGGAAATATTAACTTAATCGGTGCTCTATAAATACACTGGAAAATGT	NR_027963	chr6:47903093-47903152	1.02274	up	247.7	155.061	-1.21403	-1.24647	Detected	Detected
560	A_66_P135804					TTGTCCTTGCCATTCGTCCTGTTACACATTAAAACTATTTACCCTCTTCCACCTGTAAAA		chr8:030396744-030396685	1.00376	down	21281.8	13676.7	5.21086	5.21627	Detected	Detected
561	A_55_P2002743					TATAAGCTGTACAGTAATTCAGGCTGGTTTTCAGCTCTGTTCCTTCCTATTATATCATAA		chr12:116532252-116532193	10.3183	up	283.774	17.6078	-1.01788	-4.38502	Detected	Not Detected
562	A_51_P109835	Mm.335460	Uqcrc1	ubiquinol-cytochrome c reductase core protein 1	Mus musculus ubiquinol-cytochrome c reductase core protein 1 (Uqcrc1), mRNA [NM_025407]	GACATTTGCTCCAAGTACTTTTATGACCAATGTCCAGCAGTGGCTGGCTATGGCCCCATC	NM_025407	chr9:108851008-108851487	1.27801	up	6218.44	3115.22	3.43586	3.08196	Detected	Detected
563	A_30_P01025358				lincRNA:chr11:70196232-70203307 forward strand	TTCAGCATTTGAAAACATATTTGTACTTGAGTCCAGGTAGGTAAAGGCCAGAAGTAGGAA		chr11:70200471-70200530	1.61195	down	6.37759	6.58187	-6.49347	-5.80466	Not Detected	Not Detected
564	A_51_P249867	Mm.250783	Snrnp48	small nuclear ribonucleoprotein 48 (U11/U12)	Mus musculus small nuclear ribonucleoprotein 48 (U11/U12) (Snrnp48), mRNA [NM_026382]	TCCTACAGAGCTAAGAATGTTCGCATAACCAAGAAATCATACACTGAGGTGATCCGGGAT	NM_026382	chr13:38309317-38312568	1.2001	up	2687.94	1433.98	2.22581	1.96265	Detected	Detected
565	A_55_P2067321		Prune2	prune homolog 2 (Drosophila)	Mus musculus 10 days neonate medulla oblongata cDNA, RIKEN full-length enriched library, clone:B830018G21 product:unclassifiable, full insert sequence. [AK046830]	TATGTGCTTACATGTAGTACTGTATGGCTGGGTTCAAAGGACACTGATGCATCCAGGACT		chr19:17290889-17290948	1.60951	down	6.42614	6.62195	-6.48253	-5.79591	Not Detected	Not Detected
566	A_30_P01023722				lincRNA:chr4:135896689-135918414 forward strand	CGTTATTATTCGTCAACATGCTTCCTGGTCCTACAGTAGCGTTATATGCTTTTTTATTTC		chr4:135911661-135911720	1.00815	down	32.5422	21.0045	-4.14224	-4.13053	Detected	Not Detected
567	A_55_P2178803	Mm.485820	Zbtb5	zinc finger and BTB domain containing 5	Mus musculus zinc finger and BTB domain containing 5 (Zbtb5), transcript variant 1, mRNA [NM_001163284]	ATTCCATCCCTGTACAGCAATGCAGAACATACTGTGTGTAACCAGGTGACTTGGTGCTAT	NM_001163284	chr4:45005930-45005871	1.07953	down	2008.78	1388.38	1.80562	1.91603	Detected	Detected
568	A_52_P683336	Mm.473773	AY074887	cDNA sequence AY074887	Mus musculus cDNA sequence AY074887 (AY074887), mRNA [NM_145229]	TCTTCCTCTTAGCCTCATTTTCTCCTTTCTCAGATCCAACTCTTTAATTGGGATAACTTT	NM_145229	chr9:54798294-54798235	1.1602	down	25.0146	18.581	-4.52178	-4.3074	Not Detected	Not Detected
569	A_55_P2143025	Mm.5071	Sema3c	sema domain, immunoglobulin domain (Ig), short basic domain, secreted, (semaphorin) 3C	Mus musculus sema domain, immunoglobulin domain (Ig), short basic domain, secreted, (semaphorin) 3C (Sema3c), mRNA [NM_013657]	CCCTGTGTAGAGAAAGCAAACTAGATGTAGTTACCACATGAGAATTTAATTAGATGTTGA	NM_013657	chr5:17235981-17236040	1.24621	down	8.36221	6.67199	-6.10259	-5.78504	Not Detected	Not Detected
570	A_55_P2015832	Mm.188108	Gm1574	predicted gene 1574	Mus musculus predicted gene 1574 (Gm1574), mRNA [NM_001005422]	CTGTGTGTATCTTGTTTTAATTCTCTGTTGTTAAAGAATAAAGCAGTGCCTTGAAGTTGG	NM_001005422	chr13:46395425-46395484	3.05963	up	31.9419	6.68394	-4.1691	-5.78246	Not Detected	Not Detected
571	A_55_P2092310	Mm.371997			Mus musculus cDNA, clone:Y1G0118H07, strand:plus, reference:ENSEMBL:Mouse-Transcript-ENST:ENSMUST00000061100, based on BLAT search. [AK195427]	GGATCGCAGAACCAGGGCATCTGCCTGAACTAATAGCTAGTAAAGAACCTTACCTCCAAA		chr17:053337968-053338027	3.00615	up	6330.5	1348.25	3.46163	1.87371	Detected	Detected
572	A_30_P01022686				lincRNA:chr5:149765314-149771786 reverse strand	AGAGACTCTGCTCAGCCTGCAGACCGTGGCCTGAGCTGCTCTGCTGAGTCACTGTCTGAC		chr5:149766118-149766059	1.57792	up	38.6184	15.6693	-3.89526	-4.55329	Detected	Not Detected
573	A_55_P2224830	Mm.452974	D230044B12Rik	RIKEN cDNA D230044B12 gene	Mus musculus 12 days embryo eyeball cDNA, RIKEN full-length enriched library, clone:D230044B12 product:unclassifiable, full insert sequence. [AK052079]	CCATTGGATTGCATTGCTAACATAGAAGTAGTTATCCTAAAGCTGAGTAAGAAATTTTGG		chr15:80663562-80663621	1.00718	down	1489.88	960.725	1.3745	1.38482	Detected	Detected
574	A_55_P2031596	Mm.422558			DS177A_G09 Eppig [DV659360]	GAAGATGGATCAGTGGATAAAGGTGATCAGGATCCTTTTCATTTATGCATGGAAAAGCAA		chr4:29016218-29016159	1.60247	down	6.5551	6.72528	-6.45386	-5.77357	Not Detected	Not Detected
575	A_30_P01018995				lincRNA:chr18:77968421-77972209 reverse strand	TAGATACAGCCAGTGAGTCTACACTAGACAAGGCAACCAGAGACCAAAGAGAAGAAAAGG		chr18:77968971-77968912	3.9579	down	6.5667	16.64	-6.45131	-4.46657	Not Detected	Not Detected
576	A_51_P111462	Mm.79837	Arl15	ADP-ribosylation factor-like 15	Mus musculus ADP-ribosylation factor-like 15 (Arl15), mRNA [NM_172595]	AGTTGACAGGCTCACATGGGCATTTGCTAGGCAACAAGAACTTGCCCTATTCACAATTTA	NM_172595	chr13:114947562-114947621	1.13553	down	615.508	447.479	0.0991535	0.282516	Detected	Detected
577	A_55_P2039681	Mm.152780	Gpr35	G protein-coupled receptor 35	Mus musculus G protein-coupled receptor 35 (Gpr35), transcript variant 1, mRNA [NM_022320]	TACATGAGCATAAGCCTGGTCACTGCCATTGCTGTGGACCGCTATGTGGCAGTGCGGCAT	NM_022320	chr1:94879439-94879498	1.18183	down	49.1822	37.2137	-3.54642	-3.3054	Detected	Detected
578	A_55_P2062632	Mm.23267	Smc5	structural maintenance of chromosomes 5	Mus musculus structural maintenance of chromosomes 5 (Smc5), mRNA [NM_153808]	TTCCTTTAACTGTTTATACGTGTCGCTCGCTCAAGTGAATAAAAGTTAGCAGACTTATTG	NM_153808	chr19:23283283-23283224	1.45269	down	2501.79	2326.84	2.12227	2.66099	Detected	Detected
579	A_55_P1968774	Mm.21613	Ptk2b	PTK2 protein tyrosine kinase 2 beta	Mus musculus PTK2 protein tyrosine kinase 2 beta (Ptk2b), transcript variant 2, mRNA [NM_001162365]	ATTGGTCTTCCAGGGAAAGCTGAGAAGAGTCCATCCCCCTTGCCACTTTGCACGACACCC	NM_001162365	chr14:66772815-66772756	1.38566	up	1873.82	865.793	1.70529	1.23472	Detected	Detected
580	A_55_P1984481	Mm.154312	Mfn2	mitofusin 2	Mus musculus mitofusin 2 (Mfn2), nuclear gene encoding mitochondrial protein, mRNA [NM_133201]	TCTCACAGTGGGTCACGTGAAAATCAGTGTCACGTAGTCCCAGTGAATGTTGTGTTCTTT	NM_133201	chr4:147248078-147248019	1.15533	up	416.417	230.762	-0.464595	-0.672898	Detected	Detected
581	A_55_P2444515	Mm.485406	Akap2	A kinase (PRKA) anchor protein 2	Mus musculus A kinase (PRKA) anchor protein 2 (Akap2), transcript variant 2, mRNA [NM_001035532]	TAATTAGGTGCCCCGAGTTTCTGAATGAGAAAATGTTTCATTTCTGGTGGGGAAGGGGAG	NM_001035532	chr4:57907544-57907603	2.61736	up	52.6582	12.8808	-3.44789	-4.83601	Detected	Not Detected
582	A_66_P111430	Mm.270874	2410006H16Rik	RIKEN cDNA 2410006H16 gene	Mus musculus RIKEN cDNA 2410006H16 gene (2410006H16Rik), non-coding RNA [NR_030738]	TGGTAATCCTGTCTGTACCACAGGATCTTCTATGCCTTTTAAAAATAAACATTTGTTTAT	NR_030738	chr11:62418244-62418303	1.06754	down	21364.1	14601.9	5.21642	5.31071	Detected	Detected
583	A_52_P373666	Mm.244261	Zfp174	zinc finger protein 174	Mus musculus zinc finger protein 174 (Zfp174), mRNA [NM_001081217]	GAAAACAGCTGTTACTTGTCAAAATACAAGGAACCAAATTCTCTGTTTCTAAATTGCCAG	NM_001081217	chr16:3858589-3858648	2.62327	down	10.0104	16.8127	-5.84305	-4.45169	Not Detected	Not Detected
584	A_30_P01026733				lincRNA:chr6:95418306-95424131 reverse strand	GTACAGTATGTGTCTGTGTCCTCTCTCTGCTTACTCCTCAAGGAAAAGAAAATCACTGTG		chr6:95422316-95422257	1.34033	down	561.975	482.247	-0.0321159	0.390468	Detected	Detected
585	A_52_P258338	Mm.317573	Mobkl2b	MOB1, Mps One Binder kinase activator-like 2B (yeast)	Mus musculus MOB1, Mps One Binder kinase activator-like 2B (yeast) (Mobkl2b), mRNA [NM_178061]	GGGGAAAGCCTGCAGTTTCTCTGGAAGCATCCAAGCCGTTTCCCTCATGGGCAGTTTCAC	NM_178061	chr4:34900741-34900682	1.33981	down	164.442	141.059	-1.80504	-1.38301	Detected	Detected
586	A_55_P2040810					AAATCCTTGAGTACATTTAAAAACCTCAGAGGATTTGTCATCTCTAGGCCTGCTCAGTAG			1.59327	down	6.62732	6.76033	-6.43805	-5.76607	Not Detected	Not Detected
587	A_51_P487933	Mm.18347	Psmd7	proteasome (prosome, macropain) 26S subunit, non-ATPase, 7	Mus musculus proteasome (prosome, macropain) 26S subunit, non-ATPase, 7 (Psmd7), mRNA [NM_010817]	TTCATAATTGCTAAATGGAATTCATGGATCCCATACAATGCCGCCCAACACTTGAGCTTG	NM_010817	chr8:110104461-110104402	1.13121	up	3713.16	2101.56	2.69195	2.51409	Detected	Detected
588	A_51_P134923	Mm.443309	Rnf148	ring finger protein 148	Mus musculus ring finger protein 148 (Rnf148), mRNA [NM_027754]	TGTGCTGTACATCCAAAGCAAACATGACCCTTAGTTCCTCTATCCTGCCAGTGAAGATGA	NM_027754	chr6:23603996-23603937	2.18351	up	23.0035	6.745	-4.6427	-5.76934	Not Detected	Not Detected
589	A_52_P98232	Mm.15694	Hira	histone cell cycle regulation defective homolog A (S. cerevisiae)	Mus musculus histone cell cycle regulation defective homolog A (S. cerevisiae) (Hira), mRNA [NM_010435]	TTATGCTCGGTACCTTGTGAATGAAGGGTTTGAATACCGCCTCCGTGAAATATGCAAGGA	NM_010435	chr16:18954841-18956295	1.67589	up	616.77	235.623	0.102109	-0.642822	Detected	Detected
590	A_55_P1971679					ATTCGTGCGGCTGTTGCCCTCTTAGGACTTACCAAGATTGAGGTAGGAAAAGAGAAATGA		chrX:076609629-076609570	1.1085	up	16.3271	9.43008	-5.13728	-5.28589	Not Detected	Not Detected
591	A_66_P108298	Mm.30797	4632428C04Rik	RIKEN cDNA 4632428C04 gene	Mus musculus RIKEN cDNA 4632428C04 gene (4632428C04Rik), non-coding RNA [NR_033631]	CTTTTGGACATATATTCAAGGAACAAAACAGAACCATACATGTTTGTAGGAACTATGGAG	NR_033631	chr16:30019578-30019637	1.59135	down	6.58591	6.71	-6.4471	-5.77685	Not Detected	Not Detected
592	A_51_P440568	Mm.440064	Stk19	serine/threonine kinase 19	Mus musculus serine/threonine kinase 19 (Stk19), mRNA [NM_019442]	GATCAGATGACACAGACTTATGGCTTCAGGGACCCGGAGATCACGCAGCTGGTGAACGCT	NM_019442	chr17:34969001-34961778	1.34711	up	1836.17	872.676	1.676	1.24614	Detected	Detected
593	A_51_P496845	Mm.392504	Capza2	capping protein (actin filament) muscle Z-line, alpha 2	Mus musculus capping protein (actin filament) muscle Z-line, alpha 2 (Capza2), mRNA [NM_007604]	TCTCAAAAGTACCTTCTTTACTGTAACCCTGAAGTTGTCTTTGGCTTGTGAAAGGGGCAG	NM_007604	chr6:17615761-17615820	1.01557	down	10023.1	6517.09	4.12456	4.14685	Detected	Detected
594	A_55_P2071536					TTCCCCACACGTGCTGTGACCCACACCCACACCAATAAATATATTTCTACTTTATGCGTA		chr11:094017031-094017090	1.24716	up	80.0509	41.0948	-2.84363	-3.16228	Detected	Detected
595	A_55_P2120254	Mm.30060	Avpi1	arginine vasopressin-induced 1	Mus musculus arginine vasopressin-induced 1 (Avpi1), mRNA [NM_027106]	TGACCTAAAGGTGTAACTGGGCTGCATGGCGTTCCTCTGGAATAAAAGTATTATGCACTC	NM_027106	chr19:42197955-42197896	1.33353	down	4694.01	4007.63	3.03012	3.44537	Detected	Detected
596	A_55_P2036417	Mm.26805	Lrrc10b	leucine rich repeat containing 10B	Mus musculus leucine rich repeat containing 10B (Lrrc10b), mRNA [NM_001111140]	TATCCGTAGAATCATCCCTACTCTGACTCTGGATGTCAGGGCATCTATAACTTTCACTTG	NM_001111140	chr19:10530638-10530579	1.75842	down	7.56487	8.5166	-6.24716	-5.43288	Not Detected	Not Detected
597	A_30_P01025334				lincRNA:chr15:61984389-62102500 reverse strand	CCCAGTCTTGGGAGCATGCCCAGTAGCACAGTGCTGTTTTTCAATGAAGTAAATTTTTAT		chr15:62084410-62084351	1.59035	down	6.47079	6.58857	-6.47254	-5.80319	Not Detected	Not Detected
598	A_55_P1958804	Mm.158717	Hsd3b3	hydroxy-delta-5-steroid dehydrogenase, 3 beta- and steroid delta-isomerase 3	Mus musculus hydroxy-delta-5-steroid dehydrogenase, 3 beta- and steroid delta-isomerase 3 (Hsd3b3), transcript variant 1, mRNA [NM_001161742]	GCCTTCCGAAAATTCTGCTAGCTTTATGAAGCTCAATGGAAGAAACAATAAATATTTGTC	NM_001161742	chr3:98545514-98545455	1.28015	down	7.96908	6.53146	-6.17206	-5.81576	Not Detected	Not Detected
599	A_51_P255304	Mm.3924	Cav3	caveolin 3	Mus musculus caveolin 3 (Cav3), mRNA [NM_007617]	AGGCTTTGCGTTCACATGTACTGTAATAGCCAGTCTTCTAGAGGTGTGACTCGTCTCCTC	NM_007617	chr6:112422739-112422798	1.59021	down	6.38513	6.5008	-6.49176	-5.82254	Not Detected	Not Detected
600	A_52_P136138	Mm.474432	Fdft1	farnesyl diphosphate farnesyl transferase 1	Mus musculus farnesyl diphosphate farnesyl transferase 1 (Fdft1), mRNA [NM_010191]	TACCTGAGGCCAACTGCTTTACCAAGGAAAGAGGATTGTTTATGTAACAGCTTAGGAGGA	NM_010191	chr14:63764621-63764562	2.85032	down	74.9265	136.732	-2.93907	-1.42795	Detected	Detected
601	A_30_P01029361				lincRNA:chr5:108538417-108550517 forward strand	GCTTTGTCTGATCATGGGTATTTTTCTAATTGGTGTTAGTTAGGATTCATAGATAATTCT		chr5:108539287-108539346	1.60901	up	18.0239	7.17189	-4.99464	-5.68081	Not Detected	Not Detected
602	A_51_P184321	Mm.235137	Aimp1	aminoacyl tRNA synthetase complex-interacting multifunctional protein 1	Mus musculus aminoacyl tRNA synthetase complex-interacting multifunctional protein 1 (Aimp1), mRNA [NM_007926]	CAAACCATGGCCAATAGTGGAATTAAATAAGTGCTCTGTAACTGAAAGACATTGGCGAAA	NM_007926	chr3:132323568-132323509	1.10434	up	5454.97	3162.51	3.24688	3.1037	Detected	Detected
603	A_30_P01031250				lincRNA:chr2:94046243-94070067 forward strand	TATATACTATCACAGCTCTACCTTCATGGAAATAGACATGACTGACCCACCTCGTCTGCA		chr2:94063961-94064020	1.65224	down	6.77198	7.16359	-6.4069	-5.68248	Not Detected	Not Detected
604	A_52_P383653	Mm.290991	Cpne8	copine VIII	Mus musculus copine VIII (Cpne8), transcript variant 2, mRNA [NM_001033851]	TGATAGAGATACATTTTCTAAGTCGGATCCAATTTGTGTCCTATATACACAAGCAGTTGG	NM_001033851	chr15:90479705-90479028	1.58973	down	7.05564	7.18127	-6.3477	-5.67892	Not Detected	Not Detected
605	A_66_P121924	Mm.301664			RIKEN cDNA A330043C09 gene [Source:MGI Symbol;Acc:MGI:2685671] [ENSMUST00000139823]	TATCACTTGACTCTCTACTACCTGCACTGTTCTTCTTTCTTAATCAAAGAGTATCCTAAA		chr2:74985404-74985345	1.64879	down	6.8174	7.19659	-6.39726	-5.67585	Not Detected	Not Detected
606	A_52_P545831	Mm.273724	Tssc1	tumor suppressing subtransferable candidate 1	Mus musculus tumor suppressing subtransferable candidate 1 (Tssc1), mRNA [NM_201357]	CAGCTGGTGCGTGACCTAGACTTCAACCCCAACAAGCAGTATTACCTCGCCAGCTGTGGA	NM_201357	chr12:29547851-29547910	1.33234	up	417.205	200.482	-0.461867	-0.875834	Detected	Detected
607	A_55_P2015410	Mm.39265	0610010K14Rik	RIKEN cDNA 0610010K14 gene	Mus musculus RIKEN cDNA 0610010K14 gene (0610010K14Rik), transcript variant 1, mRNA [NM_001177601]	GTGCCCTCGCCCTTTGACTTCTGTGTGATGGACATTTTTATACAGAAAATTATAATTAAA	NM_001177601	chr11:70048781-70048722	1.10408	down	15693.1	11093.1	4.77136	4.91421	Detected	Detected
608	A_55_P2112235	Mm.379344	Cdk5rap2	CDK5 regulatory subunit associated protein 2	Mus musculus CDK5 regulatory subunit associated protein 2 (Cdk5rap2), mRNA [NM_145990]	AAGAATCTATTAAAACAAATGAGAAGCTCCGGAAACAGCTGGAACGGCAGGGGTCTGAGA	NM_145990	chr4:69911455-69911396	1.41102	down	121.173	109.466	-2.24556	-1.74882	Detected	Detected
609	A_51_P115178	Mm.344095	Scara3	scavenger receptor class A, member 3	Mus musculus scavenger receptor class A, member 3 (Scara3), mRNA [NM_172604]	TCTTGAATACACTGGCAAAAAGGGATGCTGGGAAAGGCCTGCATTTCCTTGACTCATTTT	NM_172604	chr14:66538548-66538489	1.08322	up	15.1356	8.94596	-5.2466	-5.36193	Not Detected	Not Detected
610	A_51_P313761	Mm.29890	Shmt2	serine hydroxymethyltransferase 2 (mitochondrial)	Mus musculus serine hydroxymethyltransferase 2 (mitochondrial) (Shmt2), nuclear gene encoding mitochondrial protein, mRNA [NM_028230]	CGATGCCTGGATTTGATGAACGTTGAGGACAGTTGAGGACACCTGGCGGTCGGTCAGAAG	NM_028230	chr10:126954870-126954811	2.08587	up	2593.13	795.937	2.174	1.11335	Detected	Detected
611	A_30_P01022341				lincRNA:chr4:147105275-147171025 forward strand	TGGATGGTTGGGTGTCCCATACTGCCATTCATCCTGGTGTTGTGGATTCCTGGGGAAAAA		chr4:147158558-147158617	1.07045	down	58.8908	40.3604	-3.28651	-3.18829	Detected	Detected
612	A_30_P01028502				lincRNA:chr9:24292762-24307562 reverse strand	TGGGATGTAACTTGTGCCTAGAAGAAATAAAGTTGAGGCATTTACGTGTGGACTATCTTC		chr9:24306796-24306737	1.16023	up	44.5386	24.5773	-3.68949	-3.90391	Detected	Not Detected
613	A_51_P302139	Mm.253721	Mastl	microtubule associated serine/threonine kinase-like	Mus musculus microtubule associated serine/threonine kinase-like (Mastl), mRNA [NM_025979]	AACAGATACATCCTATTTTGAAGCCAGAAATAATGCTCAACATCTGACCATATCTGGGTT	NM_025979	chr2:22974024-22973965	3.30295	up	37.3885	7.24733	-3.94196	-5.66571	Detected	Not Detected
614	A_55_P2115832	Mm.458975	Rbmy1a1	RNA binding motif protein, Y chromosome, family 1, member A1	Mus musculus RNA binding motif protein, Y chromosome, family 1, member A1 (Rbmy1a1), transcript variant 1, mRNA [NM_011253]	TACAGTAGTAATACCAAGATTTGGGGGATCCCATGGAGGTCGTGGAGAAAGCAGATATAA	NM_011253	chrY:2097348-2097407	1.80527	up	20.4252	7.24379	-4.8142	-5.66642	Not Detected	Not Detected
615	A_30_P01027171				lincRNA:chr9:100977450-100989325 forward strand	AATGGTGATTGTGGACGGTGCTTGGAACTTGAAAACCTTTGCTTTTTGCATCGCTGAGTG		chr9:100980929-100980988	1.87702	down	55.5087	66.7072	-3.37184	-2.46339	Detected	Detected
616	A_30_P01025577				lincRNA:chr6:99472981-99484210 reverse strand	CAATGTATTTTTCTCCAAGGACTGGCTACACTGTAGATTCTTATTTAATTCTATGTGACT		chr6:99474957-99474898	1.20974	down	186.387	144.361	-1.62433	-1.34962	Detected	Detected
617	A_51_P115626	Mm.146855	Shank3	SH3/ankyrin domain gene 3	Mus musculus SH3/ankyrin domain gene 3 (Shank3), mRNA [NM_021423]	ACATTTACCTGTGGGTTTTTGGTTCTGTTCAATTTGGGTTTTTAACTTTACAGGGTCAGT	NM_021423	chr15:89390449-89390508	6.10134	up	76.7149	8.05001	-2.90504	-5.51417	Detected	Not Detected
618	A_55_P2045380					AGATAACTTAACTCTAGCACTAAAGGCAGTGGGTGTTAGTTCTCGACCCAGGAGATTTTG		chrX:151404505-151404446	1.50433	down	48.5582	46.7679	-3.56484	-2.97571	Detected	Detected
619	A_55_P2116310	Mm.189351	Trim45	tripartite motif-containing 45	Mus musculus tripartite motif-containing 45 (Trim45), transcript variant 3, mRNA [NM_001165952]	CCTGGGCTAAAGGGATCCTATCTCTTTATATGCCTTCTAAATGTATGAAACAACAATAAT	NM_001165952	chr3:100740760-100740819	1.63345	down	6.89886	7.21482	-6.38012	-5.6722	Not Detected	Not Detected
620	A_55_P2005555	Mm.398543	Celf2	CUGBP, Elav-like family member 2	Mus musculus CUGBP, Elav-like family member 2 (Celf2), transcript variant 2, mRNA [NM_001110229]	AAACGCTTGAAGGTGCAGCTGAAACGCTCCAAAAACGACAGCAAACCTTACTGATCCTAA	NM_001110229	chr2:6468185-6468126	1.42407	down	1650.03	1504.41	1.5218	2.03182	Detected	Detected
621	A_55_P1981739	Mm.328698	Donson	downstream neighbor of SON	Mus musculus downstream neighbor of SON (Donson), mRNA [NM_021720]	CCATGTCAACTTACTACTTAGTATGCTTACAGGTAATCTGTGTTTGCATGTGTGTATAAA	NM_021720	chr16:91679607-91679548	1.01873	up	4212.36	2647.33	2.87393	2.84716	Detected	Detected
622	A_55_P2021953	Mm.377583	Olfr700	olfactory receptor 700	Mus musculus olfactory receptor 700 (Olfr700), mRNA [NM_146600]	AGCTCATGGTTTATGTGATGGGTGTGATCTTCTTACTTCTCCCTCTTGCTGCCATCCTTT	NM_146600	chr7:113949388-113949329	1.1297	down	94.053	68.0265	-2.61108	-2.43514	Detected	Detected
623	A_55_P2227178	Mm.435678	AI317158	expressed sequence AI317158	H4029C10-3 NIA Mouse 7.4K cDNA Clone Set Mus musculus cDNA clone H4029C10 3', mRNA sequence [BQ554617]	GACACTGACATAGGCTTTTTATGTATCAAAATATGGATCATGCATTGTTAGTTAGGGCAA		chr17:81915067-81915126	1.08608	up	12.9805	7.65195	-5.4682	-5.58733	Not Detected	Not Detected
624	A_55_P1989956	Mm.9776	Lphn2	latrophilin 2	Mus musculus latrophilin 2 (Lphn2), mRNA [NM_001081298]	GCTTATCCTTTGCAGTGAGAAGAATAGATTTGTATCCTAATTATCTCTCATACAGAGACA	NM_001081298	chr3:148478677-148478618	1.63112	down	6.85056	7.15408	-6.39026	-5.6844	Not Detected	Not Detected
625	A_30_P01031167				lincRNA:chr9:58197113-58200614 forward strand	TGCTATCCTGTTACCATAACCTGTACCAGTACTGCCTCTGTTCTCGTACCCATTACCATC		chr9:58200160-58200219	1.58245	down	64.99	65.8442	-3.14433	-2.48218	Detected	Detected
626	A_30_P01028969				lincRNA:chr3:125561319-125562132 forward strand	CTTAGAGCAGTGAGACCAAATGGATAACAATACTGACAAAGGAATATTATTTGGTGGTTT		chr3:125562032-125562091	1.63073	down	6.82392	7.12456	-6.39588	-5.69036	Not Detected	Not Detected
627	A_51_P372172	Mm.251003	Plod3	procollagen-lysine, 2-oxoglutarate 5-dioxygenase 3	Mus musculus procollagen-lysine, 2-oxoglutarate 5-dioxygenase 3 (Plod3), mRNA [NM_011962]	TGCCCACCACCCGGGGTACTCGATACATCATGGTGTCCTTTGTTGACCCCTGACACTCAA	NM_011962	chr5:137472079-137472138	1.16998	up	5596.26	3062.4	3.28377	3.05729	Detected	Detected
628	A_55_P2048980	Mm.80170	Stxbp5l	syntaxin binding protein 5-like	Mus musculus syntaxin binding protein 5-like (Stxbp5l), transcript variant xb, mRNA [NM_172440]	CGAGTGTGGTTTCCCACTGGATTATGATTCTTTGTACCATTCTTGAAACTTTTATTTAGA	NM_172440	chr16:37107490-37107431	1.62999	down	6.79305	7.08913	-6.40242	-5.69755	Not Detected	Not Detected
629	A_55_P2024327	Mm.247844	Suv420h2	suppressor of variegation 4-20 homolog 2 (Drosophila)	Mus musculus suppressor of variegation 4-20 homolog 2 (Drosophila) (Suv420h2), transcript variant 1, mRNA [NM_146177]	AGGCTTCCTCTCCTTCCCACATCGGAATGGGGGATGATGGGGGATTGGAAGAACTTGAAC	NM_146177	chr7:4699030-4699089	1.0572	down	21647	14651.9	5.2354	5.31564	Detected	Detected
630	A_55_P2159299	Mm.25709	Ing1	inhibitor of growth family, member 1	Mus musculus inhibitor of growth family, member 1 (Ing1), mRNA [NM_011919]	ACGAAAGTCCTATGAAATGAAGATTTGCGTGTCTATAAATAAAGACTCATTGGAACACCA	NM_011919	chr8:11563192-11563250	1.21195	down	2651.63	2057.51	2.20619	2.48352	Detected	Detected
631	A_52_P533198	Mm.266312	Dnajc2	DnaJ (Hsp40) homolog, subfamily C, member 2	Mus musculus DnaJ (Hsp40) homolog, subfamily C, member 2 (Dnajc2), mRNA [NM_009584]	CTGAATTAGAAGCTGTTCGGTTGGCTAAGGAGAAAGAAGAGGAAGAAGTTAGACAGCAAG	NM_009584	chr5:21272513-21272454	1.1406	down	974.175	711.399	0.761558	0.951354	Detected	Detected
632	A_30_P01017767				lincRNA:chr2:83540813-83541273 reverse strand	CAAGAACAAGTGTACGAAGGGAAATTCATTGGTTTAGGTAATTAAAACATCCAGGTGTGC		chr2:83540873-83540814	1.62931	down	6.72393	7.01404	-6.41717	-5.71292	Not Detected	Not Detected
633	A_55_P2132697					AGATGACTGTGGGTGTGCAAGAGCCTATGTGGTTGGACATAATCAAGAAAAAGCTGCCTT		chr1_random:000522263-000522322	1.04422	up	3019.72	1851.47	2.39372	2.33129	Detected	Detected
634	A_55_P2103452	Mm.5112	Npy1r	neuropeptide Y receptor Y1	Mus musculus neuropeptide Y receptor Y1 (Npy1r), mRNA [NM_010934]	AAATGTTGCCTGTGTGTGATTTTAGAAGGGCAGACACTTCTGAATTAAAACTGAGCTTTT	NM_010934	chr8:69230632-69230691	1.62954	down	6.68556	6.97499	-6.42543	-5.72097	Not Detected	Not Detected
635	A_30_P01033218				lincRNA:chr6:100514596-100520846 reverse strand	TCTAAAGAACAGTTTCTGTCATGGTACTTGCTGCTCTCAGCTGGGATTCCAAAGCAGAGA		chr6:100517199-100517140	2.49239	up	27.0697	6.95361	-4.40787	-5.7254	Not Detected	Not Detected
636	A_55_P2100065	Mm.103464	Fsd1l	fibronectin type III and SPRY domain containing 1-like	Mus musculus fibronectin type III and SPRY domain containing 1-like (Fsd1l), transcript variant 2, mRNA [NM_176966]	TCCTCTGAAGAAAGAGCAAGTGCTCTTTATTTACCATTGAGCCATCTCTTCCAGCCCTGA	NM_176966	chr4:53664432-53664491	1.1586	down	76.8421	57.0001	-2.90265	-2.69027	Detected	Detected
637	A_30_P01030585				lincRNA:chr1:160888257-160910594 reverse strand	CCTATCCTGGCAGACTGGAAGCTGAATGGACACCTAGCTGAGGACCTCTGAGGAAAGAAG		chr1:160888317-160888258	1.62929	down	6.62611	6.9119	-6.43832	-5.73408	Not Detected	Not Detected
638	A_55_P2217598	Mm.338663	D10Ertd755e	DNA segment, Chr 10, ERATO Doi 755, expressed	Mus musculus 3 days neonate thymus cDNA, RIKEN full-length enriched library, clone:A630024B09 product:unclassifiable, full insert sequence. [AK080282]	AACTTACAACCTGTCTTTAGCTCCAGTATCAGGGCATCAGACAGTTTCTTCTGCCCTTCT		chr10:45183854-45183795	1.62893	down	6.60562	6.88905	-6.44278	-5.73886	Not Detected	Not Detected
639	A_30_P01021300				lincRNA:chr13:94069868-94070007 reverse strand	GCACTCTCCTGCTTTGGTTTTTATTGTAATCTCATTGCTGATATTCCAAGTATTGTTAGA		chr13:94069931-94069872	1.15381	down	46.5658	34.3986	-3.62528	-3.41888	Detected	Not Detected
640	A_51_P198411	Mm.439649	Grb2	growth factor receptor bound protein 2	Mus musculus growth factor receptor bound protein 2 (Grb2), mRNA [NM_008163]	ATTTTGGAATTGGAGATATCATGAAGCCTTGCTGAACTAAGTTTTGTGTGTATATATTTA	NM_008163	chr11:115505488-115505444	1.17635	down	12007.8	9043.6	4.38521	4.61952	Detected	Detected
641	A_55_P2053372	Mm.341103	Rbfox3	RNA binding protein, fox-1 homolog (C. elegans) 3	Mus musculus RNA binding protein, fox-1 homolog (C. elegans) 3 (Rbfox3), transcript variant 1, mRNA [NM_001039167]	CTCTTGTCCGTTTGCTTCCAGGGTCGTGTATCAGGATGGATTTTATGGTGCTGAGATTTA	NM_001039167	chr11:118357725-118357666	1.62956	down	6.54423	6.82764	-6.45626	-5.75177	Not Detected	Not Detected
642	A_51_P129317	Mm.291037	Mobkl3	MOB1, Mps One Binder kinase activator-like 3 (yeast)	Mus musculus MOB1, Mps One Binder kinase activator-like 3 (yeast) (Mobkl3), mRNA [NM_025283]	TCACTGGTGTGGCACTCATGGTTTTTAAATCAGTTTAGTATTATCTGTTGATAATGCCTG	NM_025283	chr1:55209833-55209892	1.11392	up	4754.67	2732.8	3.04865	2.893	Detected	Detected
643	A_66_P101835	Mm.249873	Cd38	CD38 antigen	Mus musculus CD38 antigen (Cd38), mRNA [NM_007646]	CTACACATGTACTTTAGGATTCTAGGTTTCTCCCTGAGCCCTGCTTTCGATGTAACACTG	NM_007646	chr5:44302865-44302924	1.77636	up	2319.32	835.932	2.013	1.18408	Detected	Detected
644	A_30_P01026223				lincRNA:chr17:86219507-86220112 forward strand	CTATGTTTAAATAGTGCCAGTGGTTTATGAAGACCTTTGTAGCCTGCTAAGCAACTGTTC		chr17:86220053-86220112	1.62998	down	6.48077	6.7632	-6.47031	-5.76546	Not Detected	Not Detected
645	A_30_P01022804				lincRNA:chr7:134369091-134376468 forward strand	CTTTGTCTCCGCCTGTCGTCCTTTGTTCTGTCTCCCGCCCGTTTCTCTCCAGGCTCTCCG		chr7:134376236-134376295	1.44519	down	420.101	388.705	-0.451887	0.0793705	Detected	Detected
646	A_55_P2113758	Mm.4920	Gria1	glutamate receptor, ionotropic, AMPA1 (alpha 1)	Mus musculus glutamate receptor, ionotropic, AMPA1 (alpha 1) (Gria1), transcript variant 1, mRNA [NM_001113325]	CATTTGATCAGACACTAAATATTTGGGGTAGGGATTTCTGTCTTATTTTCAAATAGCCAG	NM_001113325	chr11:57143613-57143672	1.63038	down	6.43909	6.72131	-6.47962	-5.77442	Not Detected	Not Detected
647	A_52_P424767	Mm.12145	Rbbp4	retinoblastoma binding protein 4	Mus musculus retinoblastoma binding protein 4 (Rbbp4), mRNA [NM_009030]	TGGACAAGCTTGTTCATTGTTTTATACATTGACTAAGCAGTACATTTGGGCTCTATTCTC	NM_009030	chr4:128984682-128984623	1.11653	up	315.722	181.04	-0.863966	-1.02299	Detected	Detected
648	A_66_P107174	Mm.25997			Mus musculus adult male aorta and vein cDNA, RIKEN full-length enriched library, clone:A530032J19 product:unclassifiable, full insert sequence. [AK079976]	TCCCCCGCCTGTTGAACGCTTCCTAGACACCTGGGTCTAACGTTAGATTTCATGCTGTGT		chr7:127986261-127986202	1.29429	down	257.932	213.736	-1.15563	-0.783474	Detected	Detected
649	A_55_P2046910					CCAGGCTAAAGCCAAGCCAGCCCTTACCGAAGTGCAGGCAGCCCTCAACAGTCTCAAAAA		chr13:013010035-013009976	2.39547	down	15.7135	24.0993	-5.19255	-3.93224	Not Detected	Not Detected
650	A_55_P1997145	Mm.3957	Nlrx1	NLR family member X1	Mus musculus NLR family member X1 (Nlrx1), transcript variant 1, mRNA [NM_001163743]	GAGACGCAGGCCTCCTTCCCTCCGGGCCACGGCGACGGGCACCAGGGCCTAGGCAACCTG	NM_001163743	chr9:44076123-44076064	1.24662	up	539.676	277.166	-0.0905304	-0.408553	Detected	Detected
651	A_55_P2168321					CTCGCCACTACACTGGGTTAAATGCACACTAAGTTTTCTGTACATAAATATAACTACAAA		chr7:004590909-004590968	1.07019	down	220.378	150.997	-1.38265	-1.28478	Detected	Detected
652	A_30_P01031758				lincRNA:chr15:83181291-83197750 reverse strand	GACTGGTTGCAGCACTGTAACAGGCTTTAGGCTTTGTCTTTGGTTCAGAAATGCATTTGT		chr15:83185776-83185717	1.35085	up	53.1913	25.2101	-3.43336	-3.86723	Detected	Not Detected
653	A_30_P01030078				lincRNA:chr1:138499609-138502045 reverse strand	TGTTAAGACAACTTTTAAAACTAGTTAAAAGCTAGCCTCTCTACCCTCATCATCACACCC		chr1:138500121-138500062	1.06153	down	53.1515	36.1234	-3.43444	-3.3483	Detected	Detected
654	A_30_P01031590				lincRNA:chr3:18521534-18522194 reverse strand	AAGGAGCAGGACTTAATCAGGCTGAAGAATTCCTTCACAGAATATAGAACATTAATTGTT		chr3:18521884-18521825	1.6321	down	6.24778	6.52853	-6.52313	-5.8164	Not Detected	Not Detected
655	A_55_P2054097					CCAACACACACTGATATATGCACACAAAGTGTGTGAGGAGGAAGTATATTATATATATGT		chr8:071944433-071944374	1.15733	up	11.7703	6.51136	-5.6094	-5.8202	Not Detected	Not Detected
656	A_55_P2013499					CCAAACTAGGGTGTCATGAAAGGAGAGAAGCTGTGAGTTTCCAAAGTAAAGGAAGAAAGG		chr15:073925792-073925734	1.63222	down	6.21427	6.49399	-6.53089	-5.82406	Not Detected	Not Detected
657	A_30_P01031900				lincRNA:chr1:107885386-107886798 reverse strand	GATAAAAGTAAGTGAAAGCTATTCTGACATGTAGTTTTCTCTTTCGTGTGCTTCTTGGGT		chr1:107885602-107885543	1.87256	up	21.5701	7.37494	-4.73552	-5.64053	Not Detected	Not Detected
658	A_30_P01033650				lincRNA:chr7:134369091-134376366 reverse strand	AAGCATAACCCCGGCATCTTATGTTGTAGGCAGGTTTTCCTTTATAGAGGTGAGTACCCA		chr7:134376127-134376068	1.30576	down	106.254	88.8282	-2.4351	-2.05021	Detected	Detected
659	A_30_P01028712				lincRNA:chr8:49853937-49874087 forward strand	ATAAGGAATGAGAAAGGAAGAAAGGGAGAAATATCACGTCAACAACTCCGCCCAGAGCCA		chr8:49862996-49863055	1.63292	down	6.16751	6.4479	-6.54179	-5.83433	Not Detected	Not Detected
660	A_55_P1970693					CTTCTGGGTGATTGTTTTCAAGAGGAATTTGAAGAGCTCCTGACAGGAAGCTGTCACTAA		chr5:075842066-075842007	1.63306	down	6.15269	6.43295	-6.54526	-5.83768	Not Detected	Not Detected
661	A_30_P01032260				lincRNA:chr3:26986265-26986767 forward strand	GGAGCTAAGAAACTCCACAAAGAAGCCTGTTGTGAACACTCACAAAGCTAGAGAATGGTG		chr3:26986468-26986527	1.63322	down	6.13871	6.41896	-6.54854	-5.84082	Not Detected	Not Detected
662	A_30_P01027750				lincRNA:chr9:56654505-56654959 reverse strand	AATGTCCAGCTTTGTAGGCTAGAGTAGATCTTGAGAGTCATCCCATGAATGGAAGGATGG		chr9:56654584-56654525	1.63333	down	6.12538	6.40543	-6.55168	-5.84386	Not Detected	Not Detected
663	A_51_P118763	Mm.128165	Ahctf1	AT hook containing transcription factor 1	Mus musculus AT hook containing transcription factor 1 (Ahctf1), mRNA [NM_026375]	AGCAGGAAAAACTCTTGGAAGGGGCAGAAAGAAGCCATCTTCTTTTCCAAAGCAAATTTT	NM_026375	chr1:181676542-181676483	1.04303	up	2095.92	1286.53	1.86689	1.80611	Detected	Detected
664	A_51_P378576	Mm.86467	B3gnt7	UDP-GlcNAc:betaGal beta-1,3-N-acetylglucosaminyltransferase 7	Mus musculus UDP-GlcNAc:betaGal beta-1,3-N-acetylglucosaminyltransferase 7 (B3gnt7), mRNA [NM_145222]	GAGGTCCAGGAATAGCCAGAACTTCCCTGACTGGAGGTCATCCGAGAACCTGGATCTCTC	NM_145222	chr1:88202952-88203011	1.63364	down	6.08882	6.3684	-6.56032	-5.85223	Not Detected	Not Detected
665	A_30_P01021682				lincRNA:chr5:110964854-110965222 forward strand	ATCCTGTAACTTTTAGGTGAAGATGTGAGCCAGAAATCCCTGTTTGCTCAAGCTCCTTCC		chr5:110964946-110965005	1.63369	down	6.07795	6.35723	-6.5629	-5.85476	Not Detected	Not Detected
666	A_30_P01033450				lincRNA:chr13:90247709-90253992 reverse strand	TCTATTACCTCAATTTTTAAGGTATCTTTTGGCTATATCATTTCTTTGGTTACAATCTTT		chr13:90250500-90250441	1.63363	down	6.06776	6.34633	-6.56532	-5.85724	Not Detected	Not Detected
667	A_55_P2142695	Mm.348795	E330014E10Rik	RIKEN cDNA E330014E10 gene	Mus musculus RIKEN cDNA E330014E10 gene (E330014E10Rik), mRNA [NM_001122668]	TTGAATTGGGCCAAGCAGAGAAAGGGGTCCATAAATTTCTGCTGTACAAAGATGAAGATC	NM_001122668	chrUn_random:1665366-1665307	1.63379	down	6.05812	6.33689	-6.56761	-5.85938	Not Detected	Not Detected
668	A_55_P2253279	Mm.27975	AA672641	expressed sequence AA672641	vq80g11.s1 Knowles Solter mouse 2 cell Mus musculus cDNA clone IMAGE:1108676 5'. [AA647537]	GGTTGTATCTAGGTTAGAAGTATACGGTTGTCTTTAATAAAAACTTGGGGAAAAAGTACG		chr3:050770574-050770515	1.63382	down	6.04904	6.3275	-6.56977	-5.86152	Not Detected	Not Detected
669	A_30_P01022605				lincRNA:chr11:96112907-96125798 forward strand	AAGTTCATCAGCACGGTGAAGTTTTATTGTATTTCCGGTCCCTAAAAGAGAAGCCGGCAG		chr11:96125513-96125572	1.63389	down	6.04074	6.31909	-6.57175	-5.86345	Not Detected	Not Detected
670	A_30_P01032129				lincRNA:chr6:5311375-5328075 reverse strand	GCTGCCCAAATGTCCCCAAGATCTGTAAGCAATCATTCTATGGGTGAATTAATTTCTTGA		chr6:5325925-5325866	2.35109	down	6.03318	9.08148	-6.57356	-5.34023	Not Detected	Not Detected
671	A_66_P107256	Mm.245155	Kcna10	potassium voltage-gated channel, shaker-related subfamily, member 10	Mus musculus potassium voltage-gated channel, shaker-related subfamily, member 10 (Kcna10), mRNA [NM_001081140]	CCTCAACAGCATGGGCTCCAGAATGGGGAGTACTGAGTCTCTCAACAAGACCAATGGCAG	NM_001081140	chr3:106998421-106998480	1.63362	down	6.02689	6.30356	-6.57506	-5.86699	Not Detected	Not Detected
672	A_52_P502849	Mm.333124			immunoglobulin kappa variable 3-4 [Source:MGI Symbol;Acc:MGI:1330855] [ENSMUST00000103401]	CCCAAACTCCTCATCTATGCTGCATCCAATCTAGAATCTGGGATCCCAGCCAGGTTTAGT		chr6:70622214-70622273	11.2785	up	61336.8	3481.86	6.73799	3.24248	Detected	Detected
673	A_30_P01030287				lincRNA:chr15:77575125-77585575 forward strand	CTAGAGAGTGTCAATGGAATTCCACTGGTCCTCAAAGGCACCCTGGCCCCTTGACAACTG		chr15:77579065-77579124	1.1098	down	223.546	158.838	-1.36205	-1.21175	Detected	Detected
674	A_55_P2156370	Mm.334425	BB014433	expressed sequence BB014433	Mus musculus expressed sequence BB014433 (BB014433), non-coding RNA [NR_037972]	GCAGAGGTCCCAACCCGGGTGTGTGCATCCCCGAAGCCTGGGGAAGAAACCATAATCTAG	NR_037972	chr8:15041741-15041682	1.13021	down	30.4436	22.0292	-4.23841	-4.06182	Detected	Not Detected
675	A_30_P01025804				lincRNA:chr11:68200716-68214458 forward strand	TCTTGGGACTTGACAGTAGTTTCTAGAAATAGGCTCTACTCATTATGCCACCAGTCTGCT		chr11:68211545-68211604	1.63337	down	6.00552	6.28026	-6.58019	-5.87234	Not Detected	Not Detected
676	A_51_P209518	Mm.30249	Galnt1	UDP-N-acetyl-alpha-D-galactosamine:polypeptide N-acetylgalactosaminyltransferase 1	Mus musculus UDP-N-acetyl-alpha-D-galactosamine:polypeptide N-acetylgalactosaminyltransferase 1 (Galnt1), transcript variant 1, mRNA [NM_013814]	TGGTATGGGAGGTAATCAGGTTTTCTCCTACACTGCCAACAAAGAAATTAGAACAGACGA	NM_013814	chr18:24438525-24440643	1.08637	down	1086.52	755.72	0.919026	1.03855	Detected	Detected
677	A_51_P353592	Mm.41687	Commd4	COMM domain containing 4	Mus musculus COMM domain containing 4 (Commd4), mRNA [NM_025417]	AGCAAGCCCAGACCATGATGACTGCTTTGGGCTGAGAAGAGTGTTCCCAGCCTCTGTGAG	NM_025417	chr9:57003081-57003022	1.005	down	7032.9	4525.24	3.61343	3.62062	Detected	Detected
678	A_30_P01030147				lincRNA:chr1:193875525-193978800 reverse strand	TAGAGGAGGTATTGCAGGAGTGGGAAGCAGAACAAGGAACCCAGGCTTCTAATGCTGATG		chr1:193925640-193925581	1.29325	up	127.499	63.1196	-2.17214	-2.54315	Detected	Detected
679	A_55_P2183940	Mm.222840	Olfr47	olfactory receptor 47	Mus musculus olfactory receptor 47 (Olfr47), mRNA [NM_146370]	AATCAAGTTGTCATTTTTGCAGCCTGTGTGTTCACTTTAGTGGGGCCCCTGTGCTTTGTA	NM_146370	chr6:43186188-43186247	1.44703	up	41.553	18.3852	-3.7896	-4.32269	Detected	Not Detected
680	A_30_P01027500				lincRNA:chr8:124355710-124401160 reverse strand	ACTGAGTGTATGGGTGTCAGACAAGCTCCGTTTAAGGGAGGTCAGACATCATTGAGAAAA		chr8:124397567-124397508	2.05517	up	466.49	145.324	-0.300776	-1.34004	Detected	Detected
681	A_55_P2044627	Mm.318775	Rnase10	ribonuclease, RNase A family, 10 (non-active)	Mus musculus ribonuclease, RNase A family, 10 (non-active) (Rnase10), transcript variant 1, mRNA [NM_029145]	TGGCTTTTCCTATATAAATGCAGTGTGCTGTGCTGACTATTAAACTTTGAGTCTTGATCA	NM_029145	chr14:51630373-51630432	1.71404	down	248.928	273.172	-1.20689	-0.429496	Detected	Detected
682	A_30_P01024111				lincRNA:chr3:68867193-68876128 forward strand	AGAAAAAGAAGAGCTTGACACAGACATCCAGAGCAAACCTTTTATTATTTAAAGGGCCTG		chr3:68873055-68873114	1.12015	down	12.9393	9.27961	-5.47279	-5.3091	Not Detected	Not Detected
683	A_55_P1958961					ATTCCACTAAGAACTCGGTTCCTCTACCAAATTTCCGCAGACCTGAAAGCTGAGCTTTTC			1.14495	down	519.094	380.517	-0.146626	0.0486555	Detected	Detected
684	A_52_P668478	Mm.295438	Rhbdd2	rhomboid domain containing 2	Mus musculus rhomboid domain containing 2 (Rhbdd2), mRNA [NM_146002]	CCTTTGCCTAGTAGGTTTCGCTGCAGATCAACCTCCCTAGGGCTCTGAGGTGATACCTCA	NM_146002	chr5:136121818-136121877	1.12825	down	121.299	87.6209	-2.24405	-2.06996	Detected	Detected
685	A_55_P2098609	Mm.440554	Spag16	sperm associated antigen 16	sperm associated antigen 16 [Source:MGI Symbol;Acc:MGI:1913972] [ENSMUST00000087282]	AGCTCAGGCTCAGAGACTGGCAAGTCCAATTATGCAAGAGATCAATCAGCAGTGTTCTTA		chr1:70327387-70327446	1.00371	down	25.4665	16.3651	-4.49595	-4.49061	Not Detected	Not Detected
686	A_55_P2076861	Mm.330536	Sema6d	sema domain, transmembrane domain (TM), and cytoplasmic domain, (semaphorin) 6D	Mus musculus sema domain, transmembrane domain (TM), and cytoplasmic domain, (semaphorin) 6D (Sema6d), transcript variant 4, mRNA [NM_199241]	TAAAGAGGACACCATCCTTAAAACCTGATGTGCCACCAAAGCCTTCCTTTGTTCCGCAAA	NM_199241	chr2:124490948-124491007	1.48802	down	288.923	275.253	-0.991938	-0.418545	Detected	Detected
687	A_30_P01032677				lincRNA:chr8:83210957-83219451 forward strand	ACCAACTGTGAAGAGGAGTGTGTGTAGTTCCTTGGACTAAATAAGACCTTCAATTGGGGA		chr8:83219229-83219288	2.52058	up	24.7179	6.27847	-4.53899	-5.87275	Not Detected	Not Detected
688	A_30_P01025386				lincRNA:chr15:101084597-101095097 reverse strand	ACAAGGTGGACTGACCCGCTCCCAACAGGTCTGTATCTCCTGTCGACACAGGGGCCAGAG		chr15:101087111-101087052	1.11607	up	137.212	78.7117	-2.06622	-2.22465	Detected	Detected
689	A_51_P101075	Mm.28193	1810031K17Rik	RIKEN cDNA 1810031K17 gene	Mus musculus RIKEN cDNA 1810031K17 gene (1810031K17Rik), mRNA [NM_026977]	CTTTTTGGGTGTTCTCTTCACAGGCCTCTCTGGTTACCACTGCTTTGTATCTGGGTTTTT	NM_026977	chr1:75132448-75132389	1.05943	down	40214.8	27277.3	6.12896	6.21225	Detected	Detected
690	A_51_P102518	Mm.45821	Tmem225	transmembrane protein 225	Mus musculus transmembrane protein 225 (Tmem225), mRNA [NM_029379]	CTGGGCTCTGTGACTTGACAATACGTACCTTTCAGTACTACCTGACGTTGCTATGGAATT	NM_029379	chr9:39958357-39958416	1.22399	down	13.5599	10.6262	-5.4052	-5.11361	Not Detected	Not Detected
691	A_55_P2058557	Mm.20437	Dnajb5	DnaJ (Hsp40) homolog, subfamily B, member 5	DnaJ (Hsp40) homolog, subfamily B, member 5 [Source:MGI Symbol;Acc:MGI:1930018] [ENSMUST00000084662]	AGATAGATAGAATAAAGATAGATAGATACAGGTGAAAGGTCCTGGCTGGGGACCTGGGCT		chr4:42972193-42972252	1.79378	down	27.1974	31.2347	-4.40109	-3.55808	Not Detected	Not Detected
692	A_55_P2068096	Mm.180763	Rap1gap	Rap1 GTPase-activating protein	Mus musculus Rap1 GTPase-activating protein (Rap1gap), mRNA [NM_001081155]	CACATGTATGTCAGTAAGGGTTGTACAAAATAAATTCTATTTATCGCTATTGTACCCGGA	NM_001081155	chr4:137285723-137285782	1.18537	up	470.181	253.952	-0.289408	-0.534747	Detected	Detected
693	A_55_P2007510	Mm.20818	Pef1	penta-EF hand domain containing 1	Mus musculus penta-EF hand domain containing 1 (Pef1), mRNA [NM_026441]	TCCCCCATTTGGGGCCAAAAGTCCAGGAAACTGTAAGTGTCAATAAAAGAAAGACTCTGT	NM_026441	chr4:129805301-129805360	1.0358	down	5623.99	3729.61	3.2909	3.34165	Detected	Detected
694	A_55_P2101431	Mm.476867	Mrps25	mitochondrial ribosomal protein S25	Mus musculus mitochondrial ribosomal protein S25 (Mrps25), nuclear gene encoding mitochondrial protein, mRNA [NM_025578]	CTACAGAGATTAAAATAGACTCGAACTATACTGGTGTCCAGAGCTTTTGTCTTAATTTTG	NM_025578	chr6:92119589-92119530	1.63593	down	587.518	615.357	0.032011	0.74212	Detected	Detected
695	A_51_P113205	Mm.30105	F13b	coagulation factor XIII, beta subunit	Mus musculus coagulation factor XIII, beta subunit (F13b), mRNA [NM_031164]	CAATTTTAGGAAGACTCCACTAAGTTCAGTGTTCTGAGCCTTTACTTTTGCATAAAATTG	NM_031164	chr1:141420037-141420096	1.43949	down	7.30666	6.73396	-6.29727	-5.77171	Not Detected	Not Detected
696	A_51_P211765	Mm.271922	Rin1	Ras and Rab interactor 1	Mus musculus Ras and Rab interactor 1 (Rin1), mRNA [NM_145495]	ACATGCAGAGCAGAGACCCCTTATAGTCAGAGATTCTTAGAAGAGGATTGTTTCCGGACA	NM_145495	chr19:5056587-5056646	1.54114	up	39.5378	16.4253	-3.86132	-4.48531	Detected	Not Detected
697	A_55_P2105878	Mm.8021	Ccr10	chemokine (C-C motif) receptor 10	Mus musculus chemokine (C-C motif) receptor 10 (Ccr10), mRNA [NM_007721]	TTGGATCCCTTCTAAAGTCCTGCTGTGCAAAGAAAAACGCTAATTAAAAAGTTGAGTCTG	NM_007721	chr11:101034371-101034312	1.20672	down	65.03	50.2416	-3.14345	-2.87235	Detected	Detected
698	A_55_P1955847					AATAGGAACGAACATATTAGCATAGACAGAAATTTTTGCGTCAGATACTTTTGACTCGAG		chr6:101031140-101031199	1.62516	down	6.10816	6.35549	-6.55574	-5.85516	Not Detected	Not Detected
699	A_55_P2012702	Mm.297539	Kcnh4	potassium voltage-gated channel, subfamily H (eag-related), member 4	Mus musculus potassium voltage-gated channel, subfamily H (eag-related), member 4 (Kcnh4), mRNA [NM_001081194]	ATACTACACTCGCTGTAGTCCACTGTCCAGCCAGTGTTGGGACAGTGGAGATAGGGGCCA	NM_001081194	chr11:100603122-100603063	1.62454	down	6.11952	6.36486	-6.55306	-5.85303	Not Detected	Not Detected
700	A_30_P01022291				lincRNA:chr7:7075114-7089895 forward strand	CTTTTCTGATGGGTCACTTCTGTTTCTCTTCGGAACTGAAATTCTGCATTCTGCTCTTTG		chr7:7085722-7085781	1.62395	down	6.13178	6.37529	-6.55017	-5.85067	Not Detected	Not Detected
701	A_30_P01023888				lincRNA:chr17:39960567-39992817 forward strand	GCGGTTGTCGCGTGTGGGGGGATGTGAGTGTCGCGTGTGGGTTCGCCCGTCCCGATGCCA		chr17:39985556-39985615	1.81126	down	59499.9	68998.4	6.69412	7.55112	Detected	Detected
702	A_55_P2120897	Mm.410655			uy16e03.y1 McCarrey Eddy spermatocytes Mus musculus cDNA clone IMAGE:3658085 5'. [BG100880]	TGGCTTCTAACCACTTCAAACACACAGTGGAGTGCCCAAAGCAATGTAACCTTGCTGGCT		chr17:66256746-66256805	1.29203	down	37.4949	31.016	-3.93786	-3.56822	Detected	Not Detected
703	A_55_P2122619	Mm.33225	Asb11	ankyrin repeat and SOCS box-containing 11	Mus musculus ankyrin repeat and SOCS box-containing 11 (Asb11), mRNA [NM_026853]	CCTGGTGCTAGGGTCAGCATTATGAATACTGATTAAACACAGGCAGATAAAATTAAATTA	NM_026853	chrX:160896951-160897010	1.50431	up	15.0589	6.40909	-5.25394	-5.84304	Not Detected	Not Detected
704	A_55_P1953663	Mm.479158	Stk4	serine/threonine kinase 4	Mus musculus adult male testis cDNA, RIKEN full-length enriched library, clone:4932441K08 product:serine/threonine kinase 4, full insert sequence. [AK030098]	AATGTTTGGGATGGAAGAGCCATCAGTTTGAGATCTGATAGATGGACGTGTCGAAGGAGA		chr2:163935964-163936023	1.28699	down	48.4611	39.9309	-3.56772	-3.20373	Detected	Detected
705	A_55_P1983553	Mm.458520	AF529169	cDNA sequence AF529169	Mus musculus cDNA sequence AF529169 (AF529169), mRNA [NM_153509]	GGTACCAAGGTCTTTTCAATTACAACATTTACTCCAGTTTTAAATATTTGTCAGCAGTGC	NM_153509	chr9:89484935-89484876	1.6207	down	6.19981	6.43315	-6.53426	-5.83763	Not Detected	Not Detected
706	A_55_P2007464	Mm.328846	Gm5921	predicted gene 5921	predicted gene 5921 [Source:MGI Symbol;Acc:MGI:3648968] [ENSMUST00000075898]	CATCTCCAAGACTTACAGCTACCTGACCCCCGACCTCTGGAAAGAGACTGTCTTCACAAA	XM_001479285	chr9:115346971-115346912	1.12163	down	217690	156325	8.56543	8.73103	Detected	Detected
707	A_30_P01020897				lincRNA:chr10:92550314-92577555 reverse strand	TTGAAGGGAGAATTTCTTATGAGTATATCCAAAAACCAAGGTAGGAAAAGCAGTTTGCAC		chr10:92566313-92566254	1.2128	down	8.31754	6.45841	-6.11032	-5.83198	Not Detected	Not Detected
708	A_55_P2151672				predicted gene 5316 [Source:MGI Symbol;Acc:MGI:3645576] [ENSMUST00000050391]	CGCCGCTGCTGCCAACAGAAGAGCTATGAAACATCCTGGAGGACCTACAATGTGGAAATG		chr6:122850273-122850214	1.1181	down	1136.12	813.293	0.983421	1.14447	Detected	Detected
709	A_30_P01024612				lincRNA:chr7:118248833-118267766 reverse strand	CTGTGAGTTTGAGGCCATAGTCTTTGATTTTGTTTATAGCCCTTTTAAGGTGTAAGAATA		chr7:118250187-118250128	1.91398	up	22.2515	7.44326	-4.69065	-5.62723	Not Detected	Not Detected
710	A_30_P01020457				lincRNA:chr9:118291593-118324230 forward strand	ATAAGAAAGTCAGACAGAGCATCCATCCTCCAAAGCTACTGCAATCAGTACTCAATTCCT		chr9:118313883-118313942	1.08342	down	9.36796	6.49808	-5.93874	-5.82315	Not Detected	Not Detected
711	A_52_P622230	Mm.238026	Gm4890	predicted gene 4890	PREDICTED: Mus musculus predicted gene 4890 (Gm4890), partial miscRNA [XR_106171]	TTTCAGCTTGTAGAATAAATGAGAAATGCCTGTTGGTTTAATTAAAAGAACCGCATTGGC	XR_106171	chr8:81829564-81829623	1.67102	up	63.0155	24.144	-3.18884	-3.92957	Detected	Not Detected
712	A_55_P2236622	Mm.393701			Mus musculus 16 days embryo head cDNA, RIKEN full-length enriched library, clone:C130006C17 product:unclassifiable, full insert sequence. [AK081327]	AGAAGTTCATCTTTTAGGAACGCTCCTTGCTTAAATCTCCAGAATTTCATCTGTTTCAAA		chrX:48363026-48362967	1.25672	down	342.5	275.575	-0.746521	-0.416862	Detected	Detected
713	A_66_P139497	Mm.484181	Gm9972	predicted gene 9972	predicted gene 9972 [Source:MGI Symbol;Acc:MGI:3642779] [ENSMUST00000069051]	ACAGCAGTTCTTTTTTCTGCCAAGTCACTGCAGGATATTCTGTTAGGGGATCTCTTATTG	XM_003085412	chr11:42850652-42850711	3.64203	up	37.1967	6.53887	-3.94938	-5.81412	Detected	Not Detected
714	A_55_P1952212	Mm.425774			predicted gene, 16886 [Source:MGI Symbol;Acc:MGI:4439810] [ENSMUST00000103452]	ACACCCTTTACCTGCAAATGAGCAGTCTGAAGTCTGAGGACACAGCCATGTATTACTGTA		chr12:114974388-114974329	2.37523	up	6456.28	1740.28	3.49001	2.24194	Detected	Detected
715	A_52_P154858		A730049H05Rik	RIKEN cDNA A730049H05 gene	Mus musculus 7 days neonate cerebellum cDNA, RIKEN full-length enriched library, clone:A730049H05 product:hypothetical protein, full insert sequence. [AK043032]	ACCAGGTCCACTTTATGTGTTTAGTGCTGGTAACATGTTACTAGTGACTTCCACATTGGA		chr6:92792795-92792854	1.13568	down	9.03111	6.5666	-5.99158	-5.80801	Not Detected	Not Detected
716	A_30_P01026678				lincRNA:chr7:49715933-49771497 forward strand	TCAAGATAGGTGAGTAGCTCTGGTTTTGATATTGAAAGACCTGTGTATTAGAAGAAACAA		chr7:49743881-49743940	1.61249	down	6.37393	6.58032	-6.4943	-5.805	Not Detected	Not Detected
717	A_55_P1963758	Mm.389652	Odam	odontogenic, ameloblast asssociated	Mus musculus odontogenic, ameloblast asssociated (Odam), mRNA [NM_027128]	TTGCTGGACTATTCCCAAATCAGATACCTTTATCAAGACAGGTTGGACTTGCCCAAGGAG	NM_027128	chr5:88316448-88316507	6.71953	up	69.3474	6.60743	-3.05071	-5.79907	Detected	Not Detected
718	A_55_P2022187	Mm.293599	Arvcf	armadillo repeat gene deleted in velo-cardio-facial syndrome	Mus musculus 12 days embryo spinal ganglion cDNA, RIKEN full-length enriched library, clone:D130060P14 product:armadillo repeat gene deleted in velo-cardio-facial syndrome, full insert sequence. [AK051627]	AGTCACCTTGCTACACTTTGCTGCCTCTTATCTATCTGGGCTCCCGACTAAACATCTGTC		chr16:18405623-18405682	1.17224	down	70.0208	52.5516	-3.03677	-2.8075	Detected	Detected
719	A_55_P1967855	Mm.435	Kctd20	potassium channel tetramerisation domain containing 20	Mus musculus potassium channel tetramerisation domain containing 20 (Kctd20), mRNA [NM_025888]	GCTGCTCCCATAAGACCATGTATAGCATAACTACTTGATGGCAATAAAATCAGGTTTTGG	NM_025888	chr17:29104815-29104874	1.01543	down	3891.86	2530.16	2.75976	2.78185	Detected	Detected
720	A_55_P2009064	Mm.157105	Psmc1	protease (prosome, macropain) 26S subunit, ATPase 1	Mus musculus protease (prosome, macropain) 26S subunit, ATPase 1 (Psmc1), mRNA [NM_008947]	GCTGGCTTGATGGCCTTACGGGGACGCAGAATGAAAGTAACAAATGAAGACTACAAAAAA	NM_008947	chr12:101361283-101361342	1.24703	up	6593.04	3384.93	3.52025	3.20175	Detected	Detected
721	A_52_P413394	Mm.87155	Ppef2	protein phosphatase, EF hand calcium-binding domain 2	Mus musculus protein phosphatase, EF hand calcium-binding domain 2 (Ppef2), mRNA [NM_011148]	GGAGACCATTTTTAGGATCATAGACAGCGATCATTCAGGATTCATCTCCCTGGATGAGTT	NM_011148	chr5:92657710-92656232	1.51096	up	77.992	33.0476	-2.88122	-3.47669	Detected	Not Detected
722	A_52_P574190	Mm.21667	Psmd12	proteasome (prosome, macropain) 26S subunit, non-ATPase, 12	Mus musculus proteasome (prosome, macropain) 26S subunit, non-ATPase, 12 (Psmd12), mRNA [NM_025894]	TCAGAAACTGAACTCGCTGATGTCTCTGGTTAACAAAACGACACACCTCATAGCCAAAGA	NM_025894	chr11:107358963-107359022	1.16816	up	10043.8	5504.77	4.12754	3.90331	Detected	Detected
723	A_30_P01032179				lincRNA:chr6:121037952-121038370 reverse strand	CCCCCTGGTACCAGGCCGGATGGATATGCTGTGCTTATGTTCCCCACAGGCAGTTAGGAT		chr6:121038012-121037953	1.60537	down	6.51442	6.69566	-6.46284	-5.77993	Not Detected	Not Detected
724	A_55_P1982454	Mm.235346	Eps8	epidermal growth factor receptor pathway substrate 8	Mus musculus epidermal growth factor receptor pathway substrate 8 (Eps8), mRNA [NM_007945]	GTTACTCTCAGCTCTGTTGATTGCGAAATCTTGCATAGATTATGCTTTGATTTAGTTTCT	NM_007945	chr6:137426757-137426698	1.2278	down	906.483	712.571	0.657657	0.95373	Detected	Detected
725	A_30_P01017856				lincRNA:chr8:40072950-40088400 forward strand	ATTGAAAGCAACAGGCCTTATCTTGAATAGTTCCAAGCAGCTTGCCCTTGTTGCAGAGGT		chr8:40073049-40073108	1.60309	down	6.55452	6.72731	-6.45399	-5.77313	Not Detected	Not Detected
726	A_30_P01018682				lincRNA:chr18:54122285-54122917 forward strand	TCTATTTCTGACTGATCCCCCACAGACTGATTTGTCAGCCTGGCTCTACAAGTTTGTTTC		chr18:54122702-54122761	1.32673	up	61.645	29.7479	-3.22057	-3.62844	Detected	Not Detected
727	A_55_P1954608	Mm.296317	Lekr1	leucine, glutamate and lysine rich 1	Mus musculus leucine, glutamate and lysine rich 1 (Lekr1), transcript variant 2, mRNA [NM_001037923]	CTTCTAGAGTTCTAGAATCAGTTATCTGATTTTATGTTAAGATTTAGACTGGGGCTGCAT	NM_001037923	chr3:65489884-65489943	1.09351	up	34.5782	20.2453	-4.05469	-4.18365	Detected	Not Detected
728	A_30_P01026564				lincRNA:chr10:118427606-118430070 reverse strand	TCCAAAATGCTGGATGAAGAAAGAAAAACACGAAGCATAGAAACCGTTTGTGGCGACGTT		chr10:118427726-118427667	1.25259	up	13.2132	6.75367	-5.44257	-5.76749	Not Detected	Not Detected
729	A_55_P2120080		Zmynd11	zinc finger, MYND domain containing 11	zinc finger, MYND domain containing 11 [Source:MGI Symbol;Acc:MGI:1913755] [ENSMUST00000137932]	AGAGTCTCAAAGTACGCTCAAGACAGTCAAGTAATATCCGTCAAGTTAAGGCCCAGTCTC		chr13:9689645-9689586	1.35065	down	375.723	324.902	-0.612952	-0.179301	Detected	Detected
730	A_51_P511375	Mm.431695	Ranbp2	RAN binding protein 2	Mus musculus RAN binding protein 2 (Ranbp2), mRNA [NM_011240]	GATTGAATCATTTGGTTCTCCTAAAGGGTCTGTTAGTAGAAGAATTTGTATCACAGAATG	NM_011240	chr10:57956644-57956703	1.09426	down	3618.62	2535.15	2.65474	2.78469	Detected	Detected
731	A_51_P163354	Mm.318302	Ogdhl	oxoglutarate dehydrogenase-like	Mus musculus oxoglutarate dehydrogenase-like (Ogdhl), nuclear gene encoding mitochondrial protein, mRNA [NM_001081130]	TCGGATGCCTACCCAGTGTTCACTGAGGACTTTGAGGTGAGCCAGCTCTACGACTGCAAC	NM_001081130	chr14:33157957-33158113	1.20026	up	12.695	6.77173	-5.50029	-5.76364	Not Detected	Not Detected
732	A_66_P102395	Mm.157711	Elac2	elaC homolog 2 (E. coli)	Mus musculus ELAC2 mRNA, complete cds. [AF308696]	GCCATTAATGTGGGGATGCGGATGAATGCGGGGTTCATCATGCTGAACCACTTCAGTCAG		chr11:64813811-64813870	1.44577	up	545.414	241.529	-0.0752716	-0.60711	Detected	Detected
733	A_55_P2036377					CAAGTGACTCATTGATTTACATAGCCCTTCTGAGATTGTTAAAAAGATTACTTCCATCTG		chr16:017137675-017137734	1.03364	down	123005	81401.9	7.74188	7.78961	Detected	Detected
734	A_55_P1992640	Mm.20521	Hdac3	histone deacetylase 3	Mus musculus histone deacetylase 3 (Hdac3), mRNA [NM_010411]	GGATTTTAATTCTTGCTAGTTACCGATGTATGATGTGAAAAGGAAACAGATGATGATGTG	NM_010411	chr18:38096714-38096655	1.17882	down	566.922	427.871	-0.0194731	0.21787	Detected	Detected
735	A_30_P01026851				lincRNA:chr5:118919606-118925333 reverse strand	AAATGGTGAAACACTTGGAATAAAAGACCTGACTGGACCTTGGCTTTCAAGGCTCAGCAG		chr5:118923270-118923211	1.1067	up	11.7248	6.7829	-5.61499	-5.76126	Not Detected	Not Detected
736	A_55_P2060188		Hira	histone cell cycle regulation defective homolog A (S. cerevisiae)	histone cell cycle regulation defective homolog A (S. cerevisiae) [Source:MGI Symbol;Acc:MGI:99430] [ENSMUST00000120532]	ATCTTGACTTTCATCCACTAAATAAATAGTCCTCTGAAGCATTGCTTGCTGATTATCCAG		chr16:18928064-18928123	1.14027	up	203.864	114.465	-1.49502	-1.6844	Detected	Detected
737	A_30_P01031852				lincRNA:chr17:8088950-8106700 reverse strand	AGTGAAGTCCACTTAATGTTGCTACATCTCAATGCAGGAACCCCCAACTCCATCCATTTG		chr17:8093416-8093357	2.29985	down	13.2395	19.4945	-5.4397	-4.23816	Not Detected	Not Detected
738	A_52_P294514	Mm.159452	4930542N07Rik	RIKEN cDNA 4930542N07 gene	Mus musculus RIKEN cDNA 4930542N07 gene (4930542N07Rik), mRNA [NM_029199]	TTCTGGTTTTCAGTGTGATAGCTTTCAGGATTAGCTGCATGAAAGATCCATTTCTAATGA	NM_029199	chrX:150918741-150918800	1.59461	down	6.63892	6.77787	-6.43553	-5.76233	Not Detected	Not Detected
739	A_55_P2143095				predicted gene 14966 [Source:MGI Symbol;Acc:MGI:3705223] [ENSMUST00000113496]	GCAATGCCACTTCCAGGAATTGATCCTCACAAACAGAGTAGCTCTGACATAGGAGTTATT	XR_106193	chr19:6355657-6355598	1.07874	down	422.932	292.099	-0.442197	-0.332846	Detected	Detected
740	A_55_P2054225	Mm.144143	Camsap1l1	calmodulin regulated spectrin-associated protein 1-like 1	Mus musculus calmodulin regulated spectrin-associated protein 1-like 1 (Camsap1l1), mRNA [NM_001081360]	CGTTATTTGGACTCAGGAAAATACATCATGAAGTTTTCTTGTCTCAGCCTAGGTTTAAAT	NM_001081360	chr1:138164815-138164756	1.25425	down	103.093	82.7856	-2.47867	-2.15185	Detected	Detected
741	A_55_P1988907	Mm.295565	Eml4	echinoderm microtubule associated protein like 4	Mus musculus echinoderm microtubule associated protein like 4 (Eml4), transcript variant 1, mRNA [NM_001114361]	TGTGATAATGGTTGGAAGGATGTGGGATTATGAAACTGCTTTTGTTTTGTTGGGTTTTTT	NM_001114361	chr17:83879502-83879561	1.10822	down	2614.37	1854.96	2.18577	2.33401	Detected	Detected
742	A_52_P512329	Mm.475652	Zfp219	zinc finger protein 219	Mus musculus zinc finger protein 219 (Zfp219), mRNA [NM_027248]	CCTTCTGTGGAAAATCTTTCCGCTCGGCGCATCACTTAAAAGTGCATCTCCGTGTGCACA	NM_027248	chr14:52627101-52627042	1.89085	up	667.12	225.886	0.215323	-0.703709	Detected	Detected
743	A_55_P2151762	Mm.275332	Atg7	autophagy-related 7 (yeast)	Mus musculus autophagy-related 7 (yeast) (Atg7), mRNA [NM_028835]	CTTGGGGTTTGATACCTTTGTTGTCATGAGACATGGCCTGAAGAAACCCAAGCAGCAGGG	NM_028835	chr6:114657539-114657598	1.04406	down	355.88	237.887	-0.691231	-0.629026	Detected	Detected
744	A_51_P201904	Mm.28058	Ndufb5	NADH dehydrogenase (ubiquinone) 1 beta subcomplex, 5	Mus musculus NADH dehydrogenase (ubiquinone) 1 beta subcomplex, 5 (Ndufb5), nuclear gene encoding mitochondrial protein, mRNA [NM_025316]	CAGGGTAGTAATGAAACCTGGAGGTCTGGGAAGTTGTGAATTCCTAAAGTGACACTGTTG	NM_025316	chr3:32650236-32650295	1.09935	up	1424.26	829.463	1.30952	1.17287	Detected	Detected
745	A_55_P2022128	Mm.474527	Cntnap1	contactin associated protein-like 1	Mus musculus contactin associated protein-like 1 (Cntnap1), mRNA [NM_016782]	TATATATAAAAGAACTCAGTGGGCTGTCCTGTGCTATGCCCAGTTTGTAGCGAGCTCCTT	NM_016782	chr11:101051853-101051912	1.01102	up	131.455	83.245	-2.12805	-2.14387	Detected	Detected
746	A_55_P2098578	Mm.383207	Tubd1	tubulin, delta 1	Mus musculus tubulin, delta 1 (Tubd1), transcript variant 1, mRNA [NM_001199045]	AACCTGGACGACATGAGACACTGTCTCAGGCTAGATAAATAAATACAAATATCTGCTTTC	NM_001199045	chr11:86380802-86380861	1.6287	up	513.953	202.033	-0.160987	-0.864711	Detected	Detected
747	A_30_P01017914				lincRNA:chr3:37543523-37613073 forward strand	TGCAGAGAGAGCTGGGGGCAGGGCGTGGTAATGGATTCCAGAGAGGGTTGTGCAAGGCAG		chr3:37586160-37586219	1.73401	down	128.157	142.277	-2.16471	-1.3706	Detected	Detected
748	A_55_P2011341					TCACTCCATCCCTGTCACTTCTGTGTCTGATCACAAATAAAATCAACTTGAATGGCTGCA		chr13:113884088-113884029	2.05663	up	868.199	270.275	0.595404	-0.444877	Detected	Detected
749	A_65_P17476	Mm.334856	Gse1	genetic suppressor element 1	Mus musculus genetic suppressor element 1 (Gse1), transcript variant 1, mRNA [NM_198671]	ACCTTGAATATTTAATATTTTTCACTGGGAGGTTTGAAGCTTACAAATTGAGAACGTGCC	NM_198671	chr8:123102559-123102618	1.01506	down	177.003	115.031	-1.69885	-1.67728	Detected	Detected
750	A_30_P01022879				lincRNA:chr14:106068373-106146613 forward strand	TGCATTTGGAAAGAGCATTAGCAGAGCTAAGTACTTCATAAAGCCAAGAGACTTTGAGCT		chr14:106130533-106130592	1.59213	down	6.40796	6.53193	-6.48661	-5.81565	Not Detected	Not Detected
751	A_30_P01026702				lincRNA:chr1:161046625-161069450 reverse strand	GAAGCATATCTGAAATAATCACAGATTATACTGGATGGCGAGAGAAAGAAACAAGTCCAA		chr1:161065466-161065407	1.59146	down	6.37684	6.49745	-6.49364	-5.82329	Not Detected	Not Detected
752	A_55_P2091294	Mm.379442	Hps5	Hermansky-Pudlak syndrome 5 homolog (human)	Mus musculus Hermansky-Pudlak syndrome 5 homolog (human) (Hps5), transcript variant 1, mRNA [NM_001005247]	TTTCTCAGAAGATGAAAGGCTTAAAGAATTTGCCTCACACCAGGAAGAGGAGCAGCCAGA	NM_001005247	chr7:54031222-54031164	1.72514	down	72.8889	80.5058	-2.97885	-2.19214	Detected	Detected
753	A_30_P01018417				lincRNA:chr18:78190463-78235438 reverse strand	GTCCTGAGACAAGGAGGCTATTTCTAAGTCAGTCAGCCTTTTCACAAGGTATCCCAGAAA		chr18:78212597-78212538	1.59211	down	6.30215	6.42395	-6.51064	-5.8397	Not Detected	Not Detected
754	A_55_P1959338	Mm.34766	AI846148	expressed sequence AI846148	Mus musculus expressed sequence AI846148 (AI846148), transcript variant 1, mRNA [NM_001033139]	CCTGTTGTCCTGTTGCATCTATTGTCCTGTTGTATATATTGCCTTTGTTGACAATAAATT	NM_001033139	chr19:7432253-7432194	1.07067	down	923.129	632.788	0.683909	0.782418	Detected	Detected
755	A_51_P147274	Mm.25684	Clec4a3	C-type lectin domain family 4, member a3	Mus musculus C-type lectin domain family 4, member a3 (Clec4a3), transcript variant 1, mRNA [NM_153197]	GCCAATGGTTATACATATGATAATACTGGCACATGTGTAAACTTACTTGGTCATTGTCAT	NM_153197	chr6:122919637-122919696	1.00338	down	19094.4	12266.3	5.05438	5.05925	Detected	Detected
756	A_51_P367070	Mm.3006	Il9	interleukin 9	Mus musculus interleukin 9 (Il9), mRNA [NM_008373]	AAAGCCGACCATGAAGACAGATGCTATTTATTCTATTTATTGAATTTACAAAACCTCCCC	NM_008373	chr13:56580737-56580678	1.65212	down	6.79998	7.19267	-6.40095	-5.67663	Not Detected	Not Detected
757	A_30_P01022616				lincRNA:chr17:27445260-27455641 reverse strand	GCAAAAAGGCCAGGAGCTGCAGGAAAGCATTCGTGGGTGCCGATGATAGCTGAGCTCTGA		chr17:27455616-27455557	1.64982	down	6.82248	7.20645	-6.39618	-5.67387	Not Detected	Not Detected
758	A_30_P01026045				lincRNA:chr4:3406175-3443875 reverse strand	GATGGGTGAGTGTTCAACAGTGTCCCACTCTGGAGGGGATGCTAAAGGGTTCTAGCCTCT		chr4:3433248-3433189	1.01097	up	1610.93	1020.19	1.4872	1.47146	Detected	Detected
759	A_55_P2086741		Fam3a	family with sequence similarity 3, member A	family with sequence similarity 3, member A [Source:MGI Symbol;Acc:MGI:1913544] [ENSMUST00000141604]	TGCACTTAGCTGTTCAAGTATTGCCTTGGATTTACAAAATACAAGGGATGGGGAAATCTG		chrX:71632310-71632251	1.50054	down	60.4636	58.0876	-3.24848	-2.663	Detected	Detected
760	A_55_P2094104	Mm.423569			immunoglobulin kappa variable 8-28 [Source:MGI Symbol;Acc:MGI:3642251] [ENSMUST00000103380]	CAGTGTGCAGGCTGAAGACCTGGCAGTTTATTACTGTCAGAATGATCATAGTTATCCTCC		chr6:70093646-70093587	10.5711	up	119011	7207.87	7.69426	4.2922	Detected	Detected
761	A_55_P2014249	Mm.372039	Sema3a	sema domain, immunoglobulin domain (Ig), short basic domain, secreted, (semaphorin) 3A	Mus musculus sema domain, immunoglobulin domain (Ig), short basic domain, secreted, (semaphorin) 3A (Sema3a), mRNA [NM_009152]	GATGGGAACTAGAAAACTGGAGAGAAAAATGTAACGATATTGCTGCTGTAAATTATTCCT	NM_009152	chr5:13602462-13602521	1.91246	down	6.88831	8.43425	-6.38233	-5.4469	Not Detected	Not Detected
762	A_55_P2251082	Mm.130694	Qk	quaking	Mus musculus 15 days embryo male testis cDNA, RIKEN full-length enriched library, clone:8030484F22 product:RIKEN cDNA 1110003F05 gene, full insert sequence. [AK033279]	GTTGGGGTGGAAATGTTATTGCTCTTTGTTTTCTTTATGCCCTTCTTACGTATTGTTTAT		chr17:10395565-10395506	1.26871	down	391.713	318.181	-0.552825	-0.209458	Detected	Detected
763	A_55_P2466575	Mm.271990	4930402H24Rik	RIKEN cDNA 4930402H24 gene	Mus musculus RIKEN cDNA 4930402H24 gene (4930402H24Rik), mRNA [NM_029432]	AGGATGGATTATCTGCGGAACAAAAGAGATTGCACTCCAATGCACAGAAGCTCTTCAGTG	NM_029432	chr2:130566167-130565177	1.0318	down	10.9921	7.26133	-5.70809	-5.66293	Not Detected	Not Detected
764	A_55_P1974317	Mm.245577	Surf6	surfeit gene 6	Mus musculus surfeit gene 6 (Surf6), mRNA [NM_009298]	AACAGAATTAAGAAGTGCTTGTTGTGTGTGGTGGCACACACCGTTAGTCCCATTACTCAG	NM_009298	chr2:26746607-26746548	1.03291	down	752.327	497.522	0.388738	0.435456	Detected	Detected
765	A_55_P2091496	Mm.27982	Dppa3	developmental pluripotency-associated 3	Mus musculus developmental pluripotency-associated 3 (Dppa3), mRNA [NM_139218]	CCCAGGGCTGAGGAATAAAGTAAATAGAATTTGGAGTATGTACTTTCTAATTTCCAGAAA	NM_139218	chr6:122580207-122580266	1.38327	up	1140.85	528.036	0.989411	0.521331	Detected	Detected
766	A_30_P01030821				lincRNA:chr12:12876192-12918398 reverse strand	TTCTGTTTGCTCATAGTTTATTCACTGGGAATGCTTTTGCTTAGTGCCTGGGCATGCCCT		chr12:12895704-12895645	1.63826	down	6.92339	7.26179	-6.375	-5.66284	Not Detected	Not Detected
767	A_55_P2126207	Mm.20201	1600014K23Rik	RIKEN cDNA 1600014K23 gene	Mus musculus RIKEN cDNA 1600014K23 gene (1600014K23Rik), mRNA [NM_028046]	AGAAGCTTCCCCTGTCTTTCTGTTTGGCATTCTTTGCAATAAATTTGTTTGTTTCTAAGC	NM_028046	chrX:82515564-82515623	1.53411	down	36.677	36.024	-3.96968	-3.35227	Detected	Not Detected
768	A_55_P1977558	Mm.243658	Dip2b	DIP2 disco-interacting protein 2 homolog B (Drosophila)	Mus musculus DIP2 disco-interacting protein 2 homolog B (Drosophila) (Dip2b), transcript variant 1, mRNA [NM_001159361]	AGCTCTGGCATGTGCGACAGCACGTTACTAAAGCAGTTACATGCATGTTGCGCTACCCTC	NM_001159361	chr15:100046038-100046097	1.00862	down	259.652	167.672	-1.14604	-1.13366	Detected	Detected
769	A_30_P01024337				lincRNA:chr1:196445304-196445818 reverse strand	AGAAAGGTTGTACCAGGGTCTAGGGACTCATGTCTTGGGGCCTGGTAAGCCAGCTGGCTA		chr1:196445813-196445754	1.63551	down	6.92328	7.24948	-6.37502	-5.66528	Not Detected	Not Detected
770	A_55_P2370931	Mm.342935	AU017674	expressed sequence AU017674	H3092H12-5 NIA Mouse 15K cDNA Clone Set Mus musculus cDNA clone H3092H12 5', mRNA sequence [CK334688]	CCCTGAGTATTTCAGGAATGTCATCCTCTCTTTCTGACAAAAGTGTCAATAACATTATAT		chr13:70344573-70344632	1.63458	down	6.91913	7.24102	-6.37589	-5.66697	Not Detected	Not Detected
771	A_55_P2070254	Mm.14616	Pqbp1	polyglutamine binding protein 1	Mus musculus polyglutamine binding protein 1 (Pqbp1), mRNA [NM_019478]	CCACATGATCCTAACTTTGTCGTTACCAAATCCGCCAAGAAAGTCAGGAACAATAATGCA	NM_019478	chrX:7473179-7473120	1.26552	up	272.101	137.658	-1.07848	-1.41821	Detected	Detected
772	A_55_P2145800				MMU17332 ribosomal protein L9 {Mus musculus} (exp=-1; wgp=0; cg=0), partial (77%) [TC1685671]	AGTTAAAAACAAGGATCTCAAAGTTTTTGGACAGCATCTGTGTGTGTGAGAAGGGGACTG		chr5:143783811-143783752	1.10296	down	1412.36	997.349	1.29742	1.43879	Detected	Detected
773	A_55_P1995487	Mm.32081	Rfx7	regulatory factor X, 7	Mus musculus regulatory factor X, 7 (Rfx7), mRNA [NM_001033536]	TGTACATGATGCTGTATTTTCCTTGAACTGGTGAAATGGGAGAGGGGCATAAAAATGATA	NM_001033536	chr9:72470697-72470756	1.01862	down	56.8857	37.0985	-3.33649	-3.30987	Detected	Detected
774	A_55_P2252891	Mm.449263	D11Ertd717e	DNA segment, Chr 11, ERATO Doi 717, expressed	Mus musculus adult retina cDNA, RIKEN full-length enriched library, clone:A930017D03 product:unclassifiable, full insert sequence. [AK160358]	ATTTCTCCTGGTGATCTTCTCAGAAGTCAGAGAAGGAAGTTGTCTAGCTCGCAGAAGACT		chr11:100914373-100914432	1.05132	up	209.907	127.83	-1.45288	-1.52508	Detected	Detected
775	A_55_P2169129				predicted gene 12973 [Source:MGI Symbol;Acc:MGI:3650042] [ENSMUST00000143967]	GCCCTTCCTCAAGCTCTGCCGTCAGCTTGATACCTGAGAAAATAAATGGAGGAAATCTTA		chr4:130557195-130557254	1.70235	down	76.7246	83.623	-2.90486	-2.13733	Detected	Detected
776	A_52_P639028	Mm.253067	Myt1l	myelin transcription factor 1-like	myelin transcription factor 1-like [Source:MGI Symbol;Acc:MGI:1100511] [ENSMUST00000076157]	GGGACTTCAAAACTAAAGATTTGGTGACTTCTTTAAAGAGAGTAAAACTTAAACAGCCAC		chr12:30541974-30542033	2.3905	down	6.85407	10.4901	-6.38952	-5.1322	Not Detected	Not Detected
777	A_55_P2046563	Mm.297051	Cym	chymosin	Mus musculus chymosin (Cym), mRNA [NM_001111143]	TTGGGGATGTTTTCATTCGGGAGTTCTACAGTGTGTTTGACAGAGCCAACAATCGTGTTG	NM_001111143	chr3:107014360-107014301	1.19118	up	59.3299	31.8888	-3.27579	-3.52818	Detected	Not Detected
778	A_51_P120823	Mm.223084	Olfr868	olfactory receptor 868	Mus musculus olfactory receptor 868 (Olfr868), mRNA [NM_146559]	TTCAAATCCACAGTCCAGTCATATCCTACGTGGGCTGCCTCACTCAGATGTCTCTTTTTA	NM_146559	chr9:19905467-19905526	1.83112	down	16.1702	18.9572	-5.15121	-4.27848	Not Detected	Not Detected
779	A_55_P2028788	Mm.341021	Slc39a11	solute carrier family 39 (metal ion transporter), member 11	Mus musculus solute carrier family 39 (metal ion transporter), member 11 (Slc39a11), transcript variant 1, mRNA [NM_001166503]	GCTTTCTGCCGGATAAGACCTCGTGACTGTGATTAATGTCAATAAAGGGAATTTTGTTGC	NM_001166503	chr11:113106230-113106171	1.09773	down	6323.84	4444.45	3.46011	3.59463	Detected	Detected
780	A_51_P126067	Mm.22842	Cd2	CD2 antigen	Mus musculus CD2 antigen (Cd2), mRNA [NM_013486]	TCTAAGATGGAAGTTGTTAACTGTCCAGAGAAAGGTCTGTCCTTCTATGTCACAGTGGGG	NM_013486	chr3:101086981-101083802	1.47339	up	395.935	172.047	-0.537359	-1.0965	Detected	Detected
781	A_30_P01031466				lincRNA:chr8:18895366-18925423 reverse strand	AAACATAGTCCAGGGACTCGGGCTTAGCTCATAACCCTCGCGGCATCACAACGCCCCATT		chr8:18918396-18918337	2.12258	up	23.3823	7.05285	-4.61914	-5.70495	Not Detected	Not Detected
782	A_30_P01033003				lincRNA:chr6:142915873-142938323 forward strand	GCTGCAGTGTTGTTCCACATCTCTCCTAGTTTCTTTGCAACATCACCAATGGATAAGTCA		chr6:142919416-142919475	1.12444	down	521.796	375.646	-0.139136	0.0300674	Detected	Detected
783	A_30_P01021252				lincRNA:chr15:77164450-77201325 forward strand	TTTCACTCGTCCTTACCTGTTCGATGGTCTCTTTGGTCGGCAGGGTGTTATTCTCCTGCG		chr15:77200586-77200645	1.21919	down	244.417	190.785	-1.23328	-0.947355	Detected	Detected
784	A_55_P2086659	Mm.3655	Rad54l	RAD54 like (S. cerevisiae)	Mus musculus RAD54 like (S. cerevisiae) (Rad54l), transcript variant 1, mRNA [NM_009015]	CTGGGAGAAAATCATCAAGAAGGGCTGCATGATGTTTGCCCAAAATTTATTTTATAAGAA	NM_009015	chr4:115769677-115769618	1.86593	up	310.466	106.527	-0.888187	-1.78808	Detected	Detected
785	A_52_P556462	Mm.160061	Fancd2	Fanconi anemia, complementation group D2	Mus musculus Fanconi anemia, complementation group D2 (Fancd2), mRNA [NM_001033244]	ACTCACCAAGCATGTGCCTTTACTCAAAAAGTCACTGGAACTGTTAGTTTGCAGAGTCAA	NM_001033244	chr6:113541170-113541229	4.46917	up	48.6714	6.97252	-3.56148	-5.72148	Detected	Not Detected
786	A_30_P01025100				lincRNA:chr10:120336296-120354471 forward strand	ATGTCACAACAAACTCAAGGGTCTGAGCCATTTCTAAAGAGACACTTTCCGGAGACACAG		chr10:120353914-120353973	1.1166	up	12.1237	6.95152	-5.56672	-5.72583	Not Detected	Not Detected
787	A_66_P100853	Mm.422826			histone cluster 1, H2ao [Source:MGI Symbol;Acc:MGI:2448302] [ENSMUST00000081342]	GACCGAGAGCCACCACAAGGCCAAGGGAAAATAAGACCAGCGGTTCACTCACCCGAAAAG		chr13:21902695-21902754	1.12283	up	147126	83891.4	8.00022	7.83307	Detected	Detected
788	A_55_P2009882	Mm.442049	Ccbe1	collagen and calcium binding EGF domains 1	Mus musculus collagen and calcium binding EGF domains 1 (Ccbe1), mRNA [NM_178793]	TATGTCAATGGTGACAAGGTACTGGCCTCAAACGCCTACCTTCCAGGACCTCCTGGCCTG	NM_178793	chr18:66230936-66230877	1.12287	down	14.1478	10.1709	-5.34397	-5.17678	Not Detected	Not Detected
789	A_55_P1999760	Mm.214841	Lrrc51	leucine rich repeat containing 51	Mus musculus leucine rich repeat containing 51 (Lrrc51), transcript variant 3, mRNA [NM_001162974]	CACCGAATGCCCTGAGGATAATCAGCTTGGTTTGACAATAAATGATTTGAGCTGTTGAAC	NM_001162974	chr7:109061566-109061507	1.24739	down	291.295	232.637	-0.980143	-0.661225	Detected	Detected
790	A_30_P01025325				lincRNA:chr6:89207813-89209131 reverse strand	TCTGCTTCCCCTATGAGCTGGAGACAGAGCCACCGTAGGCTCAGTCTTATCCTTGGAGTC		chr6:89208892-89208833	1.9971	down	9.6847	12.3831	-5.89077	-4.89286	Not Detected	Not Detected
791	A_30_P01033562				lincRNA:chr3:93564825-93576725 reverse strand	TAGAAATACTCCCAAGCATCTGCTAAACACATGTAATTCCTCACAGGCAGAAACTCACAG		chr3:93571434-93571375	1.11869	down	9.52654	6.82316	-5.91453	-5.75272	Not Detected	Not Detected
792	A_30_P01023778				lincRNA:chr3:48896525-48994125 forward strand	TTTTGAGAGGTCACTTCCAAATAATGAGTTCTGGCAAGTCGGTTTCCACAGCACATGAGG		chr3:48910455-48910514	1.57664	down	6.73808	6.80158	-6.41414	-5.75729	Not Detected	Not Detected
793	A_55_P2167999	Mm.3213	Ldlr	low density lipoprotein receptor	Mus musculus low density lipoprotein receptor (Ldlr), mRNA [NM_010700]	CTGCTTTGAAACCCTTGTTCAGATGTTTTTATAGGCTGAAAATATCATACTGTGATGGAT	NM_010700	chr9:21554286-21554345	1.486	down	4241.43	4035.27	2.88386	3.45529	Detected	Detected
794	A_51_P109295	Mm.82308	Pcdhb3	protocadherin beta 3	Mus musculus protocadherin beta 3 (Pcdhb3), mRNA [NM_053128]	ATGTAATTTTAGGCTGCATTGTTTTGAGTTCATTGAGTTCTTGGCCTTTTTAGGTTAAGC	NM_053128	chr18:37463364-37463423	1.69525	down	6.84124	7.42523	-6.39222	-5.63073	Not Detected	Not Detected
795	A_52_P309890	Mm.312511	Mcc	mutated in colorectal cancers	Mus musculus mutated in colorectal cancers (Mcc), transcript variant 1, mRNA [NM_001085373]	TCCACAATGGCTCCAGCCTCAAGATTAGCCACAACTTCTTTCAGAGTTCACCATTCCAGT	NM_001085373	chr18:44589329-44589270	1.98634	up	20.9032	6.73752	-4.78083	-5.77094	Not Detected	Not Detected
796	A_51_P113195	Mm.485869	Upk1b	uroplakin 1B	Mus musculus uroplakin 1B (Upk1b), mRNA [NM_178924]	CTATATAAGACAGAAAGTTTGGAGAATGGAGACGACTCTCATTCCTGTCTATGTTTAATG	NM_178924	chr16:38773918-38773859	1.62636	down	6.51217	6.78087	-6.46334	-5.76169	Not Detected	Not Detected
797	A_55_P2044982	Mm.371648	Zfp74	zinc finger protein 74	Mus musculus zinc finger protein 74 (Zfp74), mRNA [NM_178384]	TGGAAAAGCTTTCAGCCAAAAGTCACACCTTGTCAGACACCAGAGAATCCACACTCACTA	NM_178384	chr7:30719321-30719262	1.15936	down	289.371	214.79	-0.989702	-0.776377	Detected	Detected
798	A_30_P01026341				lincRNA:chr18:4420141-4420620 forward strand	TAACCCATTGTAGACTGTTTCTGGTGTGTAATCTGTGTATCACAATCACCGTTGATCCCT		chr18:4420181-4420240	1.63075	down	6.39387	6.67565	-6.48979	-5.78425	Not Detected	Not Detected
799	A_30_P01026954				lincRNA:chr3:121356775-121357347 reverse strand	CCTACAGAGGGACAGTCAAGTTTATAGATGTAGCACTTTTTCTTTCAGTCAAGTTTTTTA		chr3:121357215-121357156	1.63089	down	6.37376	6.65524	-6.49433	-5.78867	Not Detected	Not Detected
800	A_30_P01023019				lincRNA:chr7:71220656-71221612 reverse strand	TACAGCAAAGTGGAGTATTTTGACAGCACAATGGAGCAGGGTGACATCACAGTGTTGCAA		chr7:71220887-71220828	1.63107	down	6.35395	6.63526	-6.49882	-5.79301	Not Detected	Not Detected
801	A_55_P2049095	Mm.273155	Atat1	alpha tubulin acetyltransferase 1	Mus musculus alpha tubulin acetyltransferase 1 (Atat1), transcript variant 1, mRNA [NM_001142744]	ATCGCCGAAGCTGCTCAAGTTCCTGAATAAGCACTACAACCTGGAGACCACAGTCCCACA	NM_001142744	chr17:36045568-36045509	2.86636	up	512.42	114.456	-0.165296	-1.68452	Detected	Detected
802	A_30_P01032030				lincRNA:chr17:66802920-66834745 forward strand	GCTGCAGAGCTGTCCCCCAAGGTTTTTTGTCTGTTTGTTTTATATGACTTTCTTTTCTAG		chr17:66831861-66831920	1.05709	down	40.7537	27.5818	-3.81762	-3.73751	Detected	Not Detected
803	A_30_P01020746				lincRNA:chr7:68849401-68958266 reverse strand	CCTGTCTCCATTCTCAATTTGAATTCACATTCTCAATAAATCATAAACCAGAAGAGCAAC		chr7:68849461-68849402	1.49717	down	6.84304	6.55935	-6.39184	-5.80961	Not Detected	Not Detected
804	A_51_P173564	Mm.22626	Ahsa1	AHA1, activator of heat shock protein ATPase homolog 1 (yeast)	Mus musculus AHA1, activator of heat shock protein ATPase homolog 1 (yeast) (Ahsa1), mRNA [NM_146036]	GTTGAAACTTTAGTCCAGCCCTCTCGCAATGGCTTGTGACTCACAGGATTGCACCATCCC	NM_146036	chr12:88614739-88614798	1.4544	up	24726.6	10884.9	5.4273	4.88688	Detected	Detected
805	A_30_P01027041				lincRNA:chr9:4260788-4261404 forward strand	GCTTAGACCAGTGGTTAGAACAGCTGAACTAGAGTAAGCAGCCACTGTGCAGCTTAGCTC		chr9:4260854-4260913	1.63194	down	6.24292	6.5228	-6.52426	-5.81767	Not Detected	Not Detected
806	A_55_P1965694	Mm.5309	Gabrg2	gamma-aminobutyric acid (GABA) A receptor, subunit gamma 2	Mus musculus gamma-aminobutyric acid (GABA) A receptor, subunit gamma 2 (Gabrg2), transcript variant 1, mRNA [NM_008073]	GGAAAAAATTAGAATACCTCCCGTATCTGTGAAGAATCACAATAGAAAAGCCTAGATTAG	NM_008073	chr11:41725423-41725364	1.63221	down	6.22632	6.50653	-6.5281	-5.82127	Not Detected	Not Detected
807	A_55_P1991461	Mm.368967			mai58g06.y1 McCarrey Eddy spermatocytes Mus musculus cDNA clone IMAGE:6445739 5', mRNA sequence [CB272470]	TAAACTTTAGAAGAGATGAGAAAGAAAACCCACGTTTTCCTGGGAAGCCGTGAGCGAGAG		chr13:066163805-066163746	1.63225	down	6.21045	6.49012	-6.53178	-5.82492	Not Detected	Not Detected
808	A_30_P01029024				lincRNA:chr11:120079199-120130099 forward strand	TTTGCAGGGTCGACCTAGGTGCCACGCGAAGACCAGCCTTGGTTAAGTGATCCCGGGCAG		chr11:120097122-120097181	1.63261	down	6.19375	6.47407	-6.53566	-5.82849	Not Detected	Not Detected
809	A_55_P2140487				Q8VIY9_MYCTU (Q8VIY9) PE_PGRS family protein, partial (3%) [TC1600058]	GATGCAGAATCTCCAGAGTCCGAACTAAGCTCTGTACCTTTAACTAAAACCGTTCTCCAC		chr8:026707399-026707458	1.63278	down	6.17832	6.45863	-6.53926	-5.83193	Not Detected	Not Detected
810	A_66_P101664	Mm.204836	Scai	suppressor of cancer cell invasion	Mus musculus suppressor of cancer cell invasion (Scai), mRNA [NM_178778]	TAGGATGGAAAATAAAACGTTGTTTTGATGTTTGTTAAATAACAAGATTACAGAATATCT	NM_178778	chr2:38921969-38921910	1.84497	up	39.8488	13.8283	-3.85002	-4.73361	Detected	Not Detected
811	A_55_P1979699	Mm.285454	Spop	speckle-type POZ protein	Mus musculus speckle-type POZ protein (Spop), mRNA [NM_025287]	GCTTTTACTCTGTGTCAGGGAAAAGACTGCACGATGACCCAGACTTTAAAACAGCACTAA	NM_025287	chr11:95353248-95353307	1.75874	down	2079.68	2341.75	1.85567	2.67021	Detected	Detected
812	A_30_P01030746				lincRNA:chr1:53215418-53244461 reverse strand	GATAATGTCACTGCTGTAATTTATAAATAAAAACAGACATTCATATCTACTATATACTAG		chr1:53215478-53215419	1.63308	down	6.13558	6.41513	-6.54928	-5.84168	Not Detected	Not Detected
813	A_30_P01018338				lincRNA:chr14:106562325-106660675 forward strand	GTGGGGCCAGTGTGATTTCTTTTAACTCCCAGAATAAAAGATAAATAAATCTCTTTTGAG		chr14:106639707-106639766	1.8618	up	35.1418	12.0846	-4.03136	-4.92807	Detected	Not Detected
814	A_55_P2103206	Mm.39725	Dusp8	dual specificity phosphatase 8	Mus musculus dual specificity phosphatase 8 (Dusp8), mRNA [NM_008748]	ATTATGTAAATTTACCTCCTGTCTGTCATTGGATTTCTGAGGTGACCCTGGGTGTGGAGG	NM_008748	chr7:149266020-149265961	1.59952	up	110.099	44.0693	-2.38382	-3.06146	Detected	Detected
815	A_55_P2165334	Mm.24105	Nde1	nuclear distribution gene E homolog 1 (A nidulans)	Mus musculus nuclear distribution gene E homolog 1 (A nidulans) (Nde1), transcript variant a, mRNA [NM_023317]	GCTGGCTATTTGTTCTCCTTAGACATAATAACCTGGGGAAAGATGGACTTTATTTTTTAT	NM_023317	chr16:14192844-14192903	1.00577	up	9317.75	5931.36	4.01929	4.01099	Detected	Detected
816	A_51_P427530	Mm.2325	Pgm1	phosphoglucomutase 1	Mus musculus phosphoglucomutase 1 (Pgm1), mRNA [NM_025700]	AAACTTATTTGGAAACCTGAGAAACTATGACGGGAAGAATAATTATCCCAAAATGTGTGG	NM_025700	chr5:64503307-64503366	1.34492	up	263.236	125.312	-1.12626	-1.55378	Detected	Detected
817	A_66_P100262	Mm.377272	Olfr1471	olfactory receptor 1471	Mus musculus olfactory receptor 1471 (Olfr1471), mRNA [NM_207132]	TTGGATGTTGTTTTCACTCTCTTAGTTATCTTAAACACTTACCTGCTTATTTTCATTGCT	NM_207132	chr19:13520110-13520169	1.63347	down	6.06603	6.3439	-6.56573	-5.85779	Not Detected	Not Detected
818	A_30_P01029975				lincRNA:chr8:41730287-41746862 reverse strand	ATGGCGGACAGATCCAAAATGACTCAATGGTAACACTGCACAACAGCTACAGCTTCCAAA		chr8:41736641-41736582	1.63367	down	6.05644	6.33464	-6.56801	-5.8599	Not Detected	Not Detected
819	A_55_P2071087	Mm.246391	Cyb561d1	cytochrome b-561 domain containing 1	Mus musculus cytochrome b-561 domain containing 1 (Cyb561d1), transcript variant 1, mRNA [NM_001081320]	CTATTCTTAAGCTTTTAGAACAAAATAAAAACCAAGGAGTAGGCCCCTCTTGACCTAAGG	NM_001081320	chr3:108001250-108001191	1.08803	down	194.011	135.148	-1.56648	-1.44477	Detected	Detected
820	A_30_P01022162				lincRNA:chr6:117829576-117834247 forward strand	ACGAAAAGGAGAGTGACAGCCGAGTTCTCACAGGAGTGAAGCCACGTGGCGCCGGAGAGC		chr6:117829691-117829750	1.70709	down	100.486	109.826	-2.51563	-1.74409	Detected	Detected
821	A_55_P1972448					AACGAAGGAACACCCAAGAACACACAAAAGCAGATGAAGGCCATCCTTCAAGAAGATCCA		chr9:056391584-056391643	1.23241	up	113.573	59.0009	-2.33901	-2.6405	Detected	Detected
822	A_30_P01031447				lincRNA:chr5:120253747-120281800 reverse strand	TGAAAAGTGCTCTGAGTCTTTTATTCGCTGCCGGTCGCTTACTGAACAAACAAAGCCTCT		chr5:120253884-120253825	1.63369	down	6.02587	6.30276	-6.57531	-5.86718	Not Detected	Not Detected
823	A_55_P2148684	Mm.31577	Best1	bestrophin 1	Mus musculus bestrophin 1 (Best1), mRNA [NM_011913]	GCTGTATGGAGAATTCCTTGTCTTCATATTCCTCTACTATTCCATCCGTGGACTCTACAG	NM_011913	chr19:10071576-10071517	1.63357	down	6.0199	6.29605	-6.57674	-5.86871	Not Detected	Not Detected
824	A_55_P2094484	Mm.389344	Gm14137	predicted gene 14137	Mus musculus predicted gene 14137 (Gm14137), mRNA [NM_001039223]	TGTGTGTGTGCACACAAACAAGTATATACAGGTACATGCAGAGGGCAAAGGTGTTGGATG	NM_001039223	chr2:119002407-119002466	1.6332	down	6.0104	6.28471	-6.57902	-5.87131	Not Detected	Not Detected
825	A_30_P01030094				lincRNA:chr12:74135916-74142780 forward strand	TAACAGACGCTCCCCCAGTTCTCTGCAGCAGAAGCCTCTCTATCCTAGGTCTGGAGTCCT		chr12:74141125-74141184	1.5795	down	238.296	240.979	-1.26987	-0.610399	Detected	Detected
826	A_55_P2084458		Gm10661	predicted gene 10661	Mus musculus mammary gland RCB-0527 Jyg-MC(B) cDNA, RIKEN full-length enriched library, clone:G930023J15 product:hypothetical protein, full insert sequence. [AK166451]	CCACTGCTCATACTCCTTACACTTTTTAAAAGTGCATTCTGGGACTTTATTGTTAACTAT		chr8:068997658-068997599	2.16784	up	21.2349	6.27139	-4.75812	-5.87438	Not Detected	Not Detected
827	A_30_P01031269				lincRNA:chr17:17492400-17507525 reverse strand	GAAGTCACGGTTGCTTCCTATTGATCTGCTTGGTGGTTAGTGAAGACTCCATTCTGCTTT		chr17:17506981-17506922	1.80459	down	5.9981	6.93002	-6.58197	-5.7303	Not Detected	Not Detected
828	A_30_P01031325				lincRNA:chr9:56910620-56919495 forward strand	GAGTTTTGTTTTAAAACCTTCAGGTCCATTCAGATGCAGAGCAGAGCAGAGGTCAACAGT		chr9:56915125-56915184	1.03168	down	9.4906	6.26875	-5.91998	-5.87498	Not Detected	Not Detected
829	A_51_P127681	Mm.257765	Clic4	chloride intracellular channel 4 (mitochondrial)	Mus musculus chloride intracellular channel 4 (mitochondrial) (Clic4), nuclear gene encoding mitochondrial protein, mRNA [NM_013885]	TAACATTAGCTTTCGTAGCAGTTTATACCATAAGATGTTCTGACTGGTTTGTACACTAGG	NM_013885	chr4:134770475-134770416	1.00041	up	7626.06	4880.48	3.73024	3.72965	Detected	Detected
830	A_30_P01027915				lincRNA:chr19:54011403-54018978 forward strand	AATATACCCTAACCCAGACTTCTAGTTGAAGCTTACATAGAGCTCAGAAAGGGGAGGCAG		chr19:54018158-54018217	1.27554	down	177.932	145.309	-1.69129	-1.34018	Detected	Detected
831	A_55_P2093535	Mm.338718	Rps8	ribosomal protein S8	Mus musculus ribosomal protein S8 (Rps8), mRNA [NM_009098]	AAGCTTCTAGCCTGTATTGCCTCACGACTAGGCCAGTGTGGCAGAGCAGATGGCTATGTG	NM_009098	chr4:116826913-116826543	1.18348	down	163641	123992	8.15369	8.39673	Detected	Detected
832	A_30_P01030333				lincRNA:chr6:134838675-134847075 forward strand	CTCAGGGCTCTGATCCCCAATTCTAAACAGTACCTATGACATTACACTTAGATGACGGAT		chr6:134845910-134845969	1.63142	down	6.00326	6.27037	-6.58073	-5.87461	Not Detected	Not Detected
833	A_55_P2155362				Q3TZS1_MOUSE (Q3TZS1) Activated spleen cDNA, RIKEN full-length enriched library, clone:F830227N20 product:TGFB-induced factor 2, full insert sequence, partial (93%) [TC1677074]	AACAAAGTCGTGAATAACGTGTAGGTTTAGGAGAGAACGCACAGAAGGTAACTCCAGTGG		chr2:156688425-156688484	1.57605	down	6.21645	6.2727	-6.53039	-5.87408	Not Detected	Not Detected
834	A_55_P2202558	Mm.449840	D11Ertd49e	DNA segment, Chr 11, ERATO Doi 49, expressed	H3037E03-5 NIA Mouse 15K cDNA Clone Set Mus musculus cDNA clone H3037E03 5', mRNA sequence [BG079240]	AGGCTTTATATAGTGATGCATGCTGGTACTCTAGGCATTCAGAATTCAAAGGCAGGCAGC		chr11:29042275-29042216	1.63085	down	6.01012	6.27537	-6.57908	-5.87346	Not Detected	Not Detected
835	A_55_P2154914	Mm.288671	Acap1	ArfGAP with coiled-coil, ankyrin repeat and PH domains 1	Mus musculus ArfGAP with coiled-coil, ankyrin repeat and PH domains 1 (Acap1), mRNA [NM_153788]	ATCTCGACATATTCCGAGACTTCTCCCTCATGGCGTCGGACGACCCAGAGAAACTGAGCC	NM_153788	chr11:69695215-69695156	1.35828	up	1898.24	894.756	1.72397	1.28219	Detected	Detected
836	A_30_P01031964				lincRNA:chr9:58301467-58323783 reverse strand	AATAATTCACGTGACAGTGATAGCTGCCATTCACACACCTACTCTCCAGTCAGGGTGTTT		chr9:58303536-58303477	1.63012	down	6.01975	6.2826	-6.57677	-5.8718	Not Detected	Not Detected
837	A_30_P01022854				lincRNA:chr9:100977450-100989325 forward strand	GGACAGACAGGTCAGTAAGGTCATGGCCATATTATTCTGTAGACAGTTGTACTTAGTAAA		chr9:100980797-100980856	2.85398	down	26.4233	48.2814	-4.44274	-2.92976	Not Detected	Detected
838	A_30_P01026710				lincRNA:chr8:74431707-74442440 forward strand	ATATTCTTCAAATCACTGTACACCTTTGGGCATCAGAGTAGCAACATGAGGACCACCCTG		chr8:74441797-74441856	1.1212	down	227.669	163.429	-1.33569	-1.17064	Detected	Detected
839	A_30_P01025376				lincRNA:chr2:71576218-71603818 reverse strand	AAGAAGACTCAGATCTCAGAACAGTGTTTCCAGATAGTATCTGAGGCAGGGGGATGTCAT		chr2:71581430-71581371	1.10959	up	78.0576	45.0398	-2.88001	-3.03003	Detected	Detected
840	A_55_P2041626	Mm.46089	Ceacam12	carcinoembryonic antigen-related cell adhesion molecule 12	Mus musculus carcinoembryonic antigen-related cell adhesion molecule 12 (Ceacam12), transcript variant 1, mRNA [NM_026087]	CTACGAACCATACCTGTGGATTTGATGTCAGAATCTGCCATTGTGTACCTCAAAGTAAAC	NM_026087	chr7:18654740-18654799	1.62849	down	6.04651	6.30424	-6.57038	-5.86684	Not Detected	Not Detected
841	A_55_P2139431		Ces2h	carboxylesterase 2H	carboxylesterase 2H [Source:MGI Symbol;Acc:MGI:3648740] [ENSMUST00000172032]	ACTCTTCCTGAAAAGATACAGGAACTAAAAGATATTGAGGACAGACATAAAGAGTTGTAG	XM_488149	chr8:107544251-107544310	1.62801	down	6.05486	6.31107	-6.56838	-5.86528	Not Detected	Not Detected
842	A_30_P01017900				lincRNA:chr4:129488462-129516410 forward strand	TCGTTAGCTTAATTTGCAGCTCGTGACCTATTTAGTTTGGGGCCGAAGAGTTTCAGCTGT		chr4:129488570-129488629	1.17286	down	46.8299	35.1651	-3.61712	-3.38709	Detected	Detected
843	A_55_P2008443	Mm.147208	Mybpc1	myosin binding protein C, slow-type	Mus musculus myosin binding protein C, slow-type (Mybpc1), mRNA [NM_175418]	TATTGTGGATGACCCAAGATACAGAATGTTCAGCAACCAAGGAGTCTGTACCCTGGAGAT	NM_175418	chr10:87985866-87985807	1.42941	up	14.1245	6.32638	-5.34636	-5.86178	Not Detected	Not Detected
844	A_55_P2000668	Mm.7247	Stxbp2	syntaxin binding protein 2	Mus musculus syntaxin binding protein 2 (Stxbp2), mRNA [NM_011503]	TTCCAGCAATCAGAGCTAGCATTTAAAATACAGCAAACTTGGGGCTGGTGAGATGGCTCA	NM_011503	chr8:3643399-3643458	1.22463	down	2104.56	1650.09	1.87282	2.16517	Detected	Detected
845	A_52_P640922	Mm.284719	Dcdc2a	doublecortin domain containing 2a	Mus musculus doublecortin domain containing 2a (Dcdc2a), transcript variant 1, mRNA [NM_177577]	ACCAGCCCTCAAGAGAATGAAGAGAACGAAGCAAACAAGGCCTCTTCTGCTGTGGCATAG	NM_177577	chr13:25297328-25297387	1.03268	up	27.9312	17.3168	-4.36267	-4.40906	Not Detected	Not Detected
846	A_30_P01031126				lincRNA:chr1:15837503-15838648 forward strand	GCACGCTATACATATGCATATACATAAGTACATCATGGTACTTAACTGTTGAGATGAATC		chr1:15838398-15838457	1.62552	down	6.10456	6.35314	-6.55659	-5.85569	Not Detected	Not Detected
847	A_55_P1967933				P95335_MYXXA (P95335) Serine-threonine protein kinase (Fragment), partial (6%) [TC1699856]	TTATTCATTCATTCGCTGGAAGTGAGGAGGCACTGAAATGTCCTCAGTTGGGGAAAACAG			2.08407	up	53.5852	16.4617	-3.42272	-4.48212	Detected	Not Detected
848	A_51_P513032	Mm.30466	Trps1	trichorhinophalangeal syndrome I (human)	Mus musculus trichorhinophalangeal syndrome I (human) (Trps1), mRNA [NM_032000]	TTGTTTTCATAGTGCATGTTCATTTCGACTCACAACATGTTCTTGGTGTATTTCTTATGC	NM_032000	chr15:50486872-50486813	1.39417	down	1488.34	1328.49	1.37301	1.85241	Detected	Detected
849	A_51_P480136	Mm.86656	Cryba2	crystallin, beta A2	Mus musculus crystallin, beta A2 (Cryba2), mRNA [NM_021541]	GACACTGTTTGAGGGGGAAAACTTCCAGGGCTGCAAGTTTGAACTCAGTGATGACTACCC	NM_021541	chr1:74937227-74937168	1.62367	down	6.14112	6.38391	-6.54798	-5.84872	Not Detected	Not Detected
850	A_66_P125873	Mm.458170	Nup93	nucleoporin 93	Mus musculus nucleoporin 93 (Nup93), mRNA [NM_172410]	TTTGGGGCCAGAGAATGAGAGGCTACATAGGTGTGTAAATCTGGACAATGTGACTTTAAA	NM_172410	chr8:96838885-96838944	2.30679	down	6.15405	9.0889	-6.54494	-5.33906	Not Detected	Not Detected
851	A_51_P103757	Mm.425492	Myst1	MYST histone acetyltransferase 1	Mus musculus MYST histone acetyltransferase 1 (Myst1), mRNA [NM_026370]	TGCTTGGGATCTGGGTTTCCTGGCCTCTAACCTGTAAATATGTGTACAGACCTGTTTTGT	NM_026370	chr7:135069179-135069238	1.07161	up	8460.91	5055.02	3.88012	3.78034	Detected	Detected
852	A_55_P2166733					CTGAATTATGCAGAGAAGCAGAGACGCTGTCTGGTACAACTTTTCTGGGTGACACTTTGA		chr10:121574698-121574757	1.62181	down	6.1814	6.41844	-6.53854	-5.84094	Not Detected	Not Detected
853	A_52_P635015	Mm.485314	Gpr39	G protein-coupled receptor 39	Mus musculus G protein-coupled receptor 39 (Gpr39), mRNA [NM_027677]	CGGCGCAGTAACTCTTCCTCCAGGAGAACTAACAAGGTTTTCTTAAGCACTTTTCAGACT	NM_027677	chr1:127769282-127769341	1.62115	down	6.19569	6.43066	-6.53521	-5.83819	Not Detected	Not Detected
854	A_55_P2116094	Mm.463003	Gsc2	goosecoid homebox 2	Mus musculus goosecoid homebox 2 (Gsc2), mRNA [NM_029469]	AGTTGTTGATGCTGTCCGGAGTTTATCTGGCTTTATGAAGTAGAGCACAAGGAAGGAGGA	NM_029469	chr16:17913718-17913659	1.62045	down	6.21035	6.44307	-6.5318	-5.83541	Not Detected	Not Detected
855	A_30_P01025629				lincRNA:chr16:25517037-25531362 reverse strand	AGTGCACTATTGAATGCCTAAGCACAATTCTACATGTGGATGTGCTGCAGAGTAGCTGTG		chr16:25524755-25524696	1.61973	down	6.22537	6.45579	-6.52832	-5.83257	Not Detected	Not Detected
856	A_55_P2118412		LOC100503280	L antigen family member 3-like	PREDICTED: Mus musculus L antigen family member 3-like (LOC100503280), mRNA [XM_003086836]	GCTTCTGTGAAGAAGTTCTGGCATTCAGAACTTCTTGCAGTCTAAACTAATTTAATTCTA	XM_003086836	chrX:72106628-72106687	1.61903	down	6.24051	6.46871	-6.52482	-5.82968	Not Detected	Not Detected
857	A_30_P01024985				lincRNA:chr6:67155508-67216941 reverse strand	GAATAATAAACTGGTGGAACCAATAATCCTATTGTCCCCGACAAGTTCCACCCACTCTAC		chr6:67177976-67177917	1.12956	down	8.96309	6.482	-6.00248	-5.82672	Not Detected	Not Detected
858	A_30_P01029960				lincRNA:chr4:145539725-145596000 forward strand	ACACTGGAACCCATAGAAGAAGGACTGTTTTGTTGAGCAGAGATGAAAGTGAAGCAGAGG		chr4:145593258-145593317	1.61737	down	6.27182	6.49448	-6.51759	-5.82395	Not Detected	Not Detected
859	A_30_P01024084				lincRNA:chr15:97674015-97674423 reverse strand	GACTACTGGGGGACTGAGACTAGTGGGTGCTTGGTATCTGGGAGTTGGAAGTTTTAATGC		chr15:97674135-97674076	1.17515	down	15.2798	11.4962	-5.23292	-5.00008	Not Detected	Not Detected
860	A_55_P2164890	Mm.45973	5830415F09Rik	RIKEN cDNA 5830415F09 gene	Mus musculus RIKEN cDNA 5830415F09 gene (5830415F09Rik), mRNA [NM_029086]	TGAAGCTAAGACTGCTCTTCACATCGTCAGGGGAAGAATATAATTGAAAACTACCCAACC	NM_029086	chr4:46389906-46389847	1.05642	up	82.2986	49.8768	-2.80368	-2.88286	Detected	Detected
861	A_51_P120093	Mm.294166	Snx10	sorting nexin 10	Mus musculus sorting nexin 10 (Snx10), transcript variant 1, mRNA [NM_028035]	CTGGGAACCAGCAGAAGGAATTTTCACCTAAGAGGGATAACTTGTTGCTTCCAATGAATG	NM_028035	chr6:51540112-51540171	1.06023	down	3597.64	2442.09	2.64636	2.73074	Detected	Detected
862	A_55_P2064333	Mm.42012	Lama3	laminin, alpha 3	Mus musculus laminin, alpha 3 (Lama3), mRNA [NM_010680]	AACTTTAAAACATGTTAAATTGCTACAGTTCATTGGGATTAAATAAATACAATGCACTCT	NM_010680	chr18:12741458-12741517	16.6965	up	171.193	6.5645	-1.747	-5.80848	Detected	Not Detected
863	A_55_P2199457	Mm.440860	B230378P21Rik	RIKEN cDNA B230378P21 gene	Mus musculus RIKEN cDNA B230378P21 gene (B230378P21Rik), non-coding RNA [NR_040277]	GTACACACTTGGTTGTAGACTATGGCAACCTCCGAAACTATTTGAAATATATTTCTGCTC	NR_040277	chr6:32465517-32465576	1.41337	down	136.602	123.611	-2.07265	-1.5735	Detected	Detected
864	A_52_P100926	Mm.15534	Il1a	interleukin 1 alpha	Mus musculus interleukin 1 alpha (Il1a), mRNA [NM_010554]	AATGCCAGTTGAGTAGGATAAAGGTATAAGAACTTAATGCTGTCATTTTCAAAAGGAAGG	NM_010554	chr2:129126053-129125994	1.49917	down	48.6431	46.6889	-3.56232	-2.97815	Detected	Detected
865	A_55_P2028511		LOC100504173	hypothetical protein LOC100504173	PREDICTED: Mus musculus hypothetical protein LOC100504173 (LOC100504173), mRNA [XM_003085343]	TGCACACCAGCTCCGAGATCACCACCAAGGACTTGAAGGAGAAGAGGGAAGTTGTGGAGG	XM_003085343	chr3:8882554-8882495	1.78818	down	6696.48	7666.55	3.54271	4.3812	Detected	Detected
866	A_51_P106799	Mm.3020	Pparg	peroxisome proliferator activated receptor gamma	Mus musculus peroxisome proliferator activated receptor gamma (Pparg), transcript variant 2, mRNA [NM_011146]	GCAGGAAAGTCCCACCCGCTGACAACGTGTTCCTTCTATTGATTGCACTATTATTTTGAG	NM_011146	chr6:115440213-115440272	1.62779	down	4671.73	4868.77	3.02326	3.72618	Detected	Detected
867	A_51_P183213	Mm.46405	Riiad1	regulatory subunit of type II PKA R-subunit (RIIa) domain containing 1	Mus musculus regulatory subunit of type II PKA R-subunit (RIIa) domain containing 1 (Riiad1), mRNA [NM_025506]	TTCACATGCAGCTAATTAAAGAGAAGAAAGGAACCTAATTAGCAAAGCCACAATGCTCAG	NM_025506	chr3:94269772-94269713	2.46211	down	41.7522	65.8157	-3.7827	-2.4828	Detected	Detected
868	A_30_P01031682				lincRNA:chr18:82858314-82872414 forward strand	TCTCGGTGCTCCATCCCGGACCTTGAACGCCGGTCGGGACTGCCAACCCTCTTAGTCCTC		chr18:82862439-82862498	1.41446	down	281.503	254.928	-1.02947	-0.529217	Detected	Detected
869	A_51_P142989	Mm.303790	Zfp429	zinc finger protein 429	Mus musculus zinc finger protein 429 (Zfp429), mRNA [NM_001080941]	GAATGTGTCAAAGCCTTTGTTAATGTTATAGCCTGATCGACACATGACAGTTCATCCTGG	NM_001080941	chr13:67490716-67490657	1.02738	down	2400.29	1578.84	2.06251	2.10149	Detected	Detected
870	A_55_P2015403	Mm.441306	9930111J21Rik1	RIKEN cDNA 9930111J21 gene 1	Mus musculus RIKEN cDNA 9930111J21 gene 1 (9930111J21Rik1), mRNA [NM_001114679]	AGCCAGTCCTGGATACCGCAACACACCGGAAGAGCAAGATTCAGATTCAAAATCATATCT	NM_001114679	chr11:48759772-48759713	1.49558	down	6751.71	6464.97	3.55456	4.13527	Detected	Detected
871	A_51_P274073	Mm.39513			RIKEN cDNA A830039N20 gene [Source:MGI Symbol;Acc:MGI:2445176] [ENSMUST00000096098]	AGAGCGTGGTTTGTTTCTTTGTCTTTCACACTTTGATTGCTGGCATGGTGACTGTGGCTA	XR_105607	chr14:24111767-24111708	1.60614	down	6.51238	6.69676	-6.46329	-5.7797	Not Detected	Not Detected
872	A_55_P2176631					CTATGTAGGAGCAGTACTCATTTTTAAAGAAAAAGTTTTAAGCTGTGTCAAATGTAATAA		chr11:026948567-026948626	1.60533	down	6.52674	6.70816	-6.46012	-5.77724	Not Detected	Not Detected
873	A_30_P01024518				lincRNA:chr3:45163252-45179177 reverse strand	AAAGCAAACTGCTGAGCAGACAGAGACCTCTAGAGGTACAGTAAGATTCATCTGAATCGC		chr3:45177352-45177293	1.60491	down	6.53925	6.71924	-6.45735	-5.77486	Not Detected	Not Detected
874	A_55_P2149500	Mm.378950	Kifc2	kinesin family member C2	Mus musculus kinesin family member C2 (Kifc2), mRNA [NM_010630]	CTATCTAGCAGAGACAACCCTTTCTGGAGTAACCTAATTAAAGCTGTGGGTTTTCAGCAA	NM_010630	chr15:76498567-76498626	1.04394	down	977.519	653.343	0.766502	0.828535	Detected	Detected
875	A_55_P1968824	Mm.247556	Rpgr	retinitis pigmentosa GTPase regulator	Mus musculus retinitis pigmentosa GTPase regulator (Rpgr), transcript variant 2, mRNA [NM_001177951]	AACAGAAGGCTCAGAAACTATTGATATTACTGATGAGAAGCTAGATGAAGTCCTTAAAGA	NM_001177951	chrX:9743262-9743203	1.42825	up	37.3562	16.7456	-3.9432	-4.45745	Detected	Not Detected
876	A_30_P01029221				lincRNA:chr18:38302523-38302756 reverse strand	GCAACCTGAACACTCGATAAACCATTAATTCTTAATAAACGACAGGCTGTGCATTATTTA		chr18:38302583-38302524	1.60173	down	6.58934	6.7573	-6.44634	-5.76671	Not Detected	Not Detected
877	A_30_P01033166				lincRNA:chr13:28952570-28953234 reverse strand	TTATTGTTATCAGGAAAATCCCAGATTTTAAAAGTTTTTACTTTGCAATTAATTATTAAC		chr13:28952784-28952725	1.60094	down	6.59997	6.76487	-6.44402	-5.7651	Not Detected	Not Detected
878	A_30_P01033522				lincRNA:chr5:149760472-149827389 reverse strand	AGCTGTGGAGGGGACACCTCTGATTGCTTTCATTCTAACAGCTCGGAGAGGCTGGGGTTA		chr5:149760532-149760473	1.6003	down	6.60943	6.77183	-6.44195	-5.76362	Not Detected	Not Detected
879	A_30_P01024625				lincRNA:chr9:96964067-96973567 forward strand	CACTTTCTATGGCAACTAGACAGCAGACTCGTTTTCTAAAAGGGGTACAGTAACCAGATA		chr9:96970042-96970101	1.59965	down	6.61803	6.77789	-6.44008	-5.76232	Not Detected	Not Detected
880	A_30_P01031538				lincRNA:chr13:72906878-72923790 forward strand	TCTAACAGCTGACTATCCTTAAAGGCAAGCAGACCTTTAGACGGACAAGTAGTCTGAGGA		chr13:72923598-72923657	1.41502	down	7.48602	6.78196	-6.26228	-5.76146	Not Detected	Not Detected
881	A_55_P2137045					CTTGAAGAAGTAAAGGGTGCTTTGGTTTAGTTTTAATTTCAGGGAACATCAACATCGAAT		chr14:063432111-063432170	2.14443	up	22.7324	6.78694	-4.6598	-5.7604	Not Detected	Not Detected
882	A_30_P01026221				lincRNA:chr1:88396166-88396660 reverse strand	AAGAACATGCAGCAAGCACCTCTAAATGTGATCAGGGAGAGAAATTCAATGAGGCTGGGA		chr1:88396510-88396451	2.50018	up	46.6123	11.9363	-3.62384	-4.94587	Detected	Not Detected
883	A_55_P2267240	Mm.379238	4930471G03Rik	RIKEN cDNA 4930471G03 gene	AGENCOURT_10518739 NIH_MGC_169 Mus musculus cDNA clone IMAGE:6706548 5', mRNA sequence [BU938417]	TAGTCGAGAAGGGGGGAATAGATTGAACGCAACAAACAAAGACTAAGAGAAAGAGAGACC			1.59714	down	6.6418	6.79156	-6.4349	-5.75942	Not Detected	Not Detected
884	A_52_P642207	Mm.270484	Mkrn1	makorin, ring finger protein, 1	Mus musculus makorin, ring finger protein, 1 (Mkrn1), mRNA [NM_018810]	ACGAAACAGGTCACCTGCAGATACTTTATGCATGGGGTTTGTAAGGAAGGCGATAACTGT	NM_018810	chr6:39370117-39360176	1.00542	up	6944.28	4422.03	3.59513	3.58733	Detected	Detected
885	A_55_P2002702	Mm.44219	Ddx18	DEAD (Asp-Glu-Ala-Asp) box polypeptide 18	Mus musculus DEAD (Asp-Glu-Ala-Asp) box polypeptide 18 (Ddx18), mRNA [NM_025860]	CCTCCCCAGTACCCTTTAAAAAGAAACTTTATCACCTTTAGGATCTTTTAGTCTTTACTA	NM_025860	chr1:123450529-123450470	1.15897	up	2915.77	1610.72	2.34318	2.13033	Detected	Detected
886	A_55_P2125049	Mm.484916	Gm11127	predicted gene 11127	Mus musculus predicted gene 11127 (Gm11127), mRNA [NM_001199967]	TTTGGAGCTGTGATCATCATTGGAGCTGTGGTGGCTTTTATGATGAAGAGGAGAAACACA	NM_001199967	chr17:36193331-36193272	2.49544	down	25408.8	40595.1	5.46656	6.78586	Detected	Detected
887	A_55_P2173927	Mm.268003	Insr	insulin receptor	Mus musculus insulin receptor (Insr), mRNA [NM_010568]	TTTCTGTTTGTCTTTTGACCTGAAAACACACAAGCGTGATCGCCAACCCTGTAAGCCTGT	NM_010568	chr8:3155531-3155472	1.19055	down	265.236	202.173	-1.11534	-0.863713	Detected	Detected
888	A_30_P01017687				lincRNA:chr17:5795893-5835243 forward strand	TATTTATTTGTCTTCTCTCTGTCAAACCCTGAGCCAAGCACTTTCCCCAGACTTCTTGGG		chr17:5816064-5816123	1.13729	down	110.725	80.6232	-2.37564	-2.19004	Detected	Detected
889	A_52_P674467	Mm.268025	Lin7a	lin-7 homolog A (C. elegans)	Mus musculus lin-7 homolog A (C. elegans) (Lin7a), transcript variant 1, mRNA [NM_001039354]	CCATTCATTGCTTTTTTACCTACTCAGACCTTTTCCATCCATGTCAGTGGAAACTCGCAG	NM_001039354	chr10:106857236-106857295	1.59375	down	6.63171	6.76688	-6.4371	-5.76467	Not Detected	Not Detected
890	A_30_P01028590				lincRNA:chr3:34003359-34537330 forward strand	CACCAACCCCTCTTCACCCGTCGGAGCCAGAAGGATGTGTGGATAGACGGCTTAAGAACA		chr3:34096092-34096151	1.25688	up	127.311	64.8504	-2.17427	-2.50412	Detected	Detected
891	A_30_P01032501				lincRNA:chr5:149751979-149808240 forward strand	AAAGTCGAAACCGCAGCGTGCAGATAGATGCTCCAGTGACTCAGTCCTGGGGAGAGGAAG		chr5:149770741-149770800	1.59316	down	6.61404	6.74636	-6.44095	-5.76905	Not Detected	Not Detected
892	A_55_P2070069	Mm.132535	Itpkb	inositol 1,4,5-trisphosphate 3-kinase B	Mus musculus inositol 1,4,5-trisphosphate 3-kinase B (Itpkb), mRNA [NM_001081175]	TTTAAAAAGGAACTCGTTTAAACTTCCTGGCTCCTATTCAGATGGGCGGTGAGCTCCTGT	NM_001081175	chr1:182353558-182353617	1.00177	down	319.795	205.108	-0.845474	-0.842922	Detected	Detected
893	A_55_P2175502	Mm.100652	D6Mm5e	DNA segment, Chr 6, Miriam Meisler 5, expressed	Mus musculus DNA segment, Chr 6, Miriam Meisler 5, expressed (D6Mm5e), mRNA [NM_033079]	ACTCTCTCTTGGATCATTTGATAGTGTTTACACACATAATTAAATGCCCAGTAAGCCTCC	NM_033079	chr6:82980118-82980177	1.33311	down	400.392	341.738	-0.521209	-0.106416	Detected	Detected
894	A_30_P01033458				lincRNA:chr1:63163019-63164281 forward strand	TCTTGTTAGTTCTACCTTTTGCTACTAGTGATTTTAGTATTGTAAAAACTGAGTACTTCA		chr1:63164066-63164125	1.16802	down	379.65	283.906	-0.597954	-0.373893	Detected	Detected
895	A_30_P01022984				lincRNA:chr9:96664617-96683617 forward strand	AACTCCTTATCTTTCTGTACCTTCCAGAGTCTGTGGGTTGGAGGAAGTTCTCTGATTTGG		chr9:96664841-96664900	1.59245	down	6.53468	6.66242	-6.45836	-5.78711	Not Detected	Not Detected
896	A_55_P1964307	Mm.485785	Mlf2	myeloid leukemia factor 2	Mus musculus NOD-derived CD11c +ve dendritic cells cDNA, RIKEN full-length enriched library, clone:F630310D06 product:myeloid leukemia factor 2, full insert sequence. [AK171220]	TCCTTCTGAGTGGCTGGAAGATGCTCCTGACCCCAGACTTCTGTGTCCTTTCTCTGACAG		chr6:124885560-124885619	1.03715	up	369.552	228.126	-0.636847	-0.689472	Detected	Detected
897	A_55_P2115330		Nrg4	neuregulin 4	Mus musculus adult male aorta and vein cDNA, RIKEN full-length enriched library, clone:A530059B06 product:neuregulin 4, full insert sequence. [AK080089]	TTGCTCGTTCGAACCTTTAGTTGGCTTGGATTATCTACTGGTCGCCTGCAATTACACAGA		chr9:55088579-55088520	1.04393	down	9.89629	6.61431	-5.85959	-5.79757	Not Detected	Not Detected
898	A_30_P01026561				lincRNA:chr10:126818382-126856582 reverse strand	ACTGTTATCTACACAGACAGAGGACCATTACCTCCCATCAACTGAATACTCACACTGAGA		chr10:126820699-126820640	1.01756	up	31.9664	20.1129	-4.168	-4.19311	Not Detected	Not Detected
899	A_52_P356119	Mm.42201	Hus1	Hus1 homolog (S. pombe)	Mus musculus Hus1 homolog (S. pombe) (Hus1), mRNA [NM_008316]	GTTTCACAGCTTCACTCCAAAATTTGGAGAATTCAGGGTAGTCGTCTTGTTGCTGGAAAG	NM_008316	chr11:8893774-8893715	1.78272	up	278.423	99.9917	-1.04535	-1.87942	Detected	Detected
900	A_51_P114005	Mm.458189	Gstm7	glutathione S-transferase, mu 7	Mus musculus glutathione S-transferase, mu 7 (Gstm7), mRNA [NM_026672]	AAATCCCTAACAGTTCTTTTACATTAGCAAAGTAGCCCTTTCTAAAGCTAAAGTCCCCCT	NM_026672	chr3:107729256-107729218	1.5327	down	13.6185	13.3637	-5.39899	-4.78291	Not Detected	Not Detected
901	A_30_P01025578				lincRNA:chr5:30550467-30559008 forward strand	TTTCAAGTCCCTTTGGATTACTCGATGTTTCCCGTTCGCCCGACATCATCATTTCAGGAT		chr5:30558723-30558782	1.11058	down	9.13254	6.49359	-5.97546	-5.82414	Not Detected	Not Detected
902	A_30_P01021633				lincRNA:chr2:168804720-168854970 forward strand	ATTTCCTGTCTCTCAGGAGCCAGGAGAAGAGGGACCTGAACAAGAGAGAGAGAAAGAGAG		chr2:168832618-168832677	3.52792	down	124.619	281.48	-2.20509	-0.386274	Detected	Detected
903	A_30_P01020025				lincRNA:chr11:22510175-22522025 reverse strand	AGTTACTGAATGCTGACATTCACAACAGAACATAGACAAGTATCTGTAATTAACCAGGTC		chr11:22516321-22516262	1.32788	up	14.8539	7.16183	-5.27371	-5.68283	Not Detected	Not Detected
904	A_55_P2128326	Mm.25610	Ubap2l	ubiquitin associated protein 2-like	Mus musculus ubiquitin associated protein 2-like (Ubap2l), transcript variant 5, mRNA [NM_001165985]	AATGCCTCGGCTACCCCTTTCCAACAGCCAAGTGGATATGGGTCTCATGGATACAACACT	NM_001165985	chr3:89812238-89812179	1.33021	up	2513.36	1209.7	2.12892	1.71727	Detected	Detected
905	A_55_P1995404	Mm.359026	Cd59b	CD59b antigen	Mus musculus CD59b antigen (Cd59b), mRNA [NM_181858]	CTGCTACTGCAGCACTCTAAAGCCTTTATTATTTTCCAGCTGTATTAATTTAGGAAAGAA	NM_181858	chr2:103924849-103924908	1.0746	up	12.0896	7.20288	-5.57079	-5.67459	Not Detected	Not Detected
906	A_52_P385594	Mm.56955	Tal2	T-cell acute lymphocytic leukemia 2	Mus musculus T-cell acute lymphocytic leukemia 2 (Tal2), mRNA [NM_009317]	CCCTTAGTTTGACACACTTGGTACTGACTCTTTTAATTCAGCCCAAATTCATGCTGACTT	NM_009317	chr4:53799664-53799723	2.44471	down	8.40321	13.1527	-6.09554	-4.80588	Not Detected	Not Detected
907	A_30_P01030544				lincRNA:chr1:133839368-133839762 forward strand	TGTTATCTGGCTGTTCGTTTTGGCTTTAGTCAGATTTTCAGTTTTCTCTGCTCAGTTGCT		chr1:133839575-133839634	2.09497	up	83.029	25.3743	-2.79094	-3.85787	Detected	Not Detected
908	A_55_P2136813	Mm.309774	1700012B15Rik	RIKEN cDNA 1700012B15 gene	Mus musculus activated spleen cDNA, RIKEN full-length enriched library, clone:F830009N17 product:hypothetical protein, full insert sequence. [AK171768]	GGGGGCTGCATACATTTGCATGATTTTGCATATTTTGGGCTCATTTGAATAAATTTGTAT		chr12:3238203-3238262	1.05129	down	5936.95	3996.03	3.36903	3.44119	Detected	Detected
909	A_52_P84096	Mm.252080	Pgd	phosphogluconate dehydrogenase	Mus musculus phosphogluconate dehydrogenase (Pgd), mRNA [NM_001081274]	AACGATCTGCACTGAGTTCACTATTGCAAATTGATTTGTTTTCCTTTAGCCTTGTTCACT	NM_001081274	chr4:148524352-148524293	1.01825	down	8346.46	5441.26	3.86047	3.88656	Detected	Detected
910	A_30_P01021643				lincRNA:chr11:116936834-116948799 reverse strand	AACTGAAGATTTACCATCGAGACGGCCGCTAGAAGGTCGCTCTGGCCTTCGGGTCATCCA		chr11:116938089-116938030	3.15829	down	6.89721	13.9465	-6.38047	-4.72133	Not Detected	Not Detected
911	A_30_P01020931				lincRNA:chr7:69024136-69131056 reverse strand	CTATGATTATCATGATAAAATATGTCATGGACTAAGTTTGCTCAACTAAAGCTTAGATAT		chr7:69043000-69042941	1.64407	down	6.90885	7.27224	-6.37803	-5.66076	Not Detected	Not Detected
912	A_51_P247393	Mm.458349	9330101J02Rik	RIKEN cDNA 9330101J02 gene	RIKEN cDNA 9330101J02 gene [Source:MGI Symbol;Acc:MGI:2444387] [ENSMUST00000140820]	GAGTAAAACTAATTCCAGAAAAGAATTTGCAAGCGGTTAGTTCACAATTGCTATTGACCA	XM_001472165	chr7:146824924-146824865	1.64264	down	6.91825	7.27582	-6.37607	-5.66005	Not Detected	Not Detected
913	A_30_P01033015				lincRNA:chr1:108657255-108667405 forward strand	CATTCCTATTAAACCTCCCCAAAGCAAAGAAAGAACTTACTTTCTGGATTAGGATGATAT		chr1:108657401-108657460	1.64157	down	6.926	7.27922	-6.37446	-5.65938	Not Detected	Not Detected
914	A_52_P1036735	Mm.81009	Gm5142	predicted gene 5142	Mus musculus predicted gene 5142 (Gm5142), mRNA [NM_001004158]	CCTAAAATATGACATCTAGGACAAGATGATTATTAGAGAGGTAGCATACTTACATGTAGC	NM_001004158	chr14:59777465-59777406	1.64044	down	6.93178	7.28024	-6.37325	-5.65918	Not Detected	Not Detected
915	A_51_P277431	Mm.274715	Ccdc3	coiled-coil domain containing 3	Mus musculus coiled-coil domain containing 3 (Ccdc3), mRNA [NM_028804]	TTTCATCACTCATGTTTCCAAACTGGAATTAAGCTCAACCTAACTTTGTGGAGTCTTAAC	NM_028804	chr2:5150942-5151001	1.63907	down	6.93547	7.27807	-6.37249	-5.6596	Not Detected	Not Detected
916	A_66_P109978	Mm.444586	Bnip2	BCL2/adenovirus E1B interacting protein 2	Mus musculus 0 day neonate head cDNA, RIKEN full-length enriched library, clone:4833407C03 product:BCL2/adenovirus E1B 19 kDa-interacting protein 1, NIP2, full insert sequence. [AK014659]	AAAGAACTCATTGCTAAAGAAACGAGTTGTTGATTAAATCAGCTTGGTCTTAATATTTTC		chr9:69851754-69851813	1.02877	down	35.3228	23.2657	-4.02395	-3.98303	Detected	Not Detected
917	A_51_P227165	Mm.273375	2310030G06Rik	RIKEN cDNA 2310030G06 gene	Mus musculus RIKEN cDNA 2310030G06 gene (2310030G06Rik), mRNA [NM_025865]	CTCCAGACCTTATCACAGAGATGGGACTCCAACTGTTGAGCCTCAAAGACTTCAATTTGT	NM_025865	chr9:50547964-50547905	1.63743	down	6.93706	7.27243	-6.37216	-5.66072	Not Detected	Not Detected
918	A_55_P2144115	Mm.48850	1700125H20Rik	RIKEN cDNA 1700125H20 gene	Mus musculus RIKEN cDNA 1700125H20 gene (1700125H20Rik), mRNA [NM_028589]	GGGGTTGAAGAGGGTAAAGAAGGTTTACTTCATCAAAAGGATACTCAATTTCTAAGTATA	NM_028589	chr11:84994547-84994606	1.6363	down	6.93518	7.26544	-6.37255	-5.66211	Not Detected	Not Detected
919	A_51_P104430	Mm.24341	Magee1	melanoma antigen, family E, 1	Mus musculus melanoma antigen, family E, 1 (Magee1), mRNA [NM_053201]	TATACCAAAGAAGGGAATCCTGTATTACATCGGTCGAGAGTGCACCAAAGTGTTCCCTGA	NM_053201	chrX:102318127-102318186	1.55297	down	7.49362	7.45068	-6.26082	-5.62579	Not Detected	Not Detected
920	A_30_P01020898				lincRNA:chr6:86776350-86799450 forward strand	CTTCAGGTGTCAGTCCGGACTCCTGTGAAACCACAATTCCCAGAGTGCCTCTGTCCATGA		chr6:86798983-86799042	1.20473	down	9.40153	7.25156	-5.93358	-5.66487	Not Detected	Not Detected
921	A_55_P2412349	Mm.36341	AW111846	expressed sequence AW111846	Mus musculus adult male liver tumor cDNA, RIKEN full-length enriched library, clone:C730016I12 product:unclassifiable, full insert sequence. [AK050111]	GGTGCCTGACACCAATGGATTAAAATGTAACTTCTGAACAACTACCTTCTAACAAAATAA		chr8:46352115-46352056	1.93636	down	29.8637	37.023	-4.26616	-3.31281	Not Detected	Detected
922	A_51_P480398	Mm.233644	Gm9953	predicted gene 9953	predicted gene 9953 [Source:MGI Symbol;Acc:MGI:3641734] [ENSMUST00000067831]	CCATGTCTTTATCAAAGGAAAGTATGCCGGTTACTAATATTGAGTGCCGCATTCTTCCAG	XM_003084642	chr6:51234597-51234538	1.63366	down	6.91354	7.2311	-6.37706	-5.66895	Not Detected	Not Detected
923	A_55_P2112135					ATTGTTGTTATTCCCAGTGGAGGCCCTGGGACTACACTGTAATAAGCAATAATATTGATC		chr5:026323207-026323148	1.6331	down	6.90449	7.21917	-6.37894	-5.67133	Not Detected	Not Detected
924	A_55_P2117711	Mm.136973	Rnf185	ring finger protein 185	Mus musculus ring finger protein 185 (Rnf185), mRNA [NM_145355]	GACCAGCCACTGATTTTCACTGTTGTGAAAGTGATTTGACTTAGAATTAAATGGTTTTAC	NM_145355	chr11:3316048-3315989	1.19201	up	3937.59	2114.9	2.77662	2.52322	Detected	Detected
925	A_30_P01020194				lincRNA:chr16:40467818-40468474 forward strand	AAGTCTTTTCTTTCATGCTAATGATATCCTATGTGGCTCTTGATGGACAGATGCTTTCTT		chr16:40468295-40468354	2.84018	down	6.88234	12.5148	-6.38358	-4.8776	Not Detected	Not Detected
926	A_52_P1042732	Mm.311452	Akap5	A kinase (PRKA) anchor protein 5	Mus musculus A kinase (PRKA) anchor protein 5 (Akap5), mRNA [NM_001101471]	CCATAAGAGTACCACTTTGTATCCTCATTGAAATTAGTACTACTGTGACTCAAAAGCTGA	NM_001101471	chr12:77434981-77435040	1.63162	down	6.87071	7.17732	-6.38602	-5.67972	Not Detected	Not Detected
927	A_55_P1979669	Mm.30767	Zfp946	zinc finger protein 946	Mus musculus zinc finger protein 946 (Zfp946), mRNA [NM_198003]	CCTTGTGCTGTTGTCAACAACTTCTTGCTCATATTCCTGTATGTAACTACAATAAAATTC	NM_198003	chr17:22593580-22593639	1.01945	down	1070.99	699.026	0.898256	0.926042	Detected	Detected
928	A_30_P01030357				lincRNA:chr3:19179899-19216399 reverse strand	AACACGAACATGAGAATTGAGCGTGGCACCCAGAGTGACTCGTCCCTGCAAGACGGTGGA		chr3:19204800-19204741	1.30643	up	69.2945	33.959	-3.05181	-3.43744	Detected	Not Detected
929	A_51_P119401	Mm.471608	Tug1	taurine upregulated gene 1	Mus musculus taurine upregulated gene 1 (Tug1), transcript variant a, non-coding RNA [NR_002321]	GGACCTTATGGTGAATCCTAGACTATGAGGCTAATGGAAATTATTGTCTATTCAAGTGGA	NR_002321	chr11:3540530-3540471	1.25866	up	795.504	404.648	0.469247	0.137362	Detected	Detected
930	A_55_P2249136	Mm.31914	9630025H16Rik	RIKEN cDNA 9630025H16 gene	Mus musculus 16 days neonate cerebellum cDNA, RIKEN full-length enriched library, clone:9630025H16 product:unclassifiable, full insert sequence. [AK079329]	CTCATGTGTTTTACAAATACCAGTTTATATACTCTGAAGCAGAACCTGTGTCTTCTAAGA		chr3:68870893-68870834	1.04335	up	11.586	7.10959	-5.63217	-5.69339	Not Detected	Not Detected
931	A_52_P194851	Mm.164436	2410089E03Rik	RIKEN cDNA 2410089E03 gene	Mus musculus RIKEN cDNA 2410089E03 gene (2410089E03Rik), mRNA [NM_001162906]	ACATTGAAGCTGACGATCTGTTGGGATTACCTGCCTGTGAAGAGCCTTCAGATGAAGTTA	NM_001162906	chr15:8194249-8194308	1.30419	down	289.844	242.019	-0.987344	-0.604187	Detected	Detected
932	A_66_P113946	Mm.341686	Dbpht2	DNA binding protein with his-thr domain	Mus musculus DNA binding protein with his-thr domain (Dbpht2), mRNA [NM_198866]	CCAGACTTAGTCACTGAGTGCTTGTGAGGTAAGGTAGTTTTCTTGTTTCTAGAATTCAGT	NM_198866	chr12:75401390-75401449	1.63	down	6.77658	7.07198	-6.40592	-5.70105	Not Detected	Not Detected
933	A_66_P111735					GAGTGGCATCCTTTAGATCACGGGGCTGGATCTCAGTTGCATCCTGGATTCATCCTGAAA		chr7:019096139-019096080	1.65844	down	156.38	166.045	-1.87756	-1.14773	Detected	Detected
934	A_55_P2012349	Mm.210018	Fermt2	fermitin family homolog 2 (Drosophila)	Mus musculus fermitin family homolog 2 (Drosophila) (Fermt2), mRNA [NM_146054]	GGGGTGGACTTACCAGTATTGTCCAATAATCCATGAATTAAAGACTGTATAAATGCATTT	NM_146054	chr14:46078561-46078502	1.62977	down	6.73973	7.03252	-6.41379	-5.70912	Not Detected	Not Detected
935	A_55_P1978755	Mm.98929	Zfp606	zinc finger protein 606	Mus musculus zinc finger protein 606 (Zfp606), transcript variant 2, mRNA [NM_001039951]	GGCTTAGAAGCAAGTGACTTTACTCACTGACACATCTTTCCAACCTATTATTTCTTAATT	NM_001039951	chr7:13067975-13068034	1.70366	down	45.9093	50.0755	-3.64576	-2.87713	Detected	Detected
936	A_51_P120066	Mm.256223	9330151L19Rik	RIKEN cDNA 9330151L19 gene	Mus musculus RIKEN cDNA 9330151L19 gene (9330151L19Rik), non-coding RNA [NR_033222]	AGCTTCCCTATTCATGGACTTGCCAGTGCTGCTCATCTTCCCTCTTAAATGTCATCTGTT	NR_033222	chr12:70300722-70300781	1.26867	down	449.588	365.179	-0.354018	-0.0107021	Detected	Detected
937	A_51_P124568	Mm.391267	Mpp1	membrane protein, palmitoylated	Mus musculus membrane protein, palmitoylated (Mpp1), mRNA [NM_008621]	CTCAGGCTCCTAAAGGGGTGAAGCTTTCCTACTATCTACATTTCAAAATGATCTCTGGAA	NM_008621	chrX:72355890-72355831	1.02543	up	9463.93	5908.89	4.04174	4.00551	Detected	Detected
938	A_55_P2009895	Mm.434058	Gm5113	predicted gene 5113	Mus musculus predicted gene 5113 (Gm5113), mRNA [NM_001033540]	AATCCGTAATTAAGATTGAGAGACTTAGTTGGATGTGGTGGCTCATGTCCTCTGGGCCTA	NM_001033540	chr7:30964971-30965030	1.05613	down	168.139	113.691	-1.77297	-1.69419	Detected	Detected
939	A_51_P288916	Mm.25225	Tmtc2	transmembrane and tetratricopeptide repeat containing 2	Mus musculus transmembrane and tetratricopeptide repeat containing 2 (Tmtc2), mRNA [NM_177368]	AGGGATTTATGGTGGATCATTGCAGACAGTGCTAAAAATGTAGAGCACAAGACAAGTTTA	NM_177368	chr10:104624918-104624859	1.30858	up	14.1583	6.92712	-5.3429	-5.7309	Not Detected	Not Detected
940	A_30_P01029133				lincRNA:chr10:8606683-8665783 forward strand	AGAGAGACTGTGTTCTTCTGCCTGGTCTGATGTATGGAAAATTGAGCTCACCTCACTTCA		chr10:8661129-8661188	1.54124	down	124.285	122.64	-2.20897	-1.58487	Detected	Detected
941	A_52_P1013543	Mm.386100			predicted gene 13522 [Source:MGI Symbol;Acc:MGI:3651428] [ENSMUST00000124622]	ATCCTAAACACTTCTCAAGTCTCTTCTCTTTAAAGCTAGCACAGTTTAAGCGCATCTTCA		chr2:52243626-52243685	1.62964	down	6.59781	6.88388	-6.44449	-5.73994	Not Detected	Not Detected
942	A_55_P2085133	Mm.189885	Ccdc40	coiled-coil domain containing 40	Mus musculus coiled-coil domain containing 40 (Ccdc40), mRNA [NM_175430]	AGAAAGAGAGACCATTCAAATGCAGGAAAAGCTGATGGAACTCTCTGAGGAAAAGGCCAC	NM_175430	chr11:119114939-119114998	1.2473	up	13.3682	6.86191	-5.42575	-5.74455	Not Detected	Not Detected
943	A_30_P01024899				lincRNA:chr1:161973754-162006639 reverse strand	AAGAGCTGTTCATCACTGCTTAGAAAAGGGCACCTTGCTGAGTAGTTATGGGGTAATGTC		chr1:162006406-162006347	1.97223	down	6.5559	8.27811	-6.45369	-5.47386	Not Detected	Not Detected
944	A_55_P2067142	Mm.391633	Gm9843	predicted gene 9843	PREDICTED: Mus musculus predicted gene 9843 (Gm9843), mRNA [XM_001472468]	CAATTCCTAAGTCCTATTGCCACCCTGCCATGCTAATAAAGCCACTGTGTCCAGAAAAAA	XM_001472468	chr16:076403505-076403446	1.49314	down	384446	367518	9.38594	9.96429	Detected	Detected
945	A_55_P2052848	Mm.2326	Mif	macrophage migration inhibitory factor	Mus musculus macrophage migration inhibitory factor (Mif), mRNA [NM_010798]	ATCCACCGGTAGCGATGCCCACCTTCCAGCCGGGAGAAATAAATGGTTTATAAGAGACCA	NM_010798	chr10:75322157-75322098	1.13087	up	32950.8	18655	5.84155	5.66411	Detected	Detected
946	A_55_P2121349	Mm.441589			Mus musculus cDNA clone IMAGE:5361332. [BC110427]	CATAAACGAAGAAATACAGGAGAGAAACCCTATGAATGTAACCAAAGTCTACATTCTTGA		chr2:175771156-175771215	1.37242	down	328.044	288.244	-0.808735	-0.352013	Detected	Detected
947	A_55_P2172364					TCAGAGCAGAGGAGGCAACGGCGGACTTTGTCCAGGATTCTTCTCCACTCCTCCAGAAGA		chr4:131477053-131476994	1.86712	up	19.6965	6.75397	-4.86661	-5.76742	Not Detected	Not Detected
948	A_51_P361788	Mm.266767	Vapa	vesicle-associated membrane protein, associated protein A	Mus musculus vesicle-associated membrane protein, associated protein A (Vapa), mRNA [NM_013933]	TCTTATCCCTTGTGAGGCAGTTTGTTGACTGAGTTTTTCATCCTTACAATCCTGTCCCAT	NM_013933	chr17:65929501-65929442	1.02069	down	16159.9	10560.3	4.81366	4.84321	Detected	Detected
949	A_55_P2025006	Mm.439663	Klk1b26	kallikrein 1-related petidase b26	Mus musculus kallikrein 1-related petidase b26 (Klk1b26), mRNA [NM_010644]	TATGATGAAAAATGCCTGAGTGTCACATTGTCCCATGTTCTTAATAAAGCCCACCATGAA	NM_010644	chr7:51272272-51272331	1.04831	down	9.99944	6.71133	-5.84463	-5.77656	Not Detected	Not Detected
950	A_52_P21550	Mm.244825	Gcnt1	glucosaminyl (N-acetyl) transferase 1, core 2	Mus musculus glucosaminyl (N-acetyl) transferase 1, core 2 (Gcnt1), transcript variant 1, mRNA [NM_173442]	TAAACATGTGTTTGTGTCACGTATCGAGTAGAGTTCATTTTAAGAGACTTGATTTCCCCT	NM_173442	chr19:17400846-17400787	1.35893	up	2296.29	1081.86	1.99861	1.55613	Detected	Detected
951	A_55_P2341025	Mm.424473	Igkv4-53	immunoglobulin kappa variable 4-53	601785258F1 NCI_CGAP_Lu30 Mus musculus cDNA clone IMAGE:4013126 5'. [BF139390]	CCCGTCGCCTACAAGCTCCTCATGATTCGTAGTCATGTATTATTATATTACGTACTTATG			1.85808	up	19.4191	6.69124	-4.88708	-5.78089	Not Detected	Not Detected
952	A_55_P2163622	Mm.270283	Rps27	ribosomal protein S27	Mus musculus ribosomal protein S27 (Rps27), transcript variant 1, mRNA [NM_027015]	TTATGGACGTGAAATGCCCAGGATGCTATAAAGTCACCACGGTCTTTAGCCATGCACAAA	NM_027015	chr9:114891731-114891672	1.22897	down	216935	170692	8.56042	8.85788	Detected	Detected
953	A_55_P2084547	Mm.200950	9130019O22Rik	RIKEN cDNA 9130019O22 gene	Mus musculus RIKEN cDNA 9130019O22 gene (9130019O22Rik), mRNA [NM_030226]	AGTTTTCAATTTTCACCTACATTAAGGTGCACACGGACCTGGTTCCTGTCCCTTTTCAGC	NM_030226	chr7:134530616-134530557	1.4286	down	79.1623	72.4053	-2.85974	-2.34514	Detected	Detected
954	A_51_P290937	Mm.426142	Cylc1	cylicin, basic protein of sperm head cytoskeleton 1	Mus musculus cylicin, basic protein of sperm head cytoskeleton 1 (Cylc1), mRNA [NM_026134]	GCGTCTAAATGAGTTCGAGCTGAATTCACAGATTTGGATGTATGGTCAACAAATTGCTCA	NM_026134	chrX:108318088-108318148	1.63105	down	6.33036	6.61056	-6.50419	-5.79839	Not Detected	Not Detected
955	A_51_P410516	Mm.159092			RIKEN cDNA 4930408O17 gene [Source:MGI Symbol;Acc:MGI:1921178] [ENSMUST00000021520]	CTGGATCATCTCCCTGCTAAAGGCAGCTAAACCCTGTCCATCTCTGATCCCAGGACCATG		chr12:106103644-106103703	2.3472	down	17.3606	26.0889	-5.04874	-3.8178	Not Detected	Not Detected
956	A_30_P01020549				lincRNA:chr13:62580825-62596425 reverse strand	ACATACTGGGGAGACAGTGGTGTGGGGAACTTATGAATGTACACAATGTGGTAAAAATCC		chr13:62588501-62588442	1.38927	up	31.0759	14.3212	-4.20875	-4.68308	Not Detected	Not Detected
957	A_55_P2026460	Mm.47052	Fabp12	fatty acid binding protein 12	Mus musculus fatty acid binding protein 12 (Fabp12), mRNA [NM_029310]	CATGTTCTTCAGTAGTGATTCGAGATGCTTCCCCCAAAATAAAACTCATAATTATTAGAG	NM_029310	chr3:10244270-10244211	1.00574	down	16.7905	10.8117	-5.0969	-5.08864	Not Detected	Not Detected
958	A_51_P476481	Mm.268175	Cyp2j13	cytochrome P450, family 2, subfamily j, polypeptide 13	Mus musculus cytochrome P450, family 2, subfamily j, polypeptide 13 (Cyp2j13), mRNA [NM_145548]	ATGGGCAGTTTAAGAAGAGAGAATCTTTTCTGCCATTCTCATTGGGAAAGCGAGCTTGCC	NM_145548	chr4:95723288-95712305	1.63719	up	16.6696	6.51882	-5.10733	-5.81855	Not Detected	Not Detected
959	A_55_P2174524					GTCTCCTTTGGAGGCCCAGAAGGCTCTGCTCTTCAAGATGCAGAATGTGAAGAAATGTAG			1.63223	down	6.2215	6.50158	-6.52922	-5.82237	Not Detected	Not Detected
960	A_51_P305811	Mm.482909	1700021A07Rik	RIKEN cDNA 1700021A07 gene	RIKEN cDNA 1700021A07 gene [Source:MGI Symbol;Acc:MGI:1924174] [ENSMUST00000042671]	AGTTGAAACATTCCATCTGACGGACCTCAACTTTTCCTGAACAGAGCATCTCAGAGCTGT	XM_003084825	chr10:21145417-21145476	1.94787	down	6.20465	7.73785	-6.53313	-5.57123	Not Detected	Not Detected
961	A_55_P2052719	Mm.244226	1110020G09Rik	RIKEN cDNA 1110020G09 gene	Mus musculus RIKEN cDNA 1110020G09 gene (1110020G09Rik), transcript variant 1, mRNA [NM_001085410]	CAGGCAGGGATTTATTTGTAATAGACTAATGGCAAAGGATGTTGGAATATCAAAAATGTC	NM_001085410	chr15:9039801-9039860	1.00523	up	864.474	550.589	0.5892	0.581672	Detected	Detected
962	A_30_P01022886				lincRNA:chr7:26227170-26234328 reverse strand	TGACCCTAGCAACTGAAATTGCGGAGCATCCTGAAAATTGATGGTGTGGTAAATAGTTGA		chr7:26227230-26227171	1.01501	up	54.5016	34.3781	-3.39825	-3.41974	Detected	Detected
963	A_51_P406077	Mm.158971	1110001J03Rik	RIKEN cDNA 1110001J03 gene	Mus musculus RIKEN cDNA 1110001J03 gene (1110001J03Rik), nuclear gene encoding mitochondrial protein, mRNA [NM_025363]	CTGGAGGGAAGGGCTGGGAGCCGTGATGCAGAGAGTCCTCAGATGTTCCTTCATTCAAGA	NM_025363	chr6:38489337-38489396	1.06115	up	5130.16	3095.26	3.15831	3.07268	Detected	Detected
964	A_55_P1953138	Mm.297574			7021-14 Mouse E14.5 retina lambda ZAP II Library Mus musculus cDNA, mRNA sequence [BU922195]	TTTAGTGTGTGCTGCCAAAGCAGATGTCTCGGTGGTCCTTCCTAAGTTTAAAGAAGAGAC		chr5:100357377-100357436	2.70428	down	23.6142	40.8853	-4.6049	-3.16965	Not Detected	Detected
965	A_51_P484500	Mm.42166	Pmfbp1	polyamine modulated factor 1 binding protein 1	Mus musculus polyamine modulated factor 1 binding protein 1 (Pmfbp1), mRNA [NM_019938]	AAGTTATGCTTTGCTGAGTTTTGTCTACCTCCTGAAGTAGAGTTGTAAGACCCCACTCCC	NM_019938	chr8:112066429-112066488	1.11758	down	8.96044	6.41133	-6.00291	-5.84254	Not Detected	Not Detected
966	A_55_P2016888		LOC100503878	zinc finger protein 683-like	predicted gene 13060 [Source:MGI Symbol;Acc:MGI:3650254] [ENSMUST00000105884]	GTAGCCAGCTTGAGCAATGGTGCTGGGATTTCTCCGGGAGCAGAGTGTTAGCGATTAAAA		chr4:133614852-133614911	1.59271	down	21.2741	21.6935	-4.75545	-4.08397	Not Detected	Not Detected
967	A_51_P485421	Mm.342177			immunoglobulin heavy constant mu [Source:MGI Symbol;Acc:MGI:96448] [ENSMUST00000103426]	TGTGGCTAGTGTTTGTGTGGAAGACTGGAATAACAGGAAGGAATTTGTGCGTACTGTGAC		chr12:114659689-114659630	3.53968	up	362415	65551.8	9.3008	7.47719	Detected	Detected
968	A_55_P2058933	Mm.402393	Kif1b	kinesin family member 1B	Mus musculus kinesin family member 1B (Kif1b), transcript variant 2, mRNA [NM_207682]	CTTGCATCACAGAACTGCTAGTGAACGAGGTAAAAATAATAAAGGTACAACCAGTGCATC	NM_207682	chr4:148550490-148550431	1.26589	down	2188.16	1773.44	1.92902	2.26917	Detected	Detected
969	A_52_P214630	Mm.286407	Sox9	SRY-box containing gene 9	Mus musculus SRY-box containing gene 9 (Sox9), mRNA [NM_011448]	ATAAAACCTTAAAGCGTTCTTATAATATGGCATCTTTCGATTTCTGTATAAAAACAGACC	NM_011448	chr11:112648809-112648868	1.55576	down	6.74776	6.72116	-6.41207	-5.77445	Not Detected	Not Detected
970	A_55_P1996802	Mm.468852	Gm6569	predicted gene 6569	PREDICTED: Mus musculus predicted gene 6569 (Gm6569), mRNA [XM_003085973]	AAGTAAACAGAAGTGGGACTGCTTCTGACATGGCTTCCCCGTGTTCTGGGGACCTCAGCC	XM_003085973	chr15:73666580-73666639	1.1894	up	39.2303	21.1172	-3.87258	-4.12281	Detected	Not Detected
971	A_51_P466673	Mm.292016	Srsf7	serine/arginine-rich splicing factor 7	Mus musculus serine/arginine-rich splicing factor 7 (Srsf7), transcript variant 1, mRNA [NM_146083]	GGAATTGTCAAGCTTAGAGGGACCACTGATAAGCCTACAAATTGGTGCATGACAGAAAAT	NM_146083	chr17:80600364-80600305	1.44967	down	771.726	716.268	0.425466	0.961194	Detected	Detected
972	A_55_P2101585	Mm.101591	Cd55	CD55 antigen	Mus musculus CD55 antigen (Cd55), mRNA [NM_010016]	CTACATATGAACAGGTTTTGTACTTCAGACATGACATGTTCATAGCCAAACTGTAAATCA	NM_010016	chr1:132335775-132335716	3.61088	up	2879.33	510.529	2.32504	0.472687	Detected	Detected
973	A_52_P221776	Mm.216057	Kif12	kinesin family member 12	Mus musculus kinesin family member 12 (Kif12), mRNA [NM_010616]	GAGGTACAGGGACCCTGACCCTAGACCTTGAACCTGAGTCTCGGTTCACAATATGCTGGC	NM_010616	chr4:62826770-62826711	1.2043	down	208.543	160.795	-1.46228	-1.19408	Detected	Detected
974	A_55_P1989419	Mm.379390	AI987944	expressed sequence AI987944	Mus musculus expressed sequence AI987944 (AI987944), transcript variant 1, mRNA [NM_183167]	CACAACACAGTTATCTCCGAACACATAAAAGAACACATACTAGAGAGAAACCCTATAAAT	NM_183167	chr7:48629773-48629714	1.14935	up	301.961	168.205	-0.928261	-1.12908	Detected	Detected
975	A_30_P01030230				lincRNA:chr13:51248372-51259297 forward strand	TAAGTTGACTTCAGAGTTTGGTTTCTGCGCCAGAACTGTGGAAGCTGACTGAAGAGAAAG		chr13:51250197-51250256	1.00313	down	30.7112	19.7241	-4.22579	-4.22127	Detected	Not Detected
976	A_30_P01019562				lincRNA:chr10:116814196-116920696 forward strand	TATCTCTGGAATGAGGTTTCGTGCTAGCGTCTTTAGGTCTAACTAGGAGTCTTCCGAGAA		chr10:116846961-116847020	1.63328	down	6.01484	6.28968	-6.57795	-5.87018	Not Detected	Not Detected
977	A_52_P515769	Mm.12862	Pcdh12	protocadherin 12	Mus musculus protocadherin 12 (Pcdh12), mRNA [NM_017378]	AGGGTGATCTTGTAAGACCTGCGATTGTCAAGCTGGTTCACAGAGCTGTTGGGTTCCAGG	NM_017378	chr18:38426927-38426868	1.83894	down	6.0106	7.07665	-6.57897	-5.70009	Not Detected	Not Detected
978	A_30_P01032611				lincRNA:chr14:28231577-28242027 forward strand	GATGTTATCACCCTGCTTATCACTGGAGGCCATTTTCTTATCTCTCTTCACTGCCTTTCT		chr14:28241400-28241459	1.28202	up	12.5765	6.28068	-5.51383	-5.87224	Not Detected	Not Detected
979	A_55_P2351300	Mm.403904	A330094K24Rik	RIKEN cDNA A330094K24 gene	Mus musculus adult male spinal cord cDNA, RIKEN full-length enriched library, clone:A330094K24 product:unclassifiable, full insert sequence. [AK020726]	TGTGTTCTAAAGTTTCTGGAGAAAATTAGAAGGATTGCAAGTAAAGTTGGGTAGTGCTCT		chr18:77968482-77968423	1.63301	down	6.00424	6.27753	-6.5805	-5.87296	Not Detected	Not Detected
980	A_51_P257712				olfactory receptor 104, pseudogene [Source:MGI Symbol;Acc:MGI:2177487] [ENSMUST00000079951]	CTATACTCTGAGGAACAAGGAAGTGAGAGGTGCTCTGAATAGAAAAATCAGAATATTACT		chr17:37499969-37500028	1.63284	down	6.00208	6.27462	-6.58102	-5.87363	Not Detected	Not Detected
981	A_30_P01021194				lincRNA:chr13:94725285-94725556 forward strand	CCAGGTGACATTTTTCTGCTTGTGTTCAAGTCATCTTAAATACTACTCAGAAAAGACTTT		chr13:94725355-94725414	1.63261	down	6.00077	6.27235	-6.58133	-5.87415	Not Detected	Not Detected
982	A_55_P2141841	Mm.322323			AGENCOURT_30293691 NIH_MGC_257 Mus musculus cDNA clone IMAGE:30930553 5', mRNA sequence [CO807821]	TATGTCTAATGTATACCGTGAATGCTATGAGGCCTGTCGAGATGGCTCAGCAGTTAAGAG		chr7:25074106-25074165	1.96326	up	27.2729	8.894	-4.39708	-5.37033	Not Detected	Not Detected
983	A_52_P590661	Mm.361795	LOC100504422	hypothetical protein LOC100504422	eukaryotic elongation factor-2 kinase [Source:MGI Symbol;Acc:MGI:1195261] [ENSMUST00000098074]	ACAAGCTTTATGAGTGTAAAAAAGAAACATTCTCCAACTCACTACTTCAGAAGAATCCTG	XM_003084730	chr7:128050093-128050152	1.33177	up	152.935	73.5227	-1.9097	-2.32304	Detected	Detected
984	A_55_P2132268	Mm.272221	A930004D18Rik	RIKEN cDNA A930004D18 gene	Mus musculus RIKEN cDNA A930004D18 gene (A930004D18Rik), transcript variant 1, non-coding RNA [NR_028376]	TTATACGTAAGTGACTGTGAGCATGGGATGAGATTGGCCAATCTCGGAATCTTCTCACTC	NR_028376	chr2:17948827-17948768	1.63198	down	6.00076	6.26992	-6.58133	-5.87471	Not Detected	Not Detected
985	A_55_P2020656	Mm.36852	Orai3	ORAI calcium release-activated calcium modulator 3	Mus musculus ORAI calcium release-activated calcium modulator 3 (Orai3), mRNA [NM_198424]	TTGATAGATGGTATGAGTCCATCAGGTGCTGACAAGATCTGATAAACTTCTGAATGTGGT	NM_198424	chr7:134918605-134918664	1.31147	down	192.399	161.548	-1.57852	-1.18734	Detected	Detected
986	A_55_P2090787	Mm.149438	Mtus1	mitochondrial tumor suppressor 1	mitochondrial tumor suppressor 1 [Source:MGI Symbol;Acc:MGI:2142572] [ENSMUST00000142936]	TAGTTCCTGTGTTGCTGATGCCATTCAGTAGCCTGCAGAAGTCAGGCACACTGGCGGGAC		chr8:42104435-42104376	1.01096	down	220.921	142.992	-1.37909	-1.36337	Detected	Detected
987	A_30_P01027977				lincRNA:chr2:33496712-33501183 forward strand	ATTGTATGGGAGGAGAGCTGCTACTTAGACATAGGAGACTCTCTTCCTCTTTCTGTTCCT		chr2:33501079-33501138	1.63102	down	6.00745	6.27321	-6.57973	-5.87396	Not Detected	Not Detected
988	A_55_P1993001	Mm.313460			predicted gene, 16792 [Source:MGI Symbol;Acc:MGI:4439716] [ENSMUST00000103526]	GGTGAAGCAGAGGCCTGGACAAGGCCTTGAGTGGATTGGAAATATTTATCCTGGTAGTGG		chr12:116446492-116446433	6.83707	up	25505.8	2388.42	5.47206	2.69868	Detected	Detected
989	A_30_P01031108				lincRNA:chr9:65651848-65652920 reverse strand	AATAAGCTCATTCCTTTGTCTACTAACTTTAAAAATATTTTTCCTTTATAAAAAAAATTA		chr9:65652877-65652818	1.35177	down	80.0514	69.2809	-2.84362	-2.40878	Detected	Detected
990	A_55_P2004811					TTTATGCCCAGGGAAAGCGGCGTATGTTATGACAGGAAACAGAGTGGCTATGGTAAAAAG		chr4:126261956-126261897	1.02148	down	39694.4	25959.9	6.11017	6.14084	Detected	Detected
991	A_55_P2170413	Mm.150259	Dock3	dedicator of cyto-kinesis 3	Mus musculus dedicator of cyto-kinesis 3 (Dock3), mRNA [NM_153413]	AGATTATATCACCAAGCACCCAGGAGACGCTGAGAAGATCTCCCAGCTCAAAGAACTAAT	NM_153413	chr9:106813890-106813831	1.62966	down	6.02527	6.2866	-6.57545	-5.87088	Not Detected	Not Detected
992	A_55_P2131951	Mm.407516			uy66g03.y1 McCarrey Eddy round spermatid Mus musculus cDNA clone IMAGE:3664564 5'. [BF149588]	TGAAACAGTGATGGTGGGCCCAACGAAGAAAGGCATGATGGGAAACTGCCCGAGCAACAC		chr10:67045387-67045446	2.14531	down	22.3919	30.7554	-4.68158	-3.58039	Not Detected	Not Detected
993	A_30_P01025312				lincRNA:chr3:36280098-36347798 reverse strand	TTGAGATAATTGTAGAAGTTTCTTCCTCCAGTCCCATAGTCCCAGAAATAACCTAATGGC		chr3:36347346-36347287	1.34675	down	41.7602	36.0074	-3.78242	-3.35294	Detected	Detected
994	A_51_P206445	Mm.159732	Zfp773	zinc finger protein 773	Mus musculus zinc finger protein 773 (Zfp773), mRNA [NM_029584]	AATTAGTGCCATCTTCTTATTCATATGAAGTTAATGCTTTCTGGGGAATTAGCAAGAGGA	NM_029584	chr7:7084521-7084462	1.2522	up	68.155	34.8471	-3.07573	-3.40019	Detected	Detected
995	A_30_P01027233				lincRNA:chr11:82593102-82594396 reverse strand	AATGAAATTCGAGAGCTAATGAAATGAATGGTTAATAAAAGAGTGTTGAACCCCTTAAAA		chr11:82593162-82593103	1.30395	down	247.422	206.557	-1.21565	-0.832763	Detected	Detected
996	A_30_P01017635				lincRNA:chr9:56914085-56914489 forward strand	CAAAGGGGCTACTTTTAAGCAATCATATATTATGGGTCCACTGACCCTAAAGGTCTAGTT		chr9:56914229-56914288	1.62726	down	6.07085	6.32481	-6.56458	-5.86214	Not Detected	Not Detected
997	A_55_P2050192	Mm.485777	ND5	NADH dehydrogenase subunit 5	mitochondrially encoded NADH dehydrogenase 5 [Source:MGI Symbol;Acc:MGI:102496] [ENSMUST00000082418]	ACTTGATCTGGTTAGAAAAAACCATCCCAAAATCCACCTCAACTCTTCACACAAACATAA		chrM:13402-13461	1.032	down	9202.27	6080.2	4.00129	4.04674	Detected	Detected
998	A_30_P01019737				lincRNA:chr12:21380896-21387071 forward strand	ATCTTTAGGATAAAATAACTCCACCTGGGGGAGATGAAGAGCCAGAGGAACATCTCAGAG		chr12:21381219-21381278	1.93494	up	19.1651	6.34143	-4.90607	-5.85835	Not Detected	Not Detected
999	A_51_P126626	Mm.292401	Zfp503	zinc finger protein 503	Mus musculus zinc finger protein 503 (Zfp503), mRNA [NM_145459]	TAACTATTTTTAATTTTTAAGTCCACCCGCTGAGAAGGGGACAAGGTTTACGTCATGTGC	NM_145459	chr14:22803318-22803259	1.12155	down	93.3985	67.066	-2.62115	-2.45565	Detected	Detected
1000	A_51_P249286	Mm.181709	Rgs16	regulator of G-protein signaling 16	Mus musculus regulator of G-protein signaling 16 (Rgs16), mRNA [NM_011267]	GAGAGAACTCTTTTAAGTATAATATTGTGTTCTGTTGTGTTGTGCCGATTGTCTCGCTGC	NM_011267	chr1:155592244-155592303	1.11188	down	121.19	86.2709	-2.24536	-2.09236	Detected	Detected
1001	A_55_P2117222	Mm.284760	Lhfpl5	lipoma HMGIC fusion partner-like 5	Mus musculus tetraspan transmembrane protein, hair cell stereocilia, mRNA (cDNA clone MGC:182950 IMAGE:9087564), complete cds. [BC147847]	AATGGTACCTGTCTTTCTCCGTGGGAATATCCTTCCCTGGGGCTGTGGGTGGAGAAGTGG		chr17:28717109-28717168	1.20797	down	91.2843	70.5985	-2.65418	-2.3816	Detected	Detected
1002	A_55_P2181109	Mm.4154	Il10rb	interleukin 10 receptor, beta	Mus musculus interleukin 10 receptor, beta (Il10rb), mRNA [NM_008349]	GTAATTTGAGCCCTTTGTGCTCACTAAAACAAGGATCACATTTAACTTGTGACAAACAAA	NM_008349	chr16:91425744-91425803	1.00018	up	5968.55	3820.61	3.37669	3.37643	Detected	Detected
1003	A_55_P2000603	Mm.17958	Slc50a1	solute carrier family 50 (sugar transporter), member 1	Mus musculus solute carrier family 50 (sugar transporter), member 1 (Slc50a1), mRNA [NM_009057]	TCATTTCGGAGGCTGAGGTGGTATTAGAATGTGCCTTAAAATAAACTGTTCCCCACCCCT	NM_009057	chr3:89072228-89072169	1.11874	down	8967.33	6422.97	3.96398	4.12586	Detected	Detected
1004	A_55_P2049061					AAGCATCACAGCTACCTGTAGGAGTTCTGCAACTACCTGCCCCTCTGCATGCCCATTATC		chr17:074219845-074219786	1.09813	up	1916.79	1117.54	1.738	1.60295	Detected	Detected
1005	A_30_P01033614				lincRNA:chr9:24292762-24307562 forward strand	ACGAAGTGCCACCCTCAGTGTTTGCGGCCAAGAAGGGAAAAAGCACGCTAAAATTTAATT		chr9:24306893-24306952	2.04029	up	22.1573	6.95291	-4.69677	-5.72554	Not Detected	Not Detected
1006	A_55_P2026291	Mm.379086	Smarce1	SWI/SNF related, matrix associated, actin dependent regulator of chromatin, subfamily e, member 1	Mus musculus SWI/SNF related, matrix associated, actin dependent regulator of chromatin, subfamily e, member 1 (Smarce1), mRNA [NM_020618]	GTCTTAGAGACTAGAAACAAGATAGTTTGTAGTGTGTGCTCCCTAAAATCTAGAATAGAT	NM_020618	chr11:99070494-99070435	1.0883	down	1950.01	1358.71	1.76278	1.88486	Detected	Detected
1007	A_55_P2107957	Mm.221269	Fam175a	family with sequence similarity 175, member A	Mus musculus family with sequence similarity 175, member A (Fam175a), mRNA [NM_172405]	ACATTACGGAAGACACCTGATATCAATCTCTGGCCTTCATAAACTCCTGTGCACACGTAC	NM_172405	chr5:101233880-101233821	1.12939	down	125.002	90.3865	-2.20067	-2.02513	Detected	Detected
1008	A_55_P2036994		Zic3	zinc finger protein of the cerebellum 3	zinc finger protein of the cerebellum 3 [Source:MGI Symbol;Acc:MGI:106676] [ENSMUST00000088629]	CTAATTCCTGATGAAGAACTTGATACTGACGTTGGTATGCAGCAACCAGTCCTCCATAAC		chrX:55294385-55294444	3.72028	down	6.25101	14.8891	-6.52239	-4.62698	Not Detected	Not Detected
1009	A_55_P2075692	Mm.440339	Trpm3	transient receptor potential cation channel, subfamily M, member 3	Mus musculus transient receptor potential cation channel, subfamily M, member 3 (Trpm3), transcript variant 8, mRNA [NM_001035245]	TCTCATCGTGGAAGGAGGACCCAATGTGATCTCAATTGTTTTGGAATACCTTCGAGACAC	NM_001035245	chr19:22841152-22841211	1.61801	down	6.26732	6.4924	-6.51863	-5.82441	Not Detected	Not Detected
1010	A_51_P230098	Mm.24337	Pbk	PDZ binding kinase	Mus musculus PDZ binding kinase (Pbk), mRNA [NM_023209]	TGTTGTGGTCTAAGCTCAAAGCATTAACTTGTATGGGAACTGTTAACTAGATATATGTAG	NM_023209	chr14:66436224-66436283	2.98063	up	352.617	75.742	-0.70452	-2.28014	Detected	Detected
1011	A_51_P348652	Mm.19804	Spast	spastin	Mus musculus spastin (Spast), transcript variant 2, mRNA [NM_016962]	ATAGAACATCGCACTTCACAGGAAACAAGAGCTTTGGCTACAGGAACCCAGACTTCGTTT	NM_016962	chr17:74787677-74787736	1.01928	up	4858.1	3051.49	3.0797	3.05214	Detected	Detected
1012	A_55_P2067620	Mm.360305			immunoglobulin kappa chain variable 2-137 [Source:MGI Symbol;Acc:MGI:4439879] [ENSMUST00000103302]	AGTAAGAGTCTCCTGCATAGTAATGGCAACACTTACTTGTATTGGTTCCTGCAGAGGCCA		chr6:67505984-67506043	10.3184	up	9211.62	571.563	4.00276	0.635608	Detected	Detected
1013	A_30_P01026906				lincRNA:chr12:70213282-70225157 reverse strand	TTACCTTCCATTGTTCTAAGTGGTCTTGGTGCTGGACTATTGATGAGGCCTATGGAGAGA		chr12:70224098-70224039	2.33854	up	129.454	35.4417	-2.15018	-3.37578	Detected	Detected
1014	A_30_P01027328				lincRNA:chr4:146124275-146149125 reverse strand	CTCCTTGACCTTTAACCTTCTAGTGCTCTTAGTGTTGATTTACAGTTATGGAGAGTTGAC		chr4:146125833-146125774	1.17628	down	65.3344	49.2032	-3.13671	-2.90248	Detected	Detected
1015	A_30_P01024720				lincRNA:chr6:67016874-67030651 forward strand	TCTCCTGAATTAAACTAAACTTAACCTACAAATGTCTGGTCCTAGCTGATTTTGACAAGA		chr6:67030107-67030166	1.61282	down	6.38197	6.58995	-6.49248	-5.80289	Not Detected	Not Detected
1016	A_51_P411297	Mm.28379	Nup50	nucleoporin 50	Mus musculus nucleoporin 50 (Nup50), mRNA [NM_016714]	TGAAGACGAGCGAGGATGCCGATGAATTGCACAAGATTTTACTGGAGAAAAAGGATGCCT	NM_016714	chr15:84770217-84770276	1.1603	up	1596.08	880.693	1.47384	1.25933	Detected	Detected
1017	A_30_P01024846				lincRNA:chr2:118408095-118415745 forward strand	TGACATTTTCATGAGCTAATAAGGCCACATGCTGGTTATTTACTGAGCTCCTGCCTCAGG		chr2:118412619-118412678	6.19735	up	64.0587	6.61781	-3.16516	-5.79681	Detected	Not Detected
1018	A_66_P102271	Mm.377889	Tas2r136	taste receptor, type 2, member 136	Mus musculus taste receptor, type 2, member 136 (Tas2r136), mRNA [NM_181276]	AAGACATTCTTATATCTTGCTATGGGGAAACAAGAGGATCAAACAGGCCTTTGTGTTGGC	NM_181276	chr6:132727305-132727246	1.6106	down	6.43131	6.63177	-6.48137	-5.79377	Not Detected	Not Detected
1019	A_55_P2052465					TAGGCATCACAGACATGGGTTTTACAGACATGGGCATCATAGACATGGACATCACAGACA		chr17:050064674-050064615	1.05893	down	9.80174	6.64524	-5.87344	-5.79084	Not Detected	Not Detected
1020	A_30_P01020580				lincRNA:chr2:151992806-152025456 reverse strand	TGAGGAGGAGGAGCCTGCAGTGGGATGCTGAGCCTGATGGTAGCTTAACCTACCCCGGGA		chr2:152021301-152021242	2.00557	down	46.7479	60.0263	-3.61965	-2.61564	Detected	Detected
1021	A_30_P01033442				lincRNA:chr18:63226635-63227111 reverse strand	CATTTCTGAGAGATGCTGAGTTTAAGTGGAGATGCAGTGGCTATGAGTAACGATACTCCT		chr18:63226695-63226636	1.60824	down	6.47942	6.67161	-6.47061	-5.78513	Not Detected	Not Detected
1022	A_55_P2106404					AAGTCTCTCTGTCAGTCTGCTGGGAATGCACGGACAAAAGGCAGGGCAGACTGACAGACC		chr10:126628729-126628670	2.14073	up	29.5732	8.84461	-4.28026	-5.37836	Not Detected	Not Detected
1023	A_55_P2160628	Mm.82274	Kalrn	kalirin, RhoGEF kinase	Mus musculus kalirin, RhoGEF kinase (Kalrn), transcript variant 1, mRNA [NM_177357]	ACGTACAAAGAGAAAGGGGCATTCTCTGTATAGTTTGATGACTGAAGTGAACAGGGAGGC	NM_177357	chr16:33973150-33973091	1.60676	down	6.5098	6.69669	-6.46387	-5.77971	Not Detected	Not Detected
1024	A_51_P481768	Mm.302175	Tcstv1	2-cell-stage, variable group, member 1	Mus musculus 2-cell-stage, variable group, member 1 (Tcstv1), mRNA [NM_018756]	AAGGTGTTCTAATTCTGAGGCACTTTGTTTAGGCAAAGATCAAAGCCACTGCTCTGAGGA	NM_018756		1.60614	down	6.52419	6.70889	-6.46068	-5.77709	Not Detected	Not Detected
1025	A_55_P2055888					ACTTGATCTGTGATTGTAGACCCACAGATTGTTGTTTTGGACAACGGCTTTCTGGAGCCA		chr8:022587053-022587112	1.6054	down	6.53823	6.72024	-6.45758	-5.77465	Not Detected	Not Detected
1026	A_30_P01020880				lincRNA:chr14:55671783-55680316 reverse strand	CTTGGTAAACATCTGCCTTGGGATAATTAGAAGTGTTGTGTTATGCATTCTAGTCTGACT		chr14:55679130-55679071	1.24736	down	8.42859	6.73116	-6.09119	-5.77231	Not Detected	Not Detected
1027	A_55_P2178743		Commd7	COMM domain containing 7	COMM domain containing 7 [Source:MGI Symbol;Acc:MGI:1914197] [ENSMUST00000094447]	CAAGAGGTTCGAACATCAAAAGTTCAAGGTCAGTTTGGGCTTTGTGAGCCACTTTCTTGA		chr2:153447409-153447350	1.20838	down	10.7954	8.35186	-5.73414	-5.46106	Not Detected	Not Detected
1028	A_55_P2113940	Mm.174191	Gm9776	predicted gene 9776	predicted gene 9776 [Source:MGI Symbol;Acc:MGI:3641792] [ENSMUST00000059598]	GCGATCATCCGCCTGCAAGCTTTGCCTAAGTTTTTCCTGGGGCCCGAGGTTCTTACTTGA	XM_001472542	chr13:95128468-95128409	1.6404	down	40.2375	42.2594	-3.83601	-3.12196	Detected	Detected
1029	A_30_P01022105				lincRNA:chr1:93744621-93825321 reverse strand	CCTGAGCTGTGTGCTGGGTGTGGAGTAGGGCCTTCTAGGCTGGGTGCTATAGGTTATGGG		chr1:93755604-93755545	1.02763	down	441.507	290.48	-0.380185	-0.340864	Detected	Detected
1030	A_30_P01018631				lincRNA:chr13:74642700-74701900 forward strand	AGTTTCCTAGATGTGTATGGGGTTTGTTGGGTGGATATGGCAAGTTCTACCTGCTGTGTT		chr13:74643455-74643514	1.41987	up	44.2108	19.9353	-3.70015	-4.20591	Detected	Not Detected
1031	A_55_P2093720	Mm.140761	Dnajc5	DnaJ (Hsp40) homolog, subfamily C, member 5	Mus musculus DnaJ (Hsp40) homolog, subfamily C, member 5 (Dnajc5), mRNA [NM_016775]	GAGACAGAATTCTACGTATCCCCTGAAGACTTGGAGGCACAGCTGCAGTCTGATGAAAGG	NM_016775	chr2:181283486-181283545	1.33425	up	522.762	250.846	-0.136468	-0.552501	Detected	Detected
1032	A_30_P01024877				lincRNA:chr9:88577769-88614651 reverse strand	GAATTTTTAAGACACTACATTCTACTGTGTAGAAACTCTCTATAACAGACCAGATGGCCA		chr9:88578686-88578627	1.60002	down	6.62753	6.78921	-6.43801	-5.75992	Not Detected	Not Detected
1033	A_55_P2122688	Mm.23458	Zmym3	zinc finger, MYM-type 3	Mus musculus zinc finger, MYM-type 3 (Zmym3), transcript variant 1, mRNA [NM_019831]	GTTGTAGTGAGAAACTGTTGTCACAACTAACTTGTCTCTGGAATTGTTTCAAATAAAGAG	NM_019831	chrX:98599792-98599733	1.1307	down	3155.89	2284.6	2.45735	2.63457	Detected	Detected
1034	A_55_P2013705	Mm.127263	C230004F18Rik	RIKEN cDNA C230004F18 gene	Mus musculus 0 day neonate cerebellum cDNA, RIKEN full-length enriched library, clone:C230004F18 product:hypothetical protein, full insert sequence. [AK082088]	ATTTTTTCCCATAGGTGCATTGTTATCCTTGCCATGAGAGCAGACAAAAATGAAAAATAG		chrX:58428515-58428574	1.59823	down	6.64621	6.80073	-6.43395	-5.75747	Not Detected	Not Detected
1035	A_30_P01032659				lincRNA:chr17:6806500-6861042 forward strand	TTCTTCACGAGCACTGGAGACATTTATGCGTGCATCATGAGTCTTCATGCTGCAAGGTTA		chr17:6856940-6856999	1.59745	down	6.64986	6.80115	-6.43315	-5.75738	Not Detected	Not Detected
1036	A_55_P2071581	Mm.425462	Gm7710	predicted gene 7710	PREDICTED: Mus musculus predicted gene 7710 (Gm7710), miscRNA [XR_105120]	ACTGTAGGGGCGGCCAGTGTGGCAGAATCCAAGCTTGTCTGTTTGGCTTTTGTGAAAAAA	XR_105120	chr7:80762806-80762747	1.56309	down	5505.03	5509.14	3.26005	3.90445	Detected	Detected
1037	A_55_P2025855	Mm.254223	Hnrnpul1	heterogeneous nuclear ribonucleoprotein U-like 1	Mus musculus heterogeneous nuclear ribonucleoprotein U-like 1 (Hnrnpul1), transcript variant 1, mRNA [NM_144922]	CTCTTCATACAGGCCAGGCATTTTCCTCTCTGGATTCCAACAGGCAACAGTGAGCTTTTC	NM_144922	chr7:26507118-26507059	1.04494	down	2063.68	1380.63	1.84453	1.90795	Detected	Detected
1038	A_51_P521307	Mm.377493	Olfr1512	olfactory receptor 1512	Mus musculus olfactory receptor 1512 (Olfr1512), mRNA [NM_146432]	TACCACTTTCTGGGAAGTTCCCAGTGTTTCCTATACACCACTATGGCCTATGACAGGTAC	NM_146432	chr14:52992414-52992355	1.59586	down	6.65298	6.79757	-6.43248	-5.75814	Not Detected	Not Detected
1039	A_55_P2067161	Mm.242827	Usp26	ubiquitin specific peptidase 26	Mus musculus ubiquitin specific peptidase 26 (Usp26), mRNA [NM_031388]	AATTTCCACTTCTAGAATAAACGTTGAAGGAGCTCTGCATGTGCTCGGGACCTACTGTGT	NM_031388	chrX:49107238-49107179	1.19426	up	22.9195	12.287	-4.64798	-4.9041	Not Detected	Not Detected
1040	A_55_P2070940	Mm.459837	Krtap20-2	keratin associated protein 20-2	Mus musculus keratin associated protein 20-2 (Krtap20-2), mRNA [NM_001163615]	GCTGTGGCTATGGTGGCTATGGTTATGGCTGCTGCCGCCCACTCTGCTATAGAAGATACT	NM_001163615	chr16:89206262-89206321	1.02063	up	362.609	227.463	-0.664207	-0.69367	Detected	Detected
1041	A_30_P01020691				lincRNA:chr13:26649529-26838004 reverse strand	ATAATCTGGAGAATGAGATGTTCCTCTGGGAGGATTTAATGCTGGGGGGTACAAGTGTTC		chr13:26716639-26716580	1.11984	up	11.862	6.78178	-5.59821	-5.7615	Not Detected	Not Detected
1042	A_52_P362111	Mm.400193	Fam3c	family with sequence similarity 3, member C	Mus musculus family with sequence similarity 3, member C (Fam3c), mRNA [NM_138587]	CCAACTCCTGTTGTATCTTTTCACAGTCTTTATTTTTGACCTTCCAAAGAAATCCAGAAA	NM_138587	chr6:22257965-22257906	1.19326	down	1857.16	1418.82	1.69241	1.94732	Detected	Detected
1043	A_52_P708507	Mm.194594	Myadml2	myeloid-associated differentiation marker-like 2	Mus musculus myeloid-associated differentiation marker-like 2 (Myadml2), transcript variant 1, mRNA [NM_026751]	GTGATATAAGTTAGAAATCAGGCAACTTCCTGAGGTTGAAATGGGTGGAAAGCGAGCCTT	NM_026751	chr11:120508015-120507958	1.25364	down	8.42548	6.76256	-6.09172	-5.76559	Not Detected	Not Detected
1044	A_30_P01025445				lincRNA:chr10:18104309-18104881 forward strand	GGAAGTCTATGAGCTACCATGTGACCTTCTAGTGTATTTCCTTTGTCTAAACTTGTTGAA		chr10:18104762-18104821	1.59377	down	6.61621	6.75112	-6.44047	-5.76803	Not Detected	Not Detected
1045	A_52_P605812	Mm.268037	Ptrh1	peptidyl-tRNA hydrolase 1 homolog (S. cerevisiae)	Mus musculus peptidyl-tRNA hydrolase 1 homolog (S. cerevisiae) (Ptrh1), mRNA [NM_178595]	CCGTTCGCTATTTGCGGTGTAGGAAAGGTCTAGGAAGGGTAAACTTTCTGAACCTTTTGA	NM_178595	chr2:32633011-32633070	1.32743	up	496.412	239.427	-0.211085	-0.619717	Detected	Detected
1046	A_55_P2038384		Prkd3	protein kinase D3	protein kinase D3 [Source:MGI Symbol;Acc:MGI:1922542] [ENSMUST00000124229]	TTAAGTCACTGTCTTCTTAAAATACTTTGGAAAAATATTAGCTCAGTTATGTTTTAGAAA		chr17:79370954-79370895	1.59316	down	6.59027	6.72207	-6.44614	-5.77426	Not Detected	Not Detected
1047	A_30_P01031531				lincRNA:chr18:69923410-69965360 reverse strand	TTCACCTGAGAGACGCGTGTGTACTGACTACATTTTCTAAAGATAGCCTGCGCATTCTGA		chr18:69943552-69943493	1.76825	down	6.57268	7.44095	-6.45	-5.62767	Not Detected	Not Detected
1048	A_30_P01021149				lincRNA:chr1:137689555-137692960 reverse strand	TCTAGGAGCACTCCTTTGCTTTCCTAGGATGACCACTTGCTACATACAACTCCTCATGTT		chr1:137692477-137692418	1.59321	down	6.55392	6.68522	-6.45412	-5.78219	Not Detected	Not Detected
1049	A_55_P2043062	Mm.328848	Hs3st6	heparan sulfate (glucosamine) 3-O-sulfotransferase 6	Mus musculus heparan sulfate (glucosamine) 3-O-sulfotransferase 6 (Hs3st6), mRNA [NM_001012402]	ATGTCTGTCTGCTGGCTCACTGCAGTATTTAGGGAATAAAGCCTAGATTTGTCTTCTTCC	NM_001012402	chr17:24895569-24895628	1.57199	up	65.1263	26.5246	-3.14131	-3.7939	Detected	Not Detected
1050	A_30_P01027529				lincRNA:chr17:66802920-66834745 forward strand	ATGTTAGTATTGATTAGTGTTTATAGGAAGGTTAGGATCTGGGCGGATCCAACAATCTTC		chr17:66831921-66831980	1.59319	down	6.50993	6.64026	-6.46384	-5.79192	Not Detected	Not Detected
1051	A_30_P01020850				lincRNA:chr7:46705675-46735750 reverse strand	AATCCATGCTCCAACTGGAAGATCACCTCAGGTTTGGTCATGCAATGTCCTGTAAGTGGT		chr7:46722760-46722701	1.59317	down	6.48479	6.61454	-6.46942	-5.79752	Not Detected	Not Detected
1052	A_55_P2136793	Mm.473686	Gm13125	predicted gene 13125	Mus musculus predicted gene 13125 (Gm13125), mRNA [NM_001115077]	CAAAGGATGCAACAACATTGTGATGAGCTTATGAATCTACTGAAAACATTTAGGAATCCA	NM_001115077	chr4:143962818-143962759	1.59345	down	6.45682	6.58716	-6.47565	-5.8035	Not Detected	Not Detected
1053	A_30_P01032882				lincRNA:chr13:70762342-70776512 reverse strand	TTGTTGCACATGAGTATGACATCAGGGTTGTTGTACATGGGTATGACATCAGGGTTGTTG		chr13:70762493-70762434	1.48272	down	233.808	221.953	-1.2973	-0.729049	Detected	Detected
1054	A_55_P1992838	Mm.4132	Socs2	suppressor of cytokine signaling 2	Mus musculus suppressor of cytokine signaling 2 (Socs2), transcript variant 1, mRNA [NM_007706]	TGACAGTGTGGTTCATCTGATTGACTACTATGTCCAGATGTGCAAGGATAAACGGACAGG	NM_007706	chr10:94875527-94875468	1.4525	up	144.015	63.4792	-1.99641	-2.53495	Detected	Detected
1055	A_51_P106428	Mm.21714	Nsmce4a	non-SMC element 4 homolog A (S. cerevisiae)	Mus musculus non-SMC element 4 homolog A (S. cerevisiae) (Nsmce4a), mRNA [NM_001162855]	TGTAGCTTTTGATAGTTATTGGATCTGTCATGGTTGTCTTTGATTAAAGGAAATCCACTG	NM_001162855	chr7:137676108-137676049	1.08241	up	10536.9	6232.46	4.19668	4.08243	Detected	Detected
1056	A_51_P123134	Mm.31911	Ercc6l	excision repair cross-complementing rodent repair deficiency complementation group 6 - like	Mus musculus excision repair cross-complementing rodent repair deficiency complementation group 6 - like (Ercc6l), mRNA [NM_146235]	TGGTAATGACTATGAGAGTCTTGTAGCTCGTGGGAAAGAACTGAAAGAGTGCGGGAAGAT	NM_146235	chrX:99338680-99338621	1.27314	up	186.009	93.5407	-1.62725	-1.97564	Detected	Detected
1057	A_51_P124606	Mm.4695	Nat2	N-acetyltransferase 2 (arylamine N-acetyltransferase)	Mus musculus N-acetyltransferase 2 (arylamine N-acetyltransferase) (Nat2), transcript variant 1, mRNA [NM_010874]	CTGGTGGTCATGTTGATGTGTGCTAGGAAATACCCAGCATTGGCTTACAGCTAAATTTAT	NM_010874	chr8:70026092-70026151	1.08753	down	545.256	379.649	-0.0756893	0.0453615	Detected	Detected
1058	A_51_P228254	Mm.32047	Zdhhc21	zinc finger, DHHC domain containing 21	Mus musculus zinc finger, DHHC domain containing 21 (Zdhhc21), mRNA [NM_026647]	GAACATCTCAGAACGTTTCATTAATGTGCAGAAGTGGTTCCATGAAGGACGGTGGCTCAT	NM_026647	chr4:82448734-82448675	1.27297	down	1816.36	1480.34	1.66035	2.00855	Detected	Detected
1059	A_55_P2170813	Mm.10091	Pkig	protein kinase inhibitor, gamma	Mus musculus protein kinase inhibitor, gamma (Pkig), transcript variant 4, mRNA [NM_001164053]	TTGTACCAAGAGACTGATACTTAGGCCCAGGAAATAAATGCTGGTGGTTTGTGTGACTGG	NM_001164053	chr2:163551834-163551893	1.04755	up	25527.3	15601.7	5.47328	5.40626	Detected	Detected
1060	A_52_P734742	Mm.70999	Gm88	predicted gene 88	Mus musculus predicted gene 88 (Gm88), mRNA [NM_001111142]	GCATTAGTCCAGAGCTGCAACAACAGATTTGTGACCTCCTATCTGAGGGGGAGGAAGAGG	NM_001111142	chr17:46393661-46393720	1.06315	down	28.6869	19.5263	-4.32416	-4.23582	Not Detected	Not Detected
1061	A_55_P1986306	Mm.117581	Ltv1	LTV1 homolog (S. cerevisiae)	Mus musculus LTV1 homolog (S. cerevisiae) (Ltv1), mRNA [NM_181470]	GCGGTTCTCCTGTCAGCTAACTTGTAAATACTATAATGTTGTAAGTTTAATATTACACGC	NM_181470	chr10:12898542-12898483	1.17988	up	4216.07	2287.76	2.8752	2.63656	Detected	Detected
1062	A_30_P01028727				lincRNA:chr13:28490070-28492645 reverse strand	TTAGATTCCTGGAATAGAAATTGCCTGATTTCATATGCAGAAACCACTTGTCTAATCATG		chr13:28490340-28490281	1.20524	down	11.8981	9.18107	-5.59381	-5.3245	Not Detected	Not Detected
1063	A_55_P2037812	Mm.253736	Palmd	palmdelphin	Mus musculus palmdelphin (Palmd), mRNA [NM_023245]	CCGGGGGAACCAGTATATTTTTATTGTATTGATACCAAAGCATTTCTAATAAGAGCTTGT	NM_023245	chr3:116621277-116621218	1.64667	down	6.90468	7.27935	-6.3789	-5.65935	Not Detected	Not Detected
1064	A_30_P01023787				lincRNA:chr4:135896689-135918414 reverse strand	AAGAGAATCAACTACAAGACCAGCATTAGCCTGGGAAATGAACTCAGAGACAAGAGGGAA		chr4:135904695-135904636	2.55419	down	6.91658	11.3106	-6.37642	-5.02355	Not Detected	Not Detected
1065	A_52_P229044	Mm.323901	Slc20a2	solute carrier family 20, member 2	Mus musculus solute carrier family 20, member 2 (Slc20a2), mRNA [NM_011394]	TGGTGCGGTTACTTACAGTAGATGTGTATTGTGTACCTAGAATAGGTAGCATTTATCTCC	NM_011394	chr8:23679094-23679153	1.98428	up	108.686	35.0682	-2.40246	-3.39107	Detected	Not Detected
1066	A_55_P2055354					TTGGAAGTGACATCACACGACCACAGAAAGTGACTTTAGGGAAACAGGAAGTGACTCTGA			1.20575	down	164.478	126.972	-1.80473	-1.5348	Detected	Detected
1067	A_30_P01026389				lincRNA:chr18:75513062-75523889 forward strand	CATAAGTCTGCTATTTCGGTCTCTGTGACTTGTGGCTGCACCGTGATTAGGGTTTGATTA		chr18:75523653-75523712	2.21913	down	13.5541	19.2572	-5.40583	-4.25583	Not Detected	Not Detected
1068	A_30_P01032107				lincRNA:chr12:5303823-5379098 forward strand	AAGACAAGGCATTTTAACAAAATGGCTCCAGTATGGAGGTGGGTGGGTACAGTACAAGGT		chr12:5371640-5371699	1.63988	down	6.94652	7.29326	-6.37019	-5.6566	Not Detected	Not Detected
1069	A_30_P01022239				lincRNA:chr14:44146705-44149729 reverse strand	AAAGCTTTAGAGAAGAGATGTGACTCTGAAGAACACCCTAAGTGCTGCAGATGGATGGCT		chr14:44147338-44147279	1.63899	down	6.94926	7.29218	-6.36962	-5.65681	Not Detected	Not Detected
1070	A_30_P01032868				lincRNA:chr2:77146893-77155643 forward strand	CCGAGGCTTTCTATAGTAACATTTTCATCCCCCGGATCTCTGCTCTTGACATTTACGTCT		chr2:77151618-77151677	1.20613	down	83.2645	64.2977	-2.78685	-2.51647	Detected	Detected
1071	A_55_P2064063	Mm.20940	Casp14	caspase 14	Mus musculus caspase 14 (Casp14), mRNA [NM_009809]	CTGCCTCTTGCACAATGAAATGCTATAATTACTTTCGATTGGTGTAATGAGAATTCAGTA	NM_009809	chr10:78174820-78174761	1.72611	down	153.175	169.277	-1.90744	-1.11992	Detected	Detected
1072	A_52_P130787	Mm.62535	Kcna6	potassium voltage-gated channel, shaker-related, subfamily, member 6	Mus musculus potassium voltage-gated channel, shaker-related, subfamily, member 6 (Kcna6), mRNA [NM_013568]	GAGAGTTGCTGGTCTGATCAAAGGAGAGGAGGTGTTAGGATGATCTGGGATCGGAAGAAT	NM_013568	chr6:126658483-126658424	1.63638	down	6.94567	7.27681	-6.37036	-5.65986	Not Detected	Not Detected
1073	A_55_P1960708	Mm.435494	Setd1a	SET domain containing 1A	Mus musculus SET domain containing 1A (Setd1a), mRNA [NM_178029]	CTTCTTGTTGGGCTGGATTGTACATAATGTTAATAGTGAAACCCAACACCACATTTTTAT	NM_178029	chr7:134943548-134943607	1.30206	down	3017.52	2515.5	2.39267	2.77347	Detected	Detected
1074	A_51_P210143	Mm.26652	Syne2	synaptic nuclear envelope 2	Mus musculus synaptic nuclear envelope 2 (Syne2), mRNA [NM_001005510]	GCAAGTGCCAAGTGGGAGCCGCTCCGTCATGAAATTTCTTTGTATCTCCAACAACTAAAA	NM_001005510	chr12:77022219-77023953	2.23775	down	474.498	679.811	-0.27622	0.885828	Detected	Detected
1075	A_55_P2005330	Mm.29978	Egln2	EGL nine homolog 2 (C. elegans)	Mus musculus EGL nine homolog 2 (C. elegans) (Egln2), mRNA [NM_053208]	TGTGTGGTGTGGAGGGCACTAAGTATCACTGAGGAGCAACAAGGAGAGACCTCTGCTGCC	NM_053208	chr7:27944079-27944020	1.39987	up	3895.16	1781.48	2.76099	2.2757	Detected	Detected
1076	A_66_P110251	Mm.207484	Tmem91	transmembrane protein 91	Mus musculus transmembrane protein 91 (Tmem91), mRNA [NM_177102]	AGCTGGAGGCCCCCTCTTTTTCCTGGCCACCCCTACCCAGAAGGAAGCAATGTGAGAAAT	NM_177102	chr7:26454238-26454179	1.44082	down	1252.88	1155.75	1.12456	1.65145	Detected	Detected
1077	A_30_P01023438				lincRNA:chr18:5808025-5818625 reverse strand	TGGATATGTCAATGAGGCACAGATATCCTAGGGACTGGGGCAGAGGTCACAGCTGGCCCT		chr18:5809177-5809118	1.63322	down	6.9096	7.22503	-6.37788	-5.67016	Not Detected	Not Detected
1078	A_30_P01032826				lincRNA:chr8:108098325-108110775 reverse strand	TTGCAGCATTCCAGGCTATATAACAAAATCTGTGAGCTGGGACTGCAGACAACACAATGG		chr8:108103608-108103549	1.63258	down	6.89914	7.21127	-6.38006	-5.67291	Not Detected	Not Detected
1079	A_51_P305230	Mm.390167	Elavl3	ELAV (embryonic lethal, abnormal vision, Drosophila)-like 3 (Hu antigen C)	Mus musculus ELAV (embryonic lethal, abnormal vision, Drosophila)-like 3 (Hu antigen C) (Elavl3), mRNA [NM_010487]	CTGGCCTATACTGAGAGAAAGGGGAGGGAACAGGTTTAAAAATCCCCAAAACGGCAAAAA	NM_010487	chr9:21822530-21822471	1.63173	down	6.8731	7.18029	-6.38552	-5.67912	Not Detected	Not Detected
1080	A_55_P2124140	Mm.137751	Gm10344	predicted gene 10344	predicted gene 10344 [Source:MGI Symbol;Acc:MGI:3642672] [ENSMUST00000096324]	TGTCCTATTATAAACATTGCTTGGATGGGCATGCAGACCTTTCTTGTCTGCTCCCTCACA	XM_003085290	chrX:131281155-131281096	1.30176	down	8.59536	7.16371	-6.06292	-5.68245	Not Detected	Not Detected
1081	A_55_P2353181	Mm.185993	C130030K03Rik	RIKEN cDNA C130030K03 gene	Mus musculus 16 days embryo head cDNA, RIKEN full-length enriched library, clone:C130030K03 product:inferred: PROTEASOME SUBUNIT ALPHA TYPE 6 (EC 3.4.99.46) (PROTEASOME IOTA CHAIN) (MACROPAIN IOTA CHAIN) (MULTI, full insert sequence. [AK048022]	CTTGTCTGAATTCACTCTTGTCTGCAGCTAGAACTCTTTCTTTAAAAACCATTATTCAGA		chr10:48813253-48813194	1.63104	down	6.84388	7.14673	-6.39167	-5.68588	Not Detected	Not Detected
1082	A_55_P1982532					TTTAAAACCAATGTTGAATTCACCTTCTCCTATTCTGACTCGGGGCTGCCTCACCTAGAG		chrX:011491166-011491107	1.17468	down	52.3013	39.3347	-3.4577	-3.22543	Detected	Detected
1083	A_51_P210350	Mm.233921	Slc17a8	solute carrier family 17 (sodium-dependent inorganic phosphate cotransporter), member 8	Mus musculus solute carrier family 17 (sodium-dependent inorganic phosphate cotransporter), member 8 (Slc17a8), mRNA [NM_182959]	TTGGATTTTCCCATACCAAAGGAGTGGCTATCTCCTTCCTGGTGCTTGCTGTAGGATTTA	NM_182959	chr10:89046218-89046159	1.01973	up	76.4183	47.9794	-2.91063	-2.93882	Detected	Detected
1084	A_52_P448466	Mm.290116	BC004004	cDNA sequence BC004004	Mus musculus cDNA sequence BC004004 (BC004004), mRNA [NM_030561]	GGCAAGGTGAGATATTGGTTTAGTTGAGATGCAGGAGTATCCTAAATAATATTCTGTGCT	NM_030561	chr17:29439575-29439634	1.19789	up	123.646	66.0853	-2.2164	-2.4769	Detected	Detected
1085	A_55_P2125947	Mm.24244	Agpat2	1-acylglycerol-3-phosphate O-acyltransferase 2 (lysophosphatidic acid acyltransferase, beta)	Mus musculus 1-acylglycerol-3-phosphate O-acyltransferase 2 (lysophosphatidic acid acyltransferase, beta) (Agpat2), mRNA [NM_026212]	TCTCAGATTCCCCAAGAGAACTCTGCCATTAAGGAGCCTGGGGTCTTGCCAGCCCAGTAG	NM_026212	chr2:26449166-26449107	1.47796	up	1204.87	521.938	1.06818	0.504575	Detected	Detected
1086	A_30_P01024466				lincRNA:chr12:12876192-12918398 forward strand	ACTCTGATAACCTCATTGCTGATGATGGGTGATTTGTACCACAAAAGCTTCCTCAAATCT		chr12:12906673-12906732	1.62994	down	6.73698	7.03039	-6.41438	-5.70956	Not Detected	Not Detected
1087	A_51_P247799	Mm.336851	Casp8	caspase 8	Mus musculus caspase 8 (Casp8), transcript variant 1, mRNA [NM_009812]	GTGAAGAACTGCGTTTCCTACCGAGATCCTGTGAATGGAACCTGGTATATTCAGTCACTT	NM_009812	chr1:58901601-58901660	1.25653	up	6698.19	3412.91	3.54308	3.21363	Detected	Detected
1088	A_30_P01028804				lincRNA:chr11:22510175-22522025 forward strand	CTCAGTAGTGAGTTCTTAGAATTAAGTGGCTAATGAACAAGACAAACCCCATTTCCATCC		chr11:22518553-22518612	1.62971	down	6.69776	6.98844	-6.4228	-5.71819	Not Detected	Not Detected
1089	A_30_P01023905				lincRNA:chr12:82495575-82516300 forward strand	GTTCTTCTTATTTAGAGATAGTGACATTTTTGGAAAGTATGCGGACTGAAATTGCTGATG		chr12:82501062-82501121	2.50527	up	27.2624	6.96709	-4.39764	-5.7226	Not Detected	Not Detected
1090	A_52_P476560	Mm.114054	Tpcn1	two pore channel 1	Mus musculus two pore channel 1 (Tpcn1), mRNA [NM_145853]	TTTGTATGGGTTAAGAGCCACGTCGTCGGAAGGTTTTATACAGTGATTTGTTACCTAGGA	NM_145853	chr5:120984277-120984218	1.1313	down	12386.7	8971.7	4.43003	4.608	Detected	Detected
1091	A_55_P2113984	Mm.291758	Mospd2	motile sperm domain containing 2	Mus musculus motile sperm domain containing 2 (Mospd2), mRNA [NM_029730]	CATGCTGAAGGACAGCATTTCCACCATGTCAGATAAAACCAGTGAAGATCTGTACCTGCA	NM_029730	chrX:161377635-161377576	1.0856	up	594.537	350.632	0.0491428	-0.0693474	Detected	Detected
1092	A_30_P01032173				lincRNA:chr8:87504644-87513694 forward strand	CTGCAATGCAACCTTCACCCTAAATTTTTGTGTCCCAGAATGTCACACATTCTTTTAACA		chr8:87512934-87512993	1.62971	down	6.6147	6.90182	-6.4408	-5.73618	Not Detected	Not Detected
1093	A_55_P2030160	Mm.139815	Tcf7l2	transcription factor 7-like 2, T-cell specific, HMG-box	Mus musculus transcription factor 7-like 2, T-cell specific, HMG-box (Tcf7l2), transcript variant 4, mRNA [NM_001142920]	CAAAATACTACGAGCTGGCCCGGAAGGAACGACAGCTTCACATGCAGCTGTACCCTGGCT	NM_001142920	chr19:55994029-55994088	1.73688	down	481.118	535.01	-0.256232	0.540262	Detected	Detected
1094	A_30_P01024143				lincRNA:chr17:8088950-8106700 forward strand	AGATGTAGCAACATTAAGTGGACTTCACTGACAGTCCCAGACCACCAACAATTAACAGTT		chr17:8093388-8093447	1.62953	down	6.57206	6.85658	-6.45013	-5.74567	Not Detected	Not Detected
1095	A_55_P1967473	Mm.100270	Efcab1	EF hand calcium binding domain 1	EF hand calcium binding domain 1 [Source:MGI Symbol;Acc:MGI:1914043] [ENSMUST00000090277]	CCTAATGCCCAGCTTATCGACAGTGTCATAAATTATATAAAACCCAATTTTCAAGGCTAA		chr16:14925865-14925924	1.13725	up	18.963	10.6756	-4.92136	-5.10691	Not Detected	Not Detected
1096	A_55_P2130997	Mm.184163	D830050J10Rik	RIKEN cDNA D830050J10 gene	Mus musculus 16 days neonate heart cDNA, RIKEN full-length enriched library, clone:D830015D18 product:hypothetical protein, full insert sequence. [AK142706]	CTTTCCTGATCTCTGTGTACCAGACACATAGTACACAGATACACATAAATAGATTAAATC		chr6:115628296-115628355	1.56286	up	16.6332	6.81395	-5.11048	-5.75467	Not Detected	Not Detected
1097	A_30_P01019928				lincRNA:chr12:83271350-83357214 forward strand	CTGTGCTGCTGTTGATCTTCATAGTGTCAGAAAATTGTCAAGACAGAAGGAAGAAATCAC		chr12:83336455-83336514	1.31377	down	119.29	100.338	-2.26815	-1.87444	Detected	Detected
1098	A_52_P249424	Mm.282184	Vegfa	vascular endothelial growth factor A	Mus musculus vascular endothelial growth factor A (Vegfa), transcript variant 3, mRNA [NM_001025257]	TGGACATCTTCCAGGAGTACCCCGACGAGATAGAGTACATCTTCAAGCCGTCCTGTGTGC	NM_001025257	chr17:46162435-46162376	1.10925	down	175.4	124.567	-1.71197	-1.56238	Detected	Detected
1099	A_30_P01021325				lincRNA:chr14:65430484-65432413 reverse strand	CTGGATTAGTGCCTTTTGGACAGTAGACTGTTCTGTAATTAAAATGTAGTATACTGCTTT		chr14:65430584-65430525	1.08963	down	2406.97	1679.16	2.06653	2.19036	Detected	Detected
1100	A_52_P73126	Mm.240051	Epb4.2	erythrocyte protein band 4.2	Mus musculus erythrocyte protein band 4.2 (Epb4.2), mRNA [NM_013513]	TAACATAGGACCTGAAAGAATAGACTAAACTTATCTATAGCTAGATCTTCATGAGTGCTG	NM_013513	chr2:120844499-120844440	2.51155	up	280.683	71.5509	-1.03368	-2.36226	Detected	Detected
1101	A_55_P1952828					TCCACTGCAAATCAGTCTTTCCGCAAAGTAGTCAAAAATACATCTGGAAAAACTAGGTAA		chr18:010067524-010067465	1.15532	down	727.779	538.325	0.340877	0.549173	Detected	Detected
1102	A_55_P2009817	Mm.298030	Ssxb6	synovial sarcoma, X member B, breakpoint 6	Mus musculus synovial sarcoma, X member B, breakpoint 6 (Ssxb6), mRNA [NM_001205108]	ATAAGTATTCATAATGTAGAAGGAAGCCATGACTCTGGAGAGAATGATTCAAACTTGGCA	NM_001205108	chrX:8123203-8123144	1.6308	down	6.40322	6.6856	-6.48768	-5.7821	Not Detected	Not Detected
1103	A_55_P2162204	Mm.214380	Kctd15	potassium channel tetramerisation domain containing 15	Mus musculus potassium channel tetramerisation domain containing 15 (Kctd15), mRNA [NM_146188]	TGTTCTGTGTTTGTGTGAACACACCGCGTTCCCGGTTCATGCCATAAAGAACGCTATAAA	NM_146188	chr7:35424099-35424040	2.35663	up	24.5326	6.6649	-4.54985	-5.78658	Not Detected	Not Detected
1104	A_55_P2031811					ATTCTGAAGGTCTAGTATATTCAGTGTTGGGTATTGTGTCCTGCAGTTATTTAGACTTTA		chrX:051540992-051541051	1.63106	down	6.36289	6.64456	-6.4968	-5.79099	Not Detected	Not Detected
1105	A_55_P1993323	Mm.334991	Olfr873	olfactory receptor 873	Mus musculus olfactory receptor 873 (Olfr873), mRNA [NM_146561]	TAGCTTGAGGAACAAGGACATTAAAAGAGCAGTGAAGAGACTTCACAGAAGAATGTTGTA	NM_146561	chr9:20105554-20105613	1.63132	down	6.34311	6.62497	-6.50129	-5.79525	Not Detected	Not Detected
1106	A_55_P1964737					GCCATCATGGAGAATAATCTGATGTACTCTTCTACTTAAACATCTTCAGAAAAATGAAGC		chrY_random:017479125-017479066	1.84519	down	96.4588	113.953	-2.57464	-1.69087	Detected	Detected
1107	A_30_P01023213				lincRNA:chr17:3004525-3086000 reverse strand	GCAGGACAAAAACAAGCAATAATTTTGGATACCTACTTGATCTTAAACACCCAACAGTAA		chr17:3046162-3046103	1.63175	down	6.30483	6.58671	-6.51002	-5.8036	Not Detected	Not Detected
1108	A_55_P1957865					TGCTTCATGCAAATCTTCCCAAGGGTAAGCATTGAACTCTAAAGGGGATACTCATGAAAG		chr14:045310204-045310145	1.63148	down	6.28711	6.56712	-6.51408	-5.8079	Not Detected	Not Detected
1109	A_52_P289685	Mm.276356	Ssbp1	single-stranded DNA binding protein 1	Mus musculus single-stranded DNA binding protein 1 (Ssbp1), nuclear gene encoding mitochondrial protein, transcript variant 2, mRNA [NM_028358]	ACCAGGCCTCAGAGATGTGGCATATCAGTATGTGAAAAAGGGGGCTCGTATATTTGTAGA	NM_028358	chr6:40426793-40427939	1.15463	up	6149.03	3409.62	3.41966	3.21223	Detected	Detected
1110	A_52_P346113	Mm.112824	Foxn2	forkhead box N2	Mus musculus forkhead box N2 (Foxn2), mRNA [NM_180974]	ATGTAAAGGGTTCATACTAGATGGTCAGTTAGATACATGTTAGCATTAGCGTAGTTCAAA	NM_180974	chr17:88889091-88889150	1.05849	up	1137.59	688.086	0.985289	0.903284	Detected	Detected
1111	A_55_P2294059	Mm.407845	2900035I09Rik	RIKEN cDNA 2900035I09 gene	Mus musculus adult male olfactory brain cDNA, RIKEN full-length enriched library, clone:6430510H04 product:unclassifiable, full insert sequence. [AK032244]	CGCACGCACAATTAAAAATAAATCTTGGCAAAGATCACATGAAATTGGGAGAGAATAGTA		chr7:30675341-30675282	2.16748	down	6.23365	8.65045	-6.5264	-5.41039	Not Detected	Not Detected
1112	A_51_P115374	Mm.177073	Pot1b	protection of telomeres 1B	Mus musculus protection of telomeres 1B (Pot1b), mRNA [NM_028370]	AAGACACTTGTTTTTGTGCTGTTCACTTACCATCCTTGGTTGGGTTTATATTCCTGTCCT	NM_028370	chr17:55792378-55792319	1.14129	down	93.4089	68.2538	-2.62099	-2.43032	Detected	Detected
1113	A_55_P1959041	Mm.354652	Fam115e	family with sequence similarity 115, member E	Mus musculus family with sequence similarity 115, member E (Fam115e), mRNA [NM_203396]	CCCCCGTTATTAGAATCATCTTAATTCTTTTGTAAGGTAGAGATTAAATTACACAGCAGC	NM_203396	chr6:42537391-42537332	2.35376	down	6.20057	9.34407	-6.53408	-5.29911	Not Detected	Not Detected
1114	A_55_P2022663					GCTCATCTCAAGGATCAGGGTTTACCTTTGTAATAAACATCCTAGGATTTTAACGTTAAA		chr18:060938630-060938571	1.21326	down	110954	86186.4	7.59312	7.87201	Detected	Detected
1115	A_51_P369784	Mm.63490	Ces1e	carboxylesterase 1E	Mus musculus carboxylesterase 1E (Ces1e), mRNA [NM_133660]	CAAATGAGACTACTTTACATGGAAGATGATTGTGGCCAAGGCTTTGGGGAGACTGCAGAA	NM_133660	chr8:95725266-95725207	1.6327	down	6.16991	6.44953	-6.54123	-5.83397	Not Detected	Not Detected
1116	A_51_P211854	Mm.3337	Selp	selectin, platelet	Mus musculus selectin, platelet (Selp), mRNA [NM_011347]	ATGCCTGCTTTAAGATCTCCTGGGTCTTCCATGTTTCATATCAATGAGGTTGTTTACACC	NM_011347	chr1:166079660-166079719	1.08897	down	68.916	48.0483	-3.05971	-2.93675	Detected	Detected
1117	A_30_P01018426				lincRNA:chr14:106250821-106261843 reverse strand	TATGCCGCAGAAGAGAGGTGACTGGGAGAAAATATAGTTACTGGGAATGGAATTCTCCTG		chr14:106255460-106255401	1.63278	down	6.14168	6.42034	-6.54784	-5.84051	Not Detected	Not Detected
1118	A_30_P01028912				lincRNA:chr16:46384974-46391331 reverse strand	GGCGGGTTTTAGACAGTCCTTAAGTTTCCAGAAATTGTCTTTTATTTTTGCATTTTGAAC		chr16:46387920-46387861	1.63283	down	6.12805	6.40628	-6.55105	-5.84367	Not Detected	Not Detected
1119	A_55_P2406802	Mm.399250	4930511J24Rik	RIKEN cDNA 4930511J24 gene	Mus musculus adult male testis cDNA, RIKEN full-length enriched library, clone:4930511J24 product:unclassifiable, full insert sequence. [AK015759]	CCGGGCCTCTAAACGAAATTTATTATTTCTGTAAAATCTGGAAATAACATCTTCAGGGAT		chr12:111151646-111151705	1.06054	up	10.5919	6.39426	-5.76159	-5.84638	Not Detected	Not Detected
1120	A_30_P01023351				lincRNA:chr9:56910620-56919495 reverse strand	AAGCACCATTCCATTTTCTGATGCTGCTAAGAGTCTGCAGACTTGATAAGCAGATCAACT		chr9:56911060-56911001	1.63321	down	6.10346	6.38204	-6.55685	-5.84914	Not Detected	Not Detected
1121	A_55_P2086203	Mm.439769	Kcnq1	potassium voltage-gated channel, subfamily Q, member 1	Mus musculus potassium voltage-gated channel, subfamily Q, member 1 (Kcnq1), mRNA [NM_008434]	AATTTCGTAGTATGATCTTGATTGAGAGACTTTTCCAAATAAAGTTGGGACGTCCCAGGT	NM_008434	chr7:150612887-150612946	1.63326	down	6.09212	6.37038	-6.55953	-5.85178	Not Detected	Not Detected
1122	A_52_P122822	Mm.482243	Wdfy2	WD repeat and FYVE domain containing 2	Mus musculus WD repeat and FYVE domain containing 2 (Wdfy2), mRNA [NM_175546]	ATGACCCCAGTGGTGTCATGATGACTCGCCCAGGGACTAGGAGACAGTGTCCCTGAAGAA	NM_175546	chr14:63575126-63575185	1.60736	down	487.005	501.173	-0.238687	0.446005	Detected	Detected
1123	A_30_P01029138				lincRNA:chr10:5950116-5958250 reverse strand	TTTCTCTAGATCTGTGTGGTCCACTTCAGTAGCTAAGTCACACAGGTACAAATGGCAGGA		chr10:5951262-5951203	1.34384	down	48.1663	41.4414	-3.57653	-3.15016	Detected	Detected
1124	A_55_P2164503				predicted gene 14192 [Source:MGI Symbol;Acc:MGI:3649324] [ENSMUST00000105072]	CCATGCTGCTGTCAGCCATGCTGCTGCCAGACCACCTGCTGCAGGACTACCTGCTGCCGC		chr11:99557682-99557623	1.23816	down	74.0604	58.709	-2.95585	-2.64765	Detected	Detected
1125	A_55_P2127265					AACCCCCACTCTTCCACCTTCGATGCCAGGGCTGGTATTGCTCTCAATAACAAGTTTGTC		chr7:034188701-034188760	1.38229	up	34312.4	15892.6	5.89996	5.43291	Detected	Detected
1126	A_55_P2004821	Mm.451671	Olfr1417	olfactory receptor 1417	Mus musculus olfactory receptor 1417 (Olfr1417), mRNA [NM_146936]	GAACTCAAGGATGCTTTGAGGAAGGTGGTGATAAGCTTCCTCCTGCTTGAAAAACAATGA	NM_146936	chr19:11902626-11902567	1.38671	up	72.0562	33.2681	-2.99543	-3.46709	Detected	Detected
1127	A_55_P2046096					TACGACAAGGGCAAGCTTGTGTCCTGGACTCCAAGCAGAGGCTGCTGCTTTAACAGATAG		chrX:071727449-071727390	1.17252	up	11.5627	6.31363	-5.63507	-5.86469	Not Detected	Not Detected
1128	A_55_P2183592					GAAACAACTCCCTTCACAATAGCCACATATAATATAAAATATCTCAGGGTAACTCTAACC		chr14:121113011-121113070	1.08934	up	33.616	19.7571	-4.0954	-4.21886	Detected	Not Detected
1129	A_55_P2101137	Mm.463729	Olfr1123	olfactory receptor 1123	Mus musculus olfactory receptor 1123 (Olfr1123), mRNA [NM_146350]	CTGAGGAACAAGGACATCATGGCCGCTCTGAGAAAACTCCTTAGTAAGATACTAGTGTGA	NM_146350	chr2:87259119-87259178	1.63324	down	6.02482	6.29995	-6.57556	-5.86782	Not Detected	Not Detected
1130	A_55_P2037689					AAGTTATCGGAAGTGGTTGCCATCTGGATTCAGCTCAGTTCCATTACCTGATGGGAGAAA		chr2:059237555-059237496	2.10485	up	1174.5	357.251	1.03135	-0.0423651	Detected	Detected
1131	A_51_P257065	Mm.358668	Prpf40b	PRP40 pre-mRNA processing factor 40 homolog B (yeast)	Mus musculus PRP40 pre-mRNA processing factor 40 homolog B (yeast) (Prpf40b), mRNA [NM_018786]	CCAGACCAGAGATGGGCAGTCTATACCACGGGGTGGGTGATGCCAGTAGATAGTGTGAGA	NM_018786	chr15:99147197-99147256	1.09944	down	596.097	419.595	0.0529232	0.189693	Detected	Detected
1132	A_55_P2039225	Mm.180763	Rap1gap	Rap1 GTPase-activating protein	Mus musculus Rap1 GTPase-activating protein (Rap1gap), mRNA [NM_001081155]	CTGTGGCCACATGTATGTCAGTAAGGGTTGTACAAAATAAATTCTATTTATCGCTATTGT	NM_001081155	chr4:137285716-137285775	1.02346	up	1116.94	698.718	0.958859	0.925406	Detected	Detected
1133	A_30_P01020434				lincRNA:chr6:142915873-142938323 forward strand	TTTAGCTCTGTAGGCAGCAATATCCTTCTCTTACTTCTCCTTCAGCTTGGCGGCTTTCTT		chr6:142919334-142919393	1.11181	down	263.017	187.222	-1.12747	-0.974555	Detected	Detected
1134	A_30_P01022682				lincRNA:chr5:144517700-144526071 forward strand	ACTCCTGAGGGTGGGGTAGCTGGACCAGGAGTTTTCTTCTCTGGGGACATAGTCCTTTGT		chr5:144526012-144526071	2.24803	down	6.00534	8.64335	-6.58023	-5.41157	Not Detected	Not Detected
1135	A_30_P01025405				lincRNA:chr6:47967403-47968278 reverse strand	TAAAGGATCCATTATAATTTCAGCACATGCTCCCACTGCCTTTTCCAGGGAAGAATCGGG		chr6:47967755-47967696	1.1304	up	52.3176	29.6317	-3.45725	-3.63409	Detected	Not Detected
1136	A_55_P2056393	Mm.312650	Stk11ip	serine/threonine kinase 11 interacting protein	Mus musculus serine/threonine kinase 11 interacting protein (Stk11ip), mRNA [NM_027886]	TGTTGAGATTAATGGCGTGAGCCACCAATTGTGAAAAAGTTGTGAACTTCCCCTCTTCCC	NM_027886	chr1:75533401-75533460	1.22235	down	1810.34	1416.76	1.65557	1.94522	Detected	Detected
1137	A_30_P01024859				lincRNA:chr3:145390505-145398253 forward strand	TAGACATTACTCTCTACCCAACTTCTGATTTGTTACCTTAAAGTTGGACCTCTGTGGAAG		chr3:145396835-145396894	1.63214	down	6.00218	6.27205	-6.58099	-5.87422	Not Detected	Not Detected
1138	A_55_P1976829		Fam165b	family with sequence similarity 165, member B	family with sequence similarity 165, member B [Source:MGI Symbol;Acc:MGI:1916186] [ENSMUST00000118064]	ATCTTCAGGATGATGTCTGGCTCCCTGTTGGCAAATGATCCCTTCCAATCTGTTCATCAT		chr16:92311536-92311595	1.00135	up	134.372	85.9147	-2.09639	-2.09833	Detected	Detected
1139	A_66_P111781	Mm.371258	4930432M17Rik	RIKEN cDNA 4930432M17 gene	PREDICTED: Mus musculus RIKEN cDNA 4930432M17 gene (4930432M17Rik), miscRNA [XR_035399]	ACTGAGCCAGAGGTTGACACACTTGGATCTGATTAATACTTCCCCTGCCCCCAGAGTGTA	XR_035399	chr3:121373751-121373810	1.45361	down	659.21	613.498	0.198114	0.737753	Detected	Detected
1140	A_30_P01029062				lincRNA:chr4:126710640-126721240 forward strand	TAATGTCAGTGCTGTCTAGCTAGTGTAGTTCTTAATGGCTCCCTACTAGGGAGAGAATCT		chr4:126711994-126712053	1.41861	down	1650.2	1498.79	1.52194	2.02642	Detected	Detected
1141	A_52_P505157	Mm.38773	Fsd2	fibronectin type III and SPRY domain containing 2	Mus musculus fibronectin type III and SPRY domain containing 2 (Fsd2), mRNA [NM_172904]	GACCATTTCTGAAGATGGGTTTACGGTAGCTCGAAGTGAGAAGAAAAGTTTCAGAAAGGA	NM_172904	chr7:88685287-88685228	1.63115	down	6.00786	6.27415	-6.57963	-5.87374	Not Detected	Not Detected
1142	A_66_P140507	Mm.276721	Lhpp	phospholysine phosphohistidine inorganic pyrophosphate phosphatase	Mus musculus phospholysine phosphohistidine inorganic pyrophosphate phosphatase (Lhpp), mRNA [NM_029609]	ACTGAAACAGTCCCCGCTGAAAGTGAGGTTCTGTACCAATGAGTCCCAGAAATCCCTGAG	NM_029609	chr7:139822165-139822224	1.6914	up	80.2696	30.3841	-2.8397	-3.59791	Detected	Not Detected
1143	A_30_P01027633				lincRNA:chr11:99048975-99062425 forward strand	AGCTAGGTTTAAGCTTACAGCAAGCAGGCCATTATGACTTCTGCCAAGTGCAAATTTCTT		chr11:99056832-99056891	2.9842	down	6.01469	11.4917	-6.57799	-5.00064	Not Detected	Not Detected
1144	A_52_P157450	Mm.389615	Abhd1	abhydrolase domain containing 1	Mus musculus abhydrolase domain containing 1 (Abhd1), mRNA [NM_021304]	AGCCAATTGAAAAGGTGTTGGATGTAGACTTTGCGATAAAGGCCCGCACGATCCGCCAGC	NM_021304	chr5:31256786-31256925	1.09357	up	568.685	332.94	-0.0149927	-0.144042	Detected	Detected
1145	A_55_P2013143	Mm.183003	Esrp2	epithelial splicing regulatory protein 2	Mus musculus epithelial splicing regulatory protein 2 (Esrp2), mRNA [NM_176838]	ATGGTGTGACAGCCAGAAAACCTTCCATCTGTCTTTGGCCCTCAAATACTGAGTTTGAAG	NM_176838	chr8:108655148-108655089	2.59966	down	11.8414	19.7089	-5.60071	-4.22239	Not Detected	Not Detected
1146	A_55_P1954693	Mm.1440	Tac1	tachykinin 1	Mus musculus tachykinin 1 (Tac1), mRNA [NM_009311]	GTTTCAATGTAATTCTCTGGTCTTCAGTCATTGTATGATGTGTTGTGATAGCTACCATTT	NM_009311	chr6:7512893-7512952	1.62947	down	6.03006	6.29086	-6.57431	-5.8699	Not Detected	Not Detected
1147	A_30_P01024384				lincRNA:chr6:30983012-31009987 forward strand	TTTCTTCACAGCGGCATCAAATGCGTGAACACAAGGAATTCATTTGCAGATACCATGGAA		chr6:31001328-31001387	1.62908	down	6.03653	6.29611	-6.57276	-5.8687	Not Detected	Not Detected
1148	A_52_P367520	Mm.200188	Nexn	nexilin	Mus musculus nexilin (Nexn), mRNA [NM_199465]	CCCTGGATCCTAACAACACAGTCTGTAAATAAAAGTTTATTATGTTCTAATATTGGGTGG	NM_199465	chr3:151900069-151900010	1.62867	down	6.04364	6.30192	-6.57106	-5.86737	Not Detected	Not Detected
1149	A_30_P01018306				lincRNA:chr6:47687025-47728525 reverse strand	TATTAGGGAGCGTAGCTGTTGGTGTTGTGGTTGTGTGTGCGGGCGTGCGGTGGGTGTGAG		chr6:47690146-47690087	1.18804	down	602.011	457.907	0.0671663	0.31575	Detected	Detected
1150	A_52_P118560	Mm.105278	Kynu	kynureninase (L-kynurenine hydrolase)	Mus musculus kynureninase (L-kynurenine hydrolase) (Kynu), mRNA [NM_027552]	TTTACATGACTACAGCCTACAGATGACTGTCTTGATCAGTTGTCACATTTCATGCTCACT	NM_027552	chr2:43537195-43537254	1.59902	down	104.075	106.547	-2.465	-1.78781	Detected	Detected
1151	A_52_P1087486	Mm.87321	Catsper1	cation channel, sperm associated 1	Mus musculus cation channel, sperm associated 1 (Catsper1), mRNA [NM_139301]	ATGCAGCTTATTGAGGGAATGTTTGGCAACATGACAGTGAAGCAGCGGGTGCTCCACTTC	NM_139301	chr19:5341470-5343899	1.62738	down	6.06822	6.32256	-6.56521	-5.86265	Not Detected	Not Detected
1152	A_55_P2010962	Mm.245577	Surf6	surfeit gene 6	Mus musculus surfeit gene 6 (Surf6), mRNA [NM_009298]	GTAATCCCAGCACTGGAGTAAGAGTCATTAAGCTTCCAGGTAACCTCATTGTACCTTGCT	NM_009298	chr2:26746431-26746372	1.08374	down	2343.63	1626.14	2.02805	2.14407	Detected	Detected
1153	A_30_P01033293				lincRNA:chr15:74476233-74476296 forward strand	TCTGTGAGATAGACACAAAGAACTGTATATTCTGGAAGAAGGACCTGCATAGTGAAAGTG		chr15:74476237-74476296	1.62634	down	6.08813	6.33923	-6.56048	-5.85885	Not Detected	Not Detected
1154	A_51_P359549	Mm.38249	Fem1c	fem-1 homolog c (C.elegans)	Mus musculus fem-1 homolog c (C.elegans) (Fem1c), mRNA [NM_173423]	TAGCTTGATATCATTGCTCCCATTGGCTAAAGCATTGTAAGCATCAAATGTGCAGGGTTG	NM_173423	chr18:46664650-46664591	1.17043	down	3646.39	2732.45	2.66577	2.89282	Detected	Detected
1155	A_55_P2051592	Mm.219675	Gfm2	G elongation factor, mitochondrial 2	Mus musculus G elongation factor, mitochondrial 2 (Gfm2), nuclear gene encoding mitochondrial protein, transcript variant 1, mRNA [NM_177266]	TTTTACTTTTGAGATGTTCCATCCCCCTGGAGCTGGAATTGTGGTGTGATTACGGAGATC	NM_177266	chr13:97946108-97946167	1.0897	down	1124.24	784.343	0.968253	1.09218	Detected	Detected
1156	A_55_P2110081	Mm.29659	Cisd3	CDGSH iron sulfur domain 3	Mus musculus CDGSH iron sulfur domain 3 (Cisd3), mRNA [NM_001085500]	ATCTTGTTAGCAATTGTACCCTGAAAAACCTGTATTCTCCTGTTGGGCAGCTGAGAGCCA	NM_001085500	chr11:97549826-97549885	1.13002	up	3087.83	1749.48	2.4259	2.24955	Detected	Detected
1157	A_51_P454993	Mm.273785	Tmcc2	transmembrane and coiled-coil domains 2	Mus musculus transmembrane and coiled-coil domains 2 (Tmcc2), mRNA [NM_178874]	TCATGTAAGCCACTAAGATAGAAGGCCAGTCTCAGTTTCCCTAGGGAAGAGCCCATCCTG	NM_178874	chr1:134253773-134253714	2.56153	up	951.895	237.92	0.728179	-0.628827	Detected	Detected
1158	A_51_P382512	Mm.184857	Zfp418	zinc finger protein 418	Mus musculus zinc finger protein 418 (Zfp418), mRNA [NM_146179]	CATCCCCTTTTCTCACTGAATATGTATGGGTCTGTATTTTGTCTAAACGAACCTGGTCTG	NM_146179	chr7:7136063-7136122	1.59077	up	89.8664	36.1686	-2.67677	-3.3465	Detected	Detected
1159	A_51_P187171	Mm.139607	BC003266	cDNA sequence BC003266	Mus musculus cDNA sequence BC003266 (BC003266), mRNA [NM_030252]	AGGCGTGGGATTCTCAGGGGAAGGAAAGCATGCTTCTCTTGTGGGGAGCTCAGGCTGTTT	NM_030252	chr4:126924897-126924956	1.08476	down	3874.66	2690.97	2.75337	2.87075	Detected	Detected
1160	A_55_P2142575	Mm.252800	Tdrd5	tudor domain containing 5	Mus musculus tudor domain containing 5 (Tdrd5), mRNA [NM_001134741]	TGATTTTACATCATTCTGAATGGTTTGGTTCACCTTTGTTTTAATGAAGTACTTTAAAGC	NM_001134741	chr1:158185587-158185528	1.62106	down	6.20165	6.43649	-6.53383	-5.83689	Not Detected	Not Detected
1161	A_55_P1968593	Mm.377361	Olfr1505	olfactory receptor 1505	Mus musculus olfactory receptor 1505 (Olfr1505), mRNA [NM_001011850]	AAGGCTGCATTCAAGAAGGTTACTGGTAAATGGCAGGTCTCCCACAGCATACAATACTGA	NM_001011850	chr19:13994403-13994462	1.65863	down	19.5168	20.7253	-4.87983	-4.14984	Not Detected	Not Detected
1162	A_55_P2237129	Mm.35227	St6galnac5	ST6 (alpha-N-acetyl-neuraminyl-2,3-beta-galactosyl-1,3)-N-acetylgalactosaminide alpha-2,6-sialyltransferase 5	ST6 (alpha-N-acetyl-neuraminyl-2,3-beta-galactosyl-1,3)-N-acetylgalactosaminide alpha-2,6-sialyltransferase 5 [Source:MGI Symbol;Acc:MGI:1349471] [ENSMUST00000044278]	ATACCTAGTACAGTGCCTTGCACACAATAGGCGCTCAATAAATGTCTGTTGTTGGTGTTC		chr3:152480105-152480046	2.31438	up	23.3597	6.46212	-4.62053	-5.83115	Not Detected	Not Detected
1163	A_55_P2146847	Mm.377938	Olfr681	olfactory receptor 681	Mus musculus olfactory receptor 681 (Olfr681), mRNA [NM_207557]	TTATGGGGTAAGAACTCAGGAGATCAAGCAAGGAATCAAGAAATTGTTGAAAAGGGGGTG	NM_207557	chr7:112270857-112270916	2.23516	down	10.3161	14.7627	-5.79965	-4.63927	Not Detected	Not Detected
1164	A_55_P2372528	Mm.291447	4122401K19Rik	RIKEN cDNA 4122401K19 gene	Mus musculus 16 days embryo head cDNA, RIKEN full-length enriched library, clone:4122401K19 product:unclassifiable, full insert sequence. [AK014465]	GTGAGAAAGGTGAGGTGATTCAACAAAATAAATTTTGTCTGAAACTGGCACAATAAAACC		chr19:12672668-12672727	1.6184	down	6.26252	6.48898	-6.51974	-5.82517	Not Detected	Not Detected
1165	A_55_P2141876	Mm.29324	Ldha	lactate dehydrogenase A	Mus musculus lactate dehydrogenase A (Ldha), transcript variant 2, mRNA [NM_001136069]	GCTGATTGTGAATCTTCTTAAGGAAGAGCAGGCTCCCCAGAACAAGATTACAGTTGTTGG	NM_001136069	chr7:54103010-54103069	1.10224	up	1302.41	756.51	1.18049	1.04005	Detected	Detected
1166	A_55_P2091676	Mm.1626	Fas	Fas (TNF receptor superfamily member 6)	Mus musculus Fas (TNF receptor superfamily member 6) (Fas), transcript variant 1, mRNA [NM_007987]	GAAGACCTTCCATTGATGGACAGTTCTTTTCCTCTCTATATGGAAATGTATAATAGAAGA	NM_007987	chr19:34402164-34402223	1.13824	up	1805.61	1015.62	1.65179	1.46498	Detected	Detected
1167	A_55_P2163682		LOC386400	carbonyl reductase [NADPH] 1-like	PREDICTED: Mus musculus carbonyl reductase [NADPH] 1-like (LOC386400), mRNA [XM_359206]	GAAAACTAACTTTTTTGGTACCCAGGCCGTCTGCACAGAGCTACTCCCTCTAATAAAAAC	XM_359206	chr16:093657323-093657264	1.17867	up	117.871	64.0261	-2.28542	-2.52257	Detected	Detected
1168	A_55_P2136765	Mm.269736	Uqcr10	ubiquinol-cytochrome c reductase, complex III subunit X	Mus musculus ubiquinol-cytochrome c reductase, complex III subunit X (Uqcr10), nuclear gene encoding mitochondrial protein, mRNA [NM_197979]	ACATGTCGTTGCCGACGATCCCTTCGCGTCTGTACTCCTTGCTGTTCCGCAGAACTTCCA	NM_197979	chr11:4604311-4604252	1.14518	up	5524.32	3088.5	3.2651	3.06953	Detected	Detected
1169	A_51_P369516	Mm.428698	Nudt16l1	nudix (nucleoside diphosphate linked moiety X)-type motif 16-like 1	Mus musculus nudix (nucleoside diphosphate linked moiety X)-type motif 16-like 1 (Nudt16l1), mRNA [NM_025839]	ATGTTTATTTGGGTGCTTGTTGGATTTCTCTGTTAGATTTTGTTCTTGGTGTATGAACTG	NM_025839	chr16:4940856-4940915	1.06381	down	5335.81	3634.17	3.21501	3.30425	Detected	Detected
1170	A_52_P155708	Mm.294885	Creg1	cellular repressor of E1A-stimulated genes 1	Mus musculus cellular repressor of E1A-stimulated genes 1 (Creg1), mRNA [NM_011804]	AGTCATAGTTACCCAGGACAAAATAAGACAAAAAGATTTTCCTGTATTCATTTTCCACCC	NM_011804	chr1:167704593-167704652	1.36188	up	1069.81	502.93	0.896653	0.451054	Detected	Detected
1171	A_52_P352563	Mm.483170	1700073E17Rik	ribosomal protein L7 pseudogene	Mus musculus RIKEN cDNA 1700073E17 gene (1700073E17Rik), non-coding RNA [NR_003625]	CAAGGTAGTGCAGCTTCTTCGTCTTCTACAGATCTTCACTGGCACCTTTGTTAAGCTCAA	NR_003625	chr6:145340260-145340319	1.05873	up	60016.3	36293.4	6.70659	6.62426	Detected	Detected
1172	A_52_P188042	Mm.167298	Trat1	T cell receptor associated transmembrane adaptor 1	Mus musculus T cell receptor associated transmembrane adaptor 1 (Trat1), mRNA [NM_198297]	TGGATGCCAACGTTTCTCAGATCAATATGGTAGAAAGTTTCCCACCAGATAACCAGGTAG	NM_198297	chr16:48735020-48734961	2.49536	up	67.3601	17.2827	-3.09266	-4.41191	Detected	Not Detected
1173	A_51_P334789	Mm.305810	Nudt16	nudix (nucleoside diphosphate linked moiety X)-type motif 16	Mus musculus nudix (nucleoside diphosphate linked moiety X)-type motif 16 (Nudt16), mRNA [NM_029385]	AGATTAGCAACAGGGAAGGATATGCACTGTTTTCAACGGAACACCTTGTCTGGTGGCATT	NM_029385	chr9:105032559-105032500	1.0276	up	1400.93	872.839	1.28569	1.24641	Detected	Detected
1174	A_52_P682990	Mm.167913	Timm50	translocase of inner mitochondrial membrane 50 homolog (yeast)	Mus musculus translocase of inner mitochondrial membrane 50 homolog (yeast) (Timm50), nuclear gene encoding mitochondrial protein, mRNA [NM_025616]	GTCCGGACGGTGCTGGAGCACTATGCTCTAGAGGATGACCCACTGGAGGCATTCAAACTA	NM_025616	chr7:29091522-29091465	1.14089	up	2265.78	1271.5	1.97931	1.78915	Detected	Detected
1175	A_30_P01031369				lincRNA:chr6:50339188-50409363 forward strand	TACTTCCGAAAGAAGGCAGGCAGTATGATCAATGTTGCATGACTCTCTTCTCGTGGTCTT		chr6:50378342-50378401	1.60956	down	6.46007	6.65712	-6.47493	-5.78826	Not Detected	Not Detected
1176	A_52_P534235	Mm.4752	Srms	src-related kinase lacking C-terminal regulatory tyrosine and N-terminal myristylation sites	Mus musculus src-related kinase lacking C-terminal regulatory tyrosine and N-terminal myristylation sites (Srms), mRNA [NM_011481]	CCTACATGTGCACATCGGATGGATGTGTTCAGACTGGTCCTGGTCATGAGCACTTACACA	NM_011481	chr2:180940666-180940607	4.73189	up	141.006	19.0785	-2.02687	-4.26928	Detected	Not Detected
1177	A_30_P01032656				lincRNA:chr2:132079092-132086642 forward strand	AAGGAACAGAGGAAGCACATGAAGGATGACAGGAACATTTTTTACTTTTCTTTCTGCTAT		chr2:132086565-132086624	1.04297	up	90.9695	55.8427	-2.65917	-2.71986	Detected	Detected
1178	A_55_P2157809	Mm.342821	Gm12	predicted gene 12	Mus musculus predicted gene 12 (Gm12), mRNA [NM_001195544]	TGACACTGGTAGTGGCTTATCTGATCCGCTATGTGTGGCAGAACCGAGATGAGACGCGGC	NM_001195544	chr11:98460767-98460826	1.60764	down	6.50646	6.6969	-6.46461	-5.77967	Not Detected	Not Detected
1179	A_55_P1969792	Mm.37714			BX514557 Beier day 7 kidney Mus musculus cDNA clone IMAGp998P061798 ; IMAGE:732917, mRNA sequence [BX514557]	TGGTTCAGAAGATAGCTGGATTGTGGCGTGATGTTGGGGGAATAGAAATCTTCTCAATCC		chr3:29672463-29672404	1.60677	down	6.52172	6.709	-6.46123	-5.77706	Not Detected	Not Detected
1180	A_30_P01019480				lincRNA:chr17:74580316-74599991 reverse strand	GTAGTCTGCACATGAAGATATTGAAGAGTGTCATTAGTTGTGTTTCAAGTTGTTGCAGAC		chr17:74599724-74599665	1.18457	up	35.4793	19.1759	-4.01757	-4.26194	Detected	Not Detected
1181	A_30_P01021978				lincRNA:chr7:4827340-4863315 reverse strand	GATCTGTGGGAAGTAGGCTATGCTAGGGCGAAACTTCTCCTGTAAGTCACATAGGAACAG		chr7:4842905-4842846	1.60525	down	6.55036	6.73208	-6.4549	-5.77211	Not Detected	Not Detected
1182	A_55_P2113633	Mm.21848	Bzw1	basic leucine zipper and W2 domains 1	Mus musculus basic leucine zipper and W2 domains 1 (Bzw1), mRNA [NM_025824]	TTATGGTTACTGGAAATGTTGGCTTTGGTTTTTGAAACCACGTGCGAGGAGCAAGCTGCA	NM_025824	chr1:58462055-58462114	1.01623	down	2716.47	1767.42	2.24104	2.26427	Detected	Detected
1183	A_30_P01019682				lincRNA:chr14:72400656-72400887 forward strand	TTTAATCTTTCACAGAACACAACCCAGAACAGCAGGTACCTCAAAGCTGCCAATTCCAAA		chr14:72400674-72400733	1.12704	down	9.35903	6.75322	-5.94012	-5.76759	Not Detected	Not Detected
1184	A_30_P01028354				lincRNA:chr6:66216675-66234475 reverse strand	AGTAGACTACTTTGTGCAGTGGAAAGACAAAGGGGTATATATGGTAAGGCAGACTCTAAA		chr6:66233942-66233883	1.60309	down	6.58907	6.76277	-6.4464	-5.76555	Not Detected	Not Detected
1185	A_30_P01032080				lincRNA:chr18:70400082-70404236 reverse strand	TAAAGGACAGAGGCATTATTTGTCTAGCCTGTGACACTGAGTCTCGGTTTGTTGAGGTGT		chr18:70400211-70400152	1.60246	down	6.6004	6.77174	-6.44393	-5.76363	Not Detected	Not Detected
1186	A_55_P2111713	Mm.295230	Spint2	serine protease inhibitor, Kunitz type 2	Mus musculus serine protease inhibitor, Kunitz type 2 (Spint2), transcript variant 2, mRNA [NM_001082548]	TTGGTAGCTTCGCTGCTCCTCTCCGGGGCCCAGGTGGCCAGCCGAGAACTAGACGTCCAC	NM_001082548	chr7:30066591-30066532	1.27441	down	1799.85	1468.55	1.64718	1.99701	Detected	Detected
1187	A_55_P1954501	Mm.140138	D3Bwg0562e	DNA segment, Chr 3, Brigham & Women's Genetics 0562 expressed	Mus musculus DNA segment, Chr 3, Brigham & Women's Genetics 0562 expressed (D3Bwg0562e), mRNA [NM_177664]	TGAAAACACAAGAAACATCTTCTACAAAGGGAACCTCCCCCACGCGGGCTTATAAGGATT	NM_177664	chr3:117022091-117022063	1.12199	down	22.3305	16.0409	-4.68553	-4.51948	Not Detected	Not Detected
1188	A_55_P1958996	Mm.457442	Cxxc4	CXXC finger 4	Mus musculus CXXC finger 4 (Cxxc4), mRNA [NM_001004367]	GGAGATTAACAGTTTGTACACAACACTATGGTTCTGCAAGTTAAAAATCTGGAGCAATAA	NM_001004367	chr3:133921562-133921621	1.22323	down	8.6811	6.7987	-6.0486	-5.7579	Not Detected	Not Detected
1189	A_55_P2058143	Mm.146275	Pclo	piccolo (presynaptic cytomatrix protein)	Mus musculus piccolo (presynaptic cytomatrix protein) (Pclo), transcript variant 2, mRNA [NM_001110796]	AACCCCTCCCTGATGACATAAGTCCACAGAAAGTACTCCATCCAGATATGGCTAAAGTTC	NM_001110796	chr5:14682209-14682268	1.59485	up	665.142	267.016	0.21104	-0.462379	Detected	Detected
1190	A_55_P2057803	Mm.44791	6330403A02Rik	RIKEN cDNA 6330403A02 gene	Mus musculus RIKEN cDNA 6330403A02 gene (6330403A02Rik), mRNA [NM_001081227]	ATCGTTATGGTGGGCTGGATCATGAGCATCTTCTGGGGCATGGACATGGTCATCCTTGCC	NM_001081227	chr1:182372735-182372676	1.59876	down	6.65013	6.80699	-6.4331	-5.75614	Not Detected	Not Detected
1191	A_55_P2122135	Mm.223228	Olfr907	olfactory receptor 907	Mus musculus olfactory receptor 907 (Olfr907), mRNA [NM_146805]	GTCCCCCTGATGAATCCATTAATCTATAGCCTTAGGAACAAAGATGTTAAAATTGCTATA	NM_146805	chr9:38307099-38307158	1.26107	down	41.3979	33.4242	-3.79499	-3.46034	Detected	Not Detected
1192	A_55_P2117993	Mm.38910	Cep63	centrosomal protein 63	Mus musculus 12 days embryo embryonic body between diaphragm region and neck cDNA, RIKEN full-length enriched library, clone:9430056M06 product:hypothetical protein, full insert sequence. [AK137058]	CAAACATTTCTAGAAATAGGTGGCTGTGGTGATGGTTTCTGGGTTGTCTCCTCTTTCTGA		chr9:102488358-102488299	1.28236	down	108.999	89.4901	-2.39831	-2.0395	Detected	Detected
1193	A_30_P01032301				lincRNA:chr14:47978277-47985238 forward strand	TCTGCACCTTCTCTGGTGAACAAACAGAGCTCAGCCCTTCCTGTTGCAGGTTGCCACTGC		chr14:47982595-47982654	1.62862	down	183.503	191.34	-1.64682	-0.943166	Detected	Detected
1194	A_55_P2159685	Mm.5127	Kcnj3	potassium inwardly-rectifying channel, subfamily J, member 3	Mus musculus potassium inwardly-rectifying channel, subfamily J, member 3 (Kcnj3), mRNA [NM_008426]	TATCTCCATGAGGGACGGAAAACTCACTCTCATGTTCCGGGTGGGCAACCTGCGCAACAG	NM_008426	chr2:55290214-55290273	2.27859	down	6.82792	9.96086	-6.39503	-5.20689	Not Detected	Not Detected
1195	A_55_P2024468	Mm.27882	Tbkbp1	TBK1 binding protein 1	Mus musculus TBK1 binding protein 1 (Tbkbp1), mRNA [NM_198100]	TTTGAGGGCATCCGCCTGCGCTTTGAGAAGCAGCCATCTGAAGAAGAGGAGTGGGCTATG	NM_198100	chr11:97000130-97000071	1.42401	up	320.858	144.259	-0.840687	-1.35064	Detected	Detected
1196	A_30_P01029181				lincRNA:chr5:44173484-44176009 forward strand	ATAAAACAGAATCATGAGCTCAGTACAGTACTAGAGTTGATCATTGCCGTTATGAAAGGG		chr5:44175950-44176009	1.14618	down	18.821	13.8114	-4.93221	-4.73537	Not Detected	Not Detected
1197	A_30_P01025233				lincRNA:chr16:59557120-59602070 forward strand	TGGCCGTATTGTGTTAGCTCCCTTCTGGCTTACAGGTATTGCGTGGAACCCATAAACAGG		chr16:59597269-59597328	1.46837	down	80.4995	75.6783	-2.83557	-2.28135	Detected	Detected
1198	A_55_P2186978	Mm.457994			immunoglobulin kappa variable 4-78 [Source:MGI Symbol;Acc:MGI:3819775] [ENSMUST00000103343]	GCATGGAGGCTGAAGATGCTGCCACTTATTACTGCCAGCAGTACAGTGGTTACCCATCCA		chr6:69009743-69009686	3.72543	up	124942	21472.1	7.76442	5.86701	Detected	Detected
1199	A_55_P2026903	Mm.390896	Tigit	T cell immunoreceptor with Ig and ITIM domains	Mus musculus T cell immunoreceptor with Ig and ITIM domains (Tigit), mRNA [NM_001146325]	TTTAATGTCCTGAGCTACAGAAGCCTAGAGAGCTTCATTGCTGTATCGAAGACTGGCTAA	NM_001146325	chr16:43649173-43649114	2.51814	up	115.178	29.2841	-2.31875	-3.65111	Detected	Not Detected
1200	A_51_P423091	Mm.2931	Flot1	flotillin 1	Mus musculus flotillin 1 (Flot1), mRNA [NM_008027]	GGTAAATCACAACAAGCCTTTAAGGACAGCATGAGCCCTCAGTCCTGGACTGTGTGGCCT	NM_008027	chr17:35968052-35969510	1.16975	up	4703.35	2574.27	3.03299	2.80679	Detected	Detected
1201	A_55_P1970494					GAGGAGAAAAAGAAAGCAAACAGCACAGTGTCCAAGTGTCCAGACAGGAATAGAGATTAG		chr3:143795935-143795994	1.59425	down	6.60477	6.7415	-6.44297	-5.77009	Not Detected	Not Detected
1202	A_30_P01028599				lincRNA:chr1:75075500-75102200 reverse strand	CTTAACTCACAGCTGCCTTTCTGTAACTGTATTGGCCAGAGAACGGACCGAACATCTGTG		chr1:75079562-75079503	1.31482	up	76.9519	37.4709	-2.90059	-3.29546	Detected	Detected
1203	A_55_P1971774	Mm.85046	Fsip1	fibrous sheath-interacting protein 1	Mus musculus fibrous sheath-interacting protein 1 (Fsip1), mRNA [NM_027759]	ACAGTGTGCTGATCTGCTATGTGTACACAAGTAAGACGATTAAATGGAGCTAATGAGCCC	NM_027759	chr2:118030687-118030628	1.59419	down	6.57151	6.70728	-6.45025	-5.77743	Not Detected	Not Detected
1204	A_52_P582555	Mm.38014	C030048B08Rik	RIKEN cDNA C030048B08 gene	Mus musculus RIKEN cDNA C030048B08 gene (C030048B08Rik), mRNA [NM_172991]	ACAGTAGATCTGCAGGACGACTCCTTGAATACAACGGCAACCTTAATTCGGAGGAAACTT	NM_172991	chr5:3590288-3590229	1.08204	up	318.593	188.511	-0.850908	-0.964658	Detected	Detected
1205	A_55_P2015842	Mm.425669	Mtmr3	myotubularin related protein 3	Mus musculus myotubularin related protein 3 (Mtmr3), mRNA [NM_028860]	TATCCACAAGAGCTCATAGTTCCTGCTTGGATCACTGACAAAGAACTGGAAAGTGTGGCA	NM_028860	chr11:4404135-4404076	1.04816	down	284.558	190.959	-1.0139	-0.946038	Detected	Detected
1206	A_52_P101982	Mm.332317	Tmem129	transmembrane protein 129	Mus musculus transmembrane protein 129 (Tmem129), mRNA [NM_026698]	TGCTTGGATCAGGAGAGGATACCTCAGTGGTTAAGGTTCTGATGGACGCACATATACATA	NM_026698	chr5:33996318-33996259	1.56367	up	1789.11	732.543	1.63855	0.993609	Detected	Detected
1207	A_51_P498720	Mm.159842	Cacna2d1	calcium channel, voltage-dependent, alpha2/delta subunit 1	Mus musculus calcium channel, voltage-dependent, alpha2/delta subunit 1 (Cacna2d1), transcript variant e, mRNA [NM_009784]	AGTTACATTAAATAGGAGTCGGTTGAAGAAGCGACACAGAACTTTAGCTGGGCCTCTACC	NM_009784	chr5:15876550-15876609	1.27258	down	8.1176	6.61386	-6.14543	-5.79767	Not Detected	Not Detected
1208	A_55_P2141817				Q5EBJ0_MOUSE (Q5EBJ0) Fatty acid binding protein 3, muscle and heart (13 days embryo heart cDNA, RIKEN full-length enriched library, clone:D330002O19 product:fatty acid binding protein 3, muscle and heart, full insert sequence), partial (89%) [TC1688140]	TCTTGACTGTTGTAAACACACCGTAGAAAAATTGTTCACATTTCGGGAGCGAGGGGTGTG		chr10:086195290-086195231	1.59443	down	6.45074	6.58502	-6.47701	-5.80397	Not Detected	Not Detected
1209	A_55_P2094019	Mm.97959	Slc17a4	solute carrier family 17 (sodium phosphate), member 4	Mus musculus solute carrier family 17 (sodium phosphate), member 4 (Slc17a4), mRNA [NM_177016]	CATTGTTCACCAGGCCTCATTTGATGTAAAATGTCTCCTAAAAATGTATGTGAGACCCGT	NM_177016	chr13:23989817-23989758	1.59477	down	6.41914	6.55416	-6.4841	-5.81075	Not Detected	Not Detected
1210	A_51_P187679	Mm.85000	Nhedc1	Na+/H+ exchanger domain containing 1	Mus musculus Na+/H+ exchanger domain containing 1 (Nhedc1), mRNA [NM_028946]	AATCCTTGAACAGAGTGAGGTGACATTCCCTTTGAAAGTTGAGCTCTCGAACTTCCATCA	NM_028946	chr3:135060709-135060768	1.16221	up	11.7726	6.48531	-5.60912	-5.82599	Not Detected	Not Detected
1211	A_55_P2013775	Mm.394656	D730005E14Rik	RIKEN cDNA D730005E14 gene	Mus musculus RIKEN cDNA D730005E14 gene (D730005E14Rik), non-coding RNA [NR_030675]	GAAATTACTAAATACCCCTACAGTCGCGATGCCATTTTGTATTCTCCATGCCAGATGCCC	NR_030675	chr15:79721219-79721160	1.28306	up	197.51	98.5559	-1.5407	-1.90029	Detected	Detected
1212	A_30_P01030871				lincRNA:chr7:31709550-31723025 forward strand	CAGGTTGTGCTGCTGTAGCTGGGCTCGAAGCAGGGCATTCTCATTCTTCAGCTCCTCGAT		chr7:31711714-31711773	1.12841	down	136.301	98.4714	-2.07583	-1.90153	Detected	Detected
1213	A_55_P1975685	Mm.222184	Nup37	nucleoporin 37	Mus musculus nucleoporin 37 (Nup37), transcript variant 1, mRNA [NM_028334]	CTCTTGTTCTGGGTGACAGAAATATGATTTTCCTCTGTATTTTTGATCCTTCACTTTGTA	NM_028334	chr10:87640966-87641025	1.1491	up	1090.81	607.762	0.924705	0.724201	Detected	Detected
1214	A_51_P509223	Mm.33765	Arfgap1	ADP-ribosylation factor GTPase activating protein 1	Mus musculus ADP-ribosylation factor GTPase activating protein 1 (Arfgap1), transcript variant 1, mRNA [NM_145760]	CTGCTAGTTCTTTCTTCTTGAAGAAAGTGCCTGGAGCCTTAAAGCTGGAAATGAGATGAC	NM_145760	chr2:180716412-180716471	1.4976	up	798.711	341.456	0.475051	-0.107606	Detected	Detected
1215	A_66_P110817	Mm.347939	Mterfd1	MTERF domain containing 1	Mus musculus MTERF domain containing 1 (Mterfd1), nuclear gene encoding mitochondrial protein, mRNA [NM_025547]	GCTTCTCCGTGGAAAGACTAGATAACAGACTGGGATTTTTTCAGAAAGAACTTGAACTGA	NM_025547	chr13:67018032-67017973	1.16707	down	1064.34	795.279	0.889265	1.11216	Detected	Detected
1216	A_55_P1994688	Mm.56097	Fam40b	family with sequence similarity 40, member B	Mus musculus family with sequence similarity 40, member B (Fam40b), transcript variant 2, mRNA [NM_001037740]	AGTGCTGGATTACCCGTGCTGCACCATCCAGGATTTGCCAGAGCTTACTACCGAGAGTCT	NM_001037740	chr6:29894432-29894491	2.23904	down	6.85713	9.82984	-6.38887	-5.22599	Not Detected	Not Detected
1217	A_30_P01027250				lincRNA:chr2:176598132-176602354 reverse strand	GACCTGTACTTTACCACCAAAGAACAAATCCATATGATTAGTTAAGCTATAACACCCATA		chr2:176599014-176598955	1.84412	down	6.87737	8.11994	-6.38462	-5.50169	Not Detected	Not Detected
1218	A_55_P2010936	Mm.358659	Fbxo17	F-box protein 17	Mus musculus F-box protein 17 (Fbxo17), mRNA [NM_015796]	CTCTTCTGGAGTGACTGAAGATAGCAACAGTATACTCAAAGACATACGATAAATAAATAC	NM_015796	chr7:29523092-29523151	1.04996	up	305.266	186.143	-0.912556	-0.982897	Detected	Detected
1219	A_30_P01031995				lincRNA:chr12:76744947-76778372 reverse strand	CTGGCAGCATCTTATTTTTGTGAAATGTCTCATTTAGGCTAACTCTGACAACTTAAATTG		chr12:76769861-76769802	4.22818	down	8.19928	22.1959	-6.13098	-4.05094	Not Detected	Not Detected
1220	A_55_P2178094					CACTCATGAATTTCTGAATACCCTACTGCTATTGAAAATCATCACTGGCTTCATATATGA		chr6:060440324-060440383	1.64664	down	6.92329	7.29885	-6.37502	-5.65549	Not Detected	Not Detected
1221	A_52_P109319	Mm.153415	E2f5	E2F transcription factor 5	Mus musculus E2F transcription factor 5 (E2f5), mRNA [NM_007892]	GGAGTTTGTGATCTGTTTGATGTTCAGATACTAAATTATTAGATTCCATGGAAACTTGGG	NM_007892	chr3:14605676-14605735	1.07524	up	181.036	107.796	-1.66635	-1.771	Detected	Detected
1222	A_55_P2159780	Mm.29500	Mobkl1b	MOB1, Mps One Binder kinase activator-like 1B (yeast)	Mus musculus MOB1, Mps One Binder kinase activator-like 1B (yeast) (Mobkl1b), mRNA [NM_145571]	CACAAGGCATAAATCACAGGCATATGTGGACTGAGATAACCAAAGTTATTTTAAATGACT	NM_145571	chr6:83290876-83290935	1.77436	down	246.073	279.542	-1.22353	-0.396237	Detected	Detected
1223	A_52_P357611	Mm.103703	Neu3	neuraminidase 3	Mus musculus neuraminidase 3 (Neu3), mRNA [NM_016720]	AAACTTGTGAATGTTTGAATTAGACACTACGCGAGCACATAGAAAATAAAGAACTAAGCG	NM_016720	chr7:106960012-106959953	1.69352	up	147.893	55.9114	-1.95807	-2.71809	Detected	Detected
1224	A_66_P131896	Mm.377399	Olfr117	olfactory receptor 117	Mus musculus olfactory receptor 117 (Olfr117), mRNA [NM_207155]	GATCTCACCTAATTGTAGTAGTACTATTTTATGGCACAAGCACTGCTGTCTATATTCATC	NM_207155	chr17:37796555-37796496	1.64135	down	6.95679	7.31056	-6.36806	-5.65318	Not Detected	Not Detected
1225	A_51_P358894	Mm.44095	Ttc9b	tetratricopeptide repeat domain 9B	Mus musculus tetratricopeptide repeat domain 9B (Ttc9b), mRNA [NM_028417]	CCAATGTTCTCCGCTACATCCAGCTGACTCAGCTGAAGATGAACCGTTGCAGCCTCCAGA	NM_028417	chr7:28440933-28440992	1.64035	down	6.95913	7.3086	-6.36757	-5.65357	Not Detected	Not Detected
1226	A_55_P2184889					CCAGAAACTATGCAAATTGTGAACCACTTCAGTGATACAGGATACTTAGAAGCAAGACAT		chr17:009581597-009581656	1.6392	down	6.96074	7.30513	-6.36724	-5.65425	Not Detected	Not Detected
1227	A_30_P01028295				lincRNA:chr14:78957377-78963514 forward strand	TGTGCATTCAGTCCTCCTGTAATACAAAGGGAAAGACGTGTTCAAATTCTTTGTTCCTGG		chr14:78963275-78963334	1.60669	up	62.0207	24.7143	-3.2118	-3.89589	Detected	Not Detected
1228	A_30_P01017931				lincRNA:chr1:138570107-138632310 forward strand	ATACAAATAGAGCCCTTTCTTCCCTTGCTGTGTATTTCCTCATATGGCCAACAGGTGGCA		chr1:138622859-138622918	1.23179	down	133.699	105.44	-2.10363	-1.80288	Detected	Detected
1229	A_55_P2003333	Mm.403989			BB203186 RIKEN full-length enriched, 0 day neonate thymus Mus musculus cDNA clone A430050I09 3'. [BB203186]	ATGTTGTATTGGTTTGACCCTTTTAAGTAAAGAATTAGGACCTCTTGGCTTCTGCATTTT		chr14:86726306-86726247	1.11292	down	10.2141	7.27791	-5.81399	-5.65964	Not Detected	Not Detected
1230	A_51_P120461	Mm.289150	Mina	myc induced nuclear antigen	Mus musculus myc induced nuclear antigen (Mina), mRNA [NM_025910]	TAGGCATCCCAGACTCTGATAAAACGATACTTCGGACAAGTTTATTCAATGCAGTGTTGT	NM_025910	chr16:59491895-59491954	1.0213	up	1769.9	1109.53	1.62297	1.59257	Detected	Detected
1231	A_55_P1983523	Mm.275986	Cd300ld	CD300 molecule-like family member d	Mus musculus CD300 molecule-like family member d (Cd300ld), mRNA [NM_145437]	GTTCTAGGTCAGTCTGCTTTACAGAGTGAGTTATAGGACTACACAGAGAAATCCAAAAAA	NM_145437	chr11:114843855-114843796	1.54559	down	6184.98	6120.33	3.42807	4.05623	Detected	Detected
1232	A_55_P2045855	Mm.442162	Zfp944	zinc finger protein 944	Mus musculus zinc finger protein 944 (Zfp944), mRNA [NM_176962]	GAGAAGCCTTATAGATGTAGTGGATGTGACAAAATCTTTAATCACAAAGGTGATCTTAGA	NM_176962	chr17:22476022-22475963	1.0771	up	85.6077	50.886	-2.74681	-2.85397	Detected	Detected
1233	A_30_P01018669				lincRNA:chr3:93570498-93588934 forward strand	TTGTACCTATGCACTTCTGTAACTATTACTAATATTGATCTGTTTGGGTGACAAGAGAAG		chr3:93588875-93588934	1.63376	down	6.91293	7.23091	-6.37718	-5.66898	Not Detected	Not Detected
1234	A_55_P2186395		Gm6340	predicted pseudogene 6340	PREDICTED: Mus musculus predicted pseudogene 6340 (Gm6340), mRNA [XM_887100]	AACAAATCTATTATTCGGACAAATACGACGAGGAGTTCGAGTACCGGCATGCCGTATTGC	XM_887100	chr14:34026355-34026414	2.1361	up	96.6317	28.9627	-2.57205	-3.66703	Detected	Not Detected
1235	A_51_P165182	Mm.481646	Batf2	basic leucine zipper transcription factor, ATF-like 2	Mus musculus basic leucine zipper transcription factor, ATF-like 2 (Batf2), mRNA [NM_028967]	ACGGTGTGTGAGAACAGGACCCACTCCTGGATCAGAGCATGGTTCTTGGCACATGGGATG	NM_028967	chr19:6172387-6172446	1.19858	down	2820.75	2164.58	2.29538	2.55671	Detected	Detected
1236	A_52_P418644	Mm.18565	Plp2	proteolipid protein 2	Mus musculus proteolipid protein 2 (Plp2), mRNA [NM_019755]	AGATGATCTGTGCTGCTGTCTTACTTGTCTTCTACACGTGTGACCTGCACTCCAAGATAT	NM_019755	chrX:7246811-7246752	2.62867	up	2184.91	532.158	1.92688	0.532551	Detected	Detected
1237	A_55_P2082050	Mm.34706	Ankrd12	ankyrin repeat domain 12	Mus musculus ankyrin repeat domain 12 (Ankrd12), mRNA [NM_001025572]	GCAGGGTAGACTTTGAAGCACTGGTTTTTTGTTGTTTGTTTTTGTTTTTGTGAAGTTATG	NM_001025572	chr17:66317671-66317612	1.12365	down	570.282	410.261	-0.0109472	0.157239	Detected	Detected
1238	A_30_P01028807				lincRNA:chr13:37633225-37640309 forward strand	ATCACTTGAGCCAGGCTCGTATTGCTCCTGCATCCCACAGGCTGAGTTCCAAGGGAAGTG		chr13:37639737-37639796	1.30285	up	91.5795	45.0033	-2.64953	-3.0312	Detected	Detected
1239	A_51_P240269	Mm.260106	Fam199x	family with sequence similarity 199, X-linked	Mus musculus family with sequence similarity 199, X-linked (Fam199x), mRNA [NM_146261]	CTGAGACTACTGACAATCAATTTGTTTTCTGACTTTCAGGATTTTCACTTTTACTCTTGC	NM_146261	chrX:133611374-133611433	1.40203	down	48.9355	43.9261	-3.55367	-3.06616	Detected	Detected
1240	A_51_P134007	Mm.154378	Ncl	nucleolin	Mus musculus nucleolin (Ncl), mRNA [NM_010880]	TTAAAAGAATCATTTGAGGGCTCTGTTCGTGCAAGAATAGTCACTGATCGGGAAACTGGT	NM_010880	chr1:88248012-88247953	1.43571	up	11150.6	4972.49	4.27836	3.75659	Detected	Detected
1241	A_55_P1973264	Mm.422380	Gm14316	predicted gene 14316	Mus musculus predicted gene 14316 (Gm14316), mRNA [NM_001040055]	GGGCAACAGAAACAACTTTAAAACTAAATACCTCTGTGAAGTCCGTTGCATTCACGTAGA	NM_001040055	chr2:164542604-164542663	1.44406	up	15.9914	7.08996	-5.16726	-5.69738	Not Detected	Not Detected
1242	A_30_P01020828				lincRNA:chr4:133368314-133380210 reverse strand	AGAAGGTTCCCAGGGTGGCTGAGCATGGTTTAGAGCCACGCTTGCCTCTAAGCTAGGAAC		chr4:133376755-133376696	1.34504	down	20.7772	17.8922	-4.78955	-4.3619	Not Detected	Not Detected
1243	A_30_P01029870				lincRNA:chr1:63264155-63345773 reverse strand	GATACTTGCCATCTCCTATCTTCAACCGAGCCCATAAAAATCTTTAAATAAATGGCCACT		chr1:63283433-63283374	1.62981	down	6.71478	7.00667	-6.41914	-5.71443	Not Detected	Not Detected
1244	A_55_P2194798	Mm.437992	Agtpbp1	ATP/GTP binding protein 1	ATP/GTP binding protein 1 [Source:MGI Symbol;Acc:MGI:2159437] [ENSMUST00000163284]	TGTTAAAAATACCTCTCTCTGTGCCTAAGTACAATTCCTCAAAAAACCAACCAAGCAACC	XR_106794	chr13:59681596-59681537	1.01672	down	18.4064	11.9815	-4.96434	-4.94043	Not Detected	Not Detected
1245	A_30_P01017929				lincRNA:chr1:53215418-53244461 reverse strand	GAAGATCCCAGTTCCACATATCATCTCATTATCATCAGTTCTTTAATTTTTCCACTGACA		chr1:53215550-53215491	1.76148	up	19.1574	6.96307	-4.90665	-5.72344	Not Detected	Not Detected
1246	A_30_P01023419				lincRNA:chr6:120613889-120648725 reverse strand	TACTCACCTCGATCTCGAAGTCGGGCAGGCGGAACGCCGTGCGAAAGAGCGAGCAGAAGT		chr6:120616732-120616673	1.62971	down	6.65247	6.94121	-6.43259	-5.72797	Not Detected	Not Detected
1247	A_55_P2057984	Mm.28823	Tbc1d19	TBC1 domain family, member 19	Mus musculus TBC1 domain family, member 19 (Tbc1d19), mRNA [NM_144517]	AAACTAATCATGAACTATGCAAACCTGCATACATCCAGAATTAAACTTTGCACATAAGCC	NM_144517	chr5:54294685-54294744	1.65611	up	172.857	66.8255	-1.73304	-2.46083	Detected	Detected
1248	A_55_P2170094	Mm.17757	Lrrc27	leucine rich repeat containing 27	Mus musculus leucine rich repeat containing 27 (Lrrc27), transcript variant 2, mRNA [NM_001143755]	TTCCCTTTTAGTTATAGTTTTTCTTACTGTCCCTCCCCTGTCCTGTCAGGATCAGGGATC	NM_001143755	chr7:146414768-146414827	1.2218	down	611.542	478.375	0.0898275	0.378838	Detected	Detected
1249	A_55_P2118694	Mm.30219	Nkd1	naked cuticle 1 homolog (Drosophila)	Mus musculus naked cuticle 1 homolog (Drosophila) (Nkd1), transcript variant 1, mRNA [NM_027280]	TAAGAGATCAAGGTAGCGCATAAAGGCTTAGAGTCAAAGGTAAGTCAGCAGGCTCCATCT	NM_027280	chr8:91118468-91118527	1.6299	down	6.58839	6.87517	-6.44655	-5.74177	Not Detected	Not Detected
1250	A_52_P223524	Mm.482128	Fam116b	family with sequence similarity 116, member B	Mus musculus family with sequence similarity 116, member B (Fam116b), mRNA [NM_027081]	CTTGGATGAAGGACAAGTCCGAGGTGGAAGTGGTCGACCTGGTCCTGAAACTTCGGGAGA	NM_027081	chr15:89015686-89015627	1.4293	up	456.247	204.371	-0.332809	-0.848116	Detected	Detected
1251	A_30_P01023275				lincRNA:chr10:66559716-66647841 forward strand	CAGGTAGTCAAGTATTAACACTTGGAAATGGTTAAAATGATAGAAAGTGCTCTAAGTCCA		chr10:66640920-66640979	1.26006	down	17.0148	13.7265	-5.07777	-4.74427	Not Detected	Not Detected
1252	A_55_P2009013	Mm.2651	Dpf2	D4, zinc and double PHD fingers family 2	Mus musculus D4, zinc and double PHD fingers family 2 (Dpf2), mRNA [NM_011262]	AAGGTCTTCACACCCTGAGTTTTCTGTTTCCTGCTTAGTGGCACTGACATTAAGTAGGAG	NM_011262	chr19:5897593-5897534	1.09553	up	9731.82	5687.38	4.08201	3.95039	Detected	Detected
1253	A_55_P2020592	Mm.29290	Trim3	tripartite motif-containing 3	Mus musculus tripartite motif-containing 3 (Trim3), mRNA [NM_018880]	AGTAGCTGTGGATTCCAATGGGAACATCATCGTGGCCGACTGGGGCAACAGCCGCATACA	NM_018880	chr7:112759903-112759844	1.49256	up	1771.73	759.991	1.62446	1.04668	Detected	Detected
1254	A_30_P01023676				lincRNA:chr8:60132300-60146830 forward strand	TTAGAAAATGATAACCAGGTATTCGGTTGTAAAAGCCGGTGTTCCTCTGAGTTCTTAACA		chr8:60133219-60133278	1.1453	up	47.4572	26.5293	-3.59792	-3.79365	Detected	Not Detected
1255	A_66_P126110	Mm.483548	Pcdh11x	protocadherin 11 X-linked	Mus musculus protocadherin 11 X-linked (Pcdh11x), mRNA [NM_001081385]	TTCTCCAATCATAGAGGAACACCCCTTGTAAAGCCTATATGGATACTTCACATTTTAAAA	NM_001081385	chrX:118019923-118019982	1.63072	down	6.39739	6.67921	-6.48899	-5.78348	Not Detected	Not Detected
1256	A_51_P365859	Mm.145208	Ankrd43	ankyrin repeat domain 43	Mus musculus ankyrin repeat domain 43 (Ankrd43), mRNA [NM_183173]	AAAGAACGAGACGTTTTGGTAAATACTTTTAAACTACTCCGGAACATGTGTTCATCACTA	NM_183173	chr11:53290743-53290684	1.31205	up	100.043	48.8178	-2.52201	-2.91383	Detected	Detected
1257	A_55_P2004283				Mus musculus activated spleen cDNA, RIKEN full-length enriched library, clone:F830009H16 product:hypothetical protein, full insert sequence. [AK156149]	TGAGCACAATGAGACATGACAAGGGAGTTCACACCAACCTTGTTTATGCTGGAGAAAAAA		chr17:4943766-4943825	1.63105	down	6.35694	6.63832	-6.49815	-5.79234	Not Detected	Not Detected
1258	A_30_P01032262				lincRNA:chr13:104591573-104599048 forward strand	TGATTAGTTATGTCATCTGCACTGACCCGGTGTTTGAGTTACGTTGGATCTAAGCAGACC		chr13:104597834-104597893	1.35384	down	22.1171	19.1707	-4.69939	-4.26233	Not Detected	Not Detected
1259	A_55_P2010197	Mm.29094	Serpina10	serine (or cysteine) peptidase inhibitor, clade A (alpha-1 antiproteinase, antitrypsin), member 10	Mus musculus serine (or cysteine) peptidase inhibitor, clade A (alpha-1 antiproteinase, antitrypsin), member 10 (Serpina10), mRNA [NM_144834]	CCAGCCTGCTCGCTGTGGCTGTTCCCTGATTAACACTGAAACTAAAACAACTCATACTTT	NM_144834	chr12:104854946-104854887	1.2091	down	117.377	90.8629	-2.29148	-2.01754	Detected	Detected
1260	A_66_P100113	Mm.428775			dynein light chain Tctex-type 1C [Source:MGI Symbol;Acc:MGI:3807476] [ENSMUST00000092966]	ACATATTTAGAATTTTACAGCTTACAGAATGGTTTCAGGATTGCTGTGTCCTTAACAATG		chr17:6813470-6813529	1.12259	up	72.088	41.1134	-2.99479	-3.16162	Detected	Detected
1261	A_55_P2093528	Mm.422774			RIKEN cDNA 4930433N12 gene [Source:MGI Symbol;Acc:MGI:2149746] [ENSMUST00000048921]	GCTGAAACCTGGACACAAATTGTATGGTTTAAACAACTCGGAATACACAGACTATTTTTT		chr9:3133931-3133872	1.63164	down	6.28069	6.56105	-6.51556	-5.80924	Not Detected	Not Detected
1262	A_55_P2041514	Mm.60906	4930550L24Rik	RIKEN cDNA 4930550L24 gene	Mus musculus RIKEN cDNA 4930550L24 gene (4930550L24Rik), mRNA [NM_023774]	GGTGTGCACCTCACTTACTTGACTTAGTCAAGAATGCGTAAGAAATTAAAGCTTAATAAA	NM_023774	chrX:56173405-56173464	1.07721	up	11.0087	6.54299	-5.70591	-5.81321	Not Detected	Not Detected
1263	A_55_P1962329	Mm.28010	Trim61	tripartite motif-containing 61	Mus musculus tripartite motif-containing 61 (Trim61), transcript variant 1, mRNA [NM_153110]	CAGTGGATAGGATAATGGGGGTTTTTGATTTGCTTTTTCTTTGTTTTGCTTTCCTTGTTT	NM_153110	chr8:67537071-67537012	1.63197	down	6.24521	6.5253	-6.52373	-5.81712	Not Detected	Not Detected
1264	A_30_P01022189				lincRNA:chr9:96964067-96973567 forward strand	GAGCCATCGGTTTAGTCAATGGAACTGACTGTCATAATTCAGTGAAAGATTGGAACTTGG		chr9:96969922-96969981	1.63208	down	6.21228	6.49133	-6.53136	-5.82465	Not Detected	Not Detected
1265	A_52_P543792	Mm.485781	Qrich1	glutamine-rich 1	Mus musculus glutamine-rich 1 (Qrich1), transcript variant 2, mRNA [NM_175143]	GAAAATGGAAGAGTAGATGACATATTTTCTGATCTTTACTATGTTCGTTTCACCGAATGG	NM_175143	chr9:108447203-108447262	1.11672	down	308.81	220.79	-0.895906	-0.736632	Detected	Detected
1266	A_51_P502764	Mm.203954	Hdac10	histone deacetylase 10	Mus musculus histone deacetylase 10 (Hdac10), transcript variant 1, mRNA [NM_199198]	ATAATAACAGTGATTGCCAGTCGCTTGAAATCGGTCAAGGTGGGCGATTCACACGTGAAA	NM_199198	chr15:88953899-88953840	1.13219	up	4428.46	2504.23	2.94611	2.76699	Detected	Detected
1267	A_55_P2076215		Prokr2	prokineticin receptor 2	Mus musculus 0 day neonate cerebellum cDNA, RIKEN full-length enriched library, clone:C230021M23 product:unclassifiable, full insert sequence. [AK082195]	GGAACTCTGGGATGATTTGTTATCTTGTTCTTACAAAAACCTGGATGGATTCTGTTTTTA		chr2:132166635-132166576	1.63258	down	6.1655	6.44443	-6.54226	-5.83511	Not Detected	Not Detected
1268	A_51_P170565	Mm.255752	4933411G11Rik	RIKEN cDNA 4933411G11Rik gene	Mus musculus RIKEN cDNA 4933411G11Rik gene (4933411G11Rik), mRNA [NM_177880]	GTGAAGAAGCAACACTTGTGTCTGTTGATTTAAAGGTGAGATGTATTTTGAAAGAGCACG	NM_177880	chr5:143966667-143966726	1.63272	down	6.15113	6.42996	-6.54563	-5.83835	Not Detected	Not Detected
1269	A_30_P01032871				lincRNA:chr8:56200419-56205756 forward strand	AGTCTGGAAGCTCCATGGATCTGAGTCCCATTGCTGCCAGCACCATTCCAGAGACTCCCT		chr8:56202325-56202384	1.07473	down	9.32457	6.41607	-5.94544	-5.84147	Not Detected	Not Detected
1270	A_51_P237106	Mm.377332	Olfr1211	olfactory receptor 1211	Mus musculus olfactory receptor 1211 (Olfr1211), mRNA [NM_001011804]	CCATGTACTTCTTTTTGGCATTCTTGTCCCTATTGGATGCATGCTTCTCTTCTGTCATCA	NM_001011804	chr2:88770301-88770242	1.19912	up	34.9009	18.6345	-4.04129	-4.30326	Detected	Not Detected
1271	A_30_P01030751				lincRNA:chr7:71093563-71095094 forward strand	TTGGGTCTTCCCAGCAGCCTAAATACCTCACTCATTTTAAAGGGTCTCCCTTTCCTGTTA		chr7:71094345-71094404	1.56455	down	59.7857	59.8864	-3.26475	-2.619	Detected	Detected
1272	A_52_P518270	Mm.72979	Fam70a	family with sequence similarity 70, member A	Mus musculus family with sequence similarity 70, member A (Fam70a), mRNA [NM_172930]	CTACTCTTCCGGCACTGAACTGCTCTGTTGAAAATGCCCATCCAACTGTTTCTTACTATG	NM_172930	chrX:35561326-35561267	2.25055	up	22.3794	6.36652	-4.68238	-5.85266	Not Detected	Not Detected
1273	A_30_P01029534				lincRNA:chr1:139856545-139857204 forward strand	AAATTACTTTGAATTGTAGTTAACATATCTGTCCTTTCCCAGTCAAGGGAGGAGTCAACT		chr1:139857024-139857083	1.02667	down	64.7232	42.5436	-3.15027	-3.11229	Detected	Detected
1274	A_30_P01021961				lincRNA:chr7:28797929-28798370 reverse strand	TGTGCTTTAGTTGTTCTCTGTGAGGCCATCTTGGGTTCATTCCACTCAGTGTTCAGCAGG		chr7:28797989-28797930	1.91422	down	57.6201	70.6167	-3.31798	-2.38122	Detected	Detected
1275	A_30_P01026338				lincRNA:chr16:3111550-3130500 reverse strand	GGCAGAGGGAGATGGATCACTGTAACTTTGCAGCTAGCTTAGCCTTCAGTCTGAGTTACA		chr16:3116162-3116103	1.90653	down	31.5126	38.4653	-4.18862	-3.25767	Detected	Detected
1276	A_30_P01031495				lincRNA:chr12:83271350-83357214 reverse strand	CAAGAGTCTGGTATACAAGAAACCAAGAAATCAAAAATATTCCAGGCTGTAGTTATAAAT		chr12:83336608-83336549	1.63318	down	6.05113	6.32722	-6.56927	-5.86159	Not Detected	Not Detected
1277	A_51_P115159	Mm.212991	Fam162a	family with sequence similarity 162, member A	Mus musculus family with sequence similarity 162, member A (Fam162a), mRNA [NM_027342]	AGACTAGAAGTATTTGGAAAACCCAGGAGTAAGGCTGCAACAAGAAACCTGCTTTACAAA	NM_027342	chr16:36044091-36044032	1.33378	up	2875.15	1380.12	2.32294	1.90742	Detected	Detected
1278	A_55_P2064721	Mm.406374	4921534A09Rik	RIKEN cDNA 4921534A09 gene	Mus musculus 13 days embryo heart cDNA, RIKEN full-length enriched library, clone:D330040M08 product:unclassifiable, full insert sequence. [AK084767]	ACGTGCACCTGCACTCTTAACCACATTATACAAAATAATAACTAAAAGAAAATTGGGACC		chr9:20190296-20190355	1.23969	up	12.2207	6.31138	-5.55523	-5.8652	Not Detected	Not Detected
1279	A_51_P103499	Mm.263615	Spesp1	sperm equatorial segment protein 1	Mus musculus sperm equatorial segment protein 1 (Spesp1), mRNA [NM_025721]	TCAAGACCATTTCATCTCTAGCTGCACCACGTGAGGCTCTCTCAGCTTTTGAAGAACATT	NM_025721	chr9:62118732-62118673	1.24901	down	10.8114	8.64553	-5.732	-5.41121	Not Detected	Not Detected
1280	A_51_P197259	Mm.289900	Cct7	chaperonin containing Tcp1, subunit 7 (eta)	Mus musculus chaperonin containing Tcp1, subunit 7 (eta) (Cct7), mRNA [NM_007638]	CGCACAGGGAGGTATGTGGTATGGGGTGGACATCAACAATGAGAACATCGCCGACAACTT	NM_007638	chr6:85417773-85418099	1.24025	up	12044.5	6217.6	4.38961	4.07898	Detected	Detected
1281	A_51_P520927	Mm.278798	Ccdc97	coiled-coil domain containing 97	Mus musculus coiled-coil domain containing 97 (Ccdc97), mRNA [NM_028771]	TTGTGGTACACAGTATGGTGGCAGGTGGTGGACTGTTATACCCCTACCCTTACCTCCCCA	NM_028771	chr7:26496329-26496270	1.15393	down	5961.81	4404.52	3.37505	3.58161	Detected	Detected
1282	A_51_P102122	Mm.16528	Myog	myogenin	Mus musculus myogenin (Myog), mRNA [NM_031189]	ATCTTGGGAACCTTCCAGTGCTTTGTGTATTGTTTATTGTTTTGTGTGTTGTTTGTAAAG	NM_031189	chr1:136188874-136188933	1.36203	down	7.1381	6.22462	-6.33094	-5.88518	Not Detected	Not Detected
1283	A_30_P01025481				lincRNA:chrX:96586066-96586407 forward strand	GAGGGCTGTGGGTGGAAAATAGCTTTGGAACCCAAGGTTGGCCATCTCCATGAAAGCCCT		chrX:96586115-96586174	1.63272	down	6.01139	6.28387	-6.57878	-5.87151	Not Detected	Not Detected
1284	A_55_P2075449	Mm.388573	Ttll3	tubulin tyrosine ligase-like family, member 3	Mus musculus tubulin tyrosine ligase-like family, member 3 (Ttll3), transcript variant 2, mRNA [NM_001142732]	TCTACAAAAGGCAATGGGTCTCTAAGGCAAAGTAAGTTCCTGTTTCAACATGGGTTCTGA	NM_001142732	chr6:113349124-113349183	1.27635	down	454.632	371.512	-0.337922	0.0141039	Detected	Detected
1285	A_55_P2141093	Mm.282719	Eya2	eyes absent 2 homolog (Drosophila)	Mus musculus eyes absent 2 homolog (Drosophila) (Eya2), mRNA [NM_010165]	GGCAAGGGTACTCGGCCATGATGGATAAAGGCATTCAATAAAAACCACGTTTACATTTTA	NM_010165	chr2:165597072-165597131	1.41969	up	370.483	167.077	-0.633217	-1.13879	Detected	Detected
1286	A_52_P399095	Mm.80407	9030224M15Rik	RIKEN cDNA 9030224M15 gene	Mus musculus RIKEN cDNA 9030224M15 gene (9030224M15Rik), mRNA [NM_177793]	TTCCTGAAGAAGGACCTTTTCAACGCTAGCAGCTGTTATACCTTGAGTTGGGTGAATACA	NM_177793	chr10:40530455-40530514	1.63225	down	6.00494	6.27535	-6.58033	-5.87346	Not Detected	Not Detected
1287	A_52_P413492	Mm.482148	Ldlrap1	low density lipoprotein receptor adaptor protein 1	Mus musculus low density lipoprotein receptor adaptor protein 1 (Ldlrap1), mRNA [NM_145554]	TCTGGCATCCTGAATCTCAGCCAAACTAACAACATCTTTCCATCGCTTGTGAAAGCTGGT	NM_145554	chr4:134301688-134301629	1.1261	up	2696.93	1533.33	2.23062	2.0593	Detected	Detected
1288	A_52_P269158	Mm.187470	Pid1	phosphotyrosine interaction domain containing 1	Mus musculus phosphotyrosine interaction domain containing 1 (Pid1), mRNA [NM_001003948]	CCCCTTTGACTATCAGTTCTGAAGAGCAATTCTCACTGGTAACTTGACATCTCTCAATTT	NM_001003948	chr1:84033470-84033411	1.23085	down	2294.42	1808.1	1.99744	2.2971	Detected	Detected
1289	A_55_P2077548	Mm.290182	Git1	G protein-coupled receptor kinase-interactor 1	Mus musculus G protein-coupled receptor kinase-interactor 1 (Git1), mRNA [NM_001004144]	TGTCAGAACGTGTGTCATGTACATTTGTATCAAAAATAAATAAGTGACCATGTGCCACTT	NM_001004144	chr11:77321217-77321276	1.17993	down	3321.68	2509.31	2.53122	2.76991	Detected	Detected
1290	A_55_P2008895	Mm.381904	Tmsb15b1	thymosin beta 15b1	Mus musculus thymosin beta 15b1 (Tmsb15b1), mRNA [NM_001081983]	AGTCCTGATCCAGAGGTAACTGTGGACATAACTGCTGGCCTGAAGGGAGCCTTGGAACCG	NM_001081983	chrX:133511361-133511302	1.32318	up	90.7677	43.9192	-2.66237	-3.06638	Detected	Detected
1291	A_65_P20433	Mm.179378	4930547N16Rik	RIKEN cDNA 4930547N16 gene	Mus musculus RIKEN cDNA 4930547N16 gene (4930547N16Rik), mRNA [NM_029249]	GAGAACAAACAATGACTATAAATACCATGCAGAATTGAGAAAAACTGTGGACTTACAACG	NM_029249	chr10:87554878-87554819	2.75586	up	76.0485	17.6675	-2.91763	-4.38014	Detected	Not Detected
1292	A_51_P123314	Mm.196679	Olfr74	olfactory receptor 74	Mus musculus olfactory receptor 74 (Olfr74), mRNA [NM_054091]	TCTTGGGCTTCTCAGATTATCCTGACCTTAAAGTCCCTCTCTTCTTGGTGTTTCTCGTCA	NM_054091	chr2:87814777-87814718	1.1661	down	44.8558	33.4886	-3.67925	-3.45756	Detected	Detected
1293	A_55_P1962503	Mm.102590	Nup62cl	nucleoporin 62 C-terminal like	Mus musculus nucleoporin 62 C-terminal like (Nup62cl), mRNA [NM_001081668]	CTCCAAATTGCTCCTTTTGGATTACTCATTAACCCTGAGTTCTGATGATATTAAATAGAG	NM_001081668	chrX:136542307-136542248	1.63052	down	6.01465	6.27883	-6.578	-5.87267	Not Detected	Not Detected
1294	A_30_P01030152				lincRNA:chr2:77146893-77155643 forward strand	TAAACTCTGTAGAATGCCTCTCTCATGATTTATTGTTCCTACAAGCACTTCTCGCCTCTC		chr2:77154984-77155043	1.12448	down	12.7675	9.19178	-5.49208	-5.32282	Not Detected	Not Detected
1295	A_55_P2002849	Mm.40038	Aifm3	apoptosis-inducing factor, mitochondrion-associated 3	Mus musculus apoptosis-inducing factor, mitochondrion-associated 3 (Aifm3), nuclear gene encoding mitochondrial protein, mRNA [NM_175178]	GGACGATTTTCCCAGCAAGCCCCTTCAACATTACCTTAAAATTAAAACGCATGTCTCAGC	NM_175178	chr16:17507515-17507574	1.11858	down	15.0962	10.8112	-5.25037	-5.08871	Not Detected	Not Detected
1296	A_55_P2066207				predicted gene 12027 [Source:MGI Symbol;Acc:MGI:3651189] [ENSMUST00000146531]	AAGCATATCATGAGTTGCATTCAGACTGAAGCACAGACCTATTGGGTATGACCCACTGAG		chr11:19527880-19527821	1.62959	down	6.02914	6.29035	-6.57453	-5.87002	Not Detected	Not Detected
1297	A_51_P117226	Mm.34326	Zdhhc2	zinc finger, DHHC domain containing 2	zinc finger, DHHC domain containing 2 [Source:MGI Symbol;Acc:MGI:1923452] [ENSMUST00000049389]	AGCTCATAGCTCCTGCTAGAAGTCTTTTGGGCAGCAGCATGTGGTGTATTTGAAGATCTA		chr8:41570765-41570824	1.20049	down	10.7594	8.26969	-5.73896	-5.47533	Not Detected	Not Detected
1298	A_66_P118091	Mm.206737	Tor3a	torsin family 3, member A	Mus musculus torsin family 3, member A (Tor3a), mRNA [NM_023141]	ACTCACCTGCCTTAAGGCTAGGGACCACCTAGCCCAGCCATATTCAAATAACTGAAATAA	NM_023141	chr1:158584784-158584725	1.22621	down	691.572	542.93	0.267257	0.561462	Detected	Detected
1299	A_55_P2027327	Mm.371692	Usp1	ubiquitin specific peptidase 1	Mus musculus ubiquitin specific peptidase 1 (Usp1), mRNA [NM_146144]	CTGTACATAGAACATCAACTTAGATGTGTGACCTTTAACTTTTTTAAAAACTGGGAGGTC	NM_146144	chr4:98602146-98602205	1.21344	up	2090.53	1103.01	1.86317	1.58407	Detected	Detected
1300	A_51_P486308	Mm.180032	4930473A06Rik	RIKEN cDNA 4930473A06 gene	Mus musculus RIKEN cDNA 4930473A06 gene (4930473A06Rik), mRNA [NM_001081012]	TACAAAAAACTCTACAGGAGATCCTGGAGAAGCACGAACAAGAGAAGACAGAGCTGGAGT	NM_001081012	chr4:83200772-83203845	1.90586	down	83.1928	101.512	-2.78809	-1.85765	Detected	Detected
1301	A_51_P100776	Mm.251375	Zfp169	zinc finger protein 169	Mus musculus zinc finger protein 169 (Zfp169), transcript variant 1, mRNA [NM_026450]	GTACTGAGTGTGGTCGAGCCTTTGAGTTTAAGTCTCTTTTCATCAGACACCAAAAGACAC	NM_026450	chr13:48585061-48585002	1.78895	down	113.788	130.327	-2.33628	-1.49717	Detected	Detected
1302	A_30_P01024249				lincRNA:chr1:139814266-139817889 reverse strand	TACTTGGGTTTGTCACCTTCTAATGGCTGTCAACTCTCTAATAAAAGTACTTGCAAAACA		chr1:139814326-139814267	1.6269	down	6.07542	6.32817	-6.56349	-5.86137	Not Detected	Not Detected
1303	A_30_P01029126				lincRNA:chr18:46646048-46659873 forward strand	AAAGAGTGTCAGATTAGATTAAAAATAATGTACATGGCTGCTCTCAACAGTCCTGGGCTT		chr18:46654380-46654439	1.57844	down	7.6574	7.73841	-6.22962	-5.57112	Not Detected	Not Detected
1304	A_52_P383089	Mm.2209	Cd4	CD4 antigen	Mus musculus CD4 antigen (Cd4), mRNA [NM_013488]	TCAAGTGGTGGCCCCTGAGACAGGGCTGTGGCAGTGTCTACTGAGTGAAGGTGATAAGGT	NM_013488	chr6:124817765-124817706	1.07651	down	267.324	184.246	-1.10403	-0.997669	Detected	Detected
1305	A_52_P275649	Mm.250895	Eras	ES cell-expressed Ras	Mus musculus ES cell-expressed Ras (Eras), mRNA [NM_181548]	CCAGGGACAACGGAGGCTACATTCTAAATGTTCTGGATACATCTGGGCAGGATATTCACC	NM_181548	chrX:7502054-7501995	1.62541	down	6.10662	6.35487	-6.5561	-5.8553	Not Detected	Not Detected
1306	A_52_P479269	Mm.2580	Sdc1	syndecan 1	Mus musculus syndecan 1 (Sdc1), mRNA [NM_011519]	ATCTGTATGGTGCCCCATTTTTGGCGGCCCGTAAGTAGGCTGGCTAGTCCAGGATACTGT	NM_011519	chr12:8799383-8799442	4.74423	up	4190.38	565.495	2.86638	0.62021	Detected	Detected
1307	A_55_P2005930		Gm8973	60S ribosomal protein L36 pseudogene	predicted gene 8973 [Source:MGI Symbol;Acc:MGI:3648534] [ENSMUST00000079818]	TGTGGGCCTCAACAAGGGCCACAAGGTGACAAAAAACGTCAGCAAGCCGAGACACAGCTG	XM_994269	chr15:98836510-98836569	1.19932	down	17780.3	13652.6	4.95151	5.21373	Detected	Detected
1308	A_55_P2034979	Mm.179011	Vav2	vav 2 oncogene	Mus musculus vav 2 oncogene (Vav2), mRNA [NM_009500]	TTTTCTGCTGCTCTCTAGAGTATGTGTCAGGTCTTGGGAGGCAGGCAGGACCAGAGCCGA	NM_009500	chr2:27119268-27119209	1.01042	down	364.825	236.009	-0.655419	-0.640465	Detected	Detected
1309	A_51_P462546	Mm.23951	Gmppa	GDP-mannose pyrophosphorylase A	Mus musculus GDP-mannose pyrophosphorylase A (Gmppa), mRNA [NM_133708]	AGGTGCTCATCTTGAACTCGATTGTTCTACCACATAAGGAGCTAAGTCGAAGCTTCACCA	NM_133708	chr1:75439500-75439559	1.31119	up	2980.15	1455.17	2.37469	1.98381	Detected	Detected
1310	A_55_P1978481	Mm.968	Nr1h2	nuclear receptor subfamily 1, group H, member 2	Mus musculus nuclear receptor subfamily 1, group H, member 2 (Nr1h2), mRNA [NM_009473]	GGCCCCCCACAGTTGGGAGACCACAGGCCCTCTCTTCTGCCCCTTTTATTTAATAAAAAA	NM_009473	chr7:51805072-51805013	1.0042	up	13802	8799.64	4.58612	4.58007	Detected	Detected
1311	A_51_P167292	Mm.387173	Chi3l3	chitinase 3-like 3	Mus musculus chitinase 3-like 3 (Chi3l3), mRNA [NM_009892]	TGAACATCTTTTGCTTCCTGTAAAACCACCATGCTTGTTTCTTGCTCTCACAATAAATTC	NM_009892	chr3:105950544-105950485	1.35302	up	18045.1	8538.79	4.97284	4.53666	Detected	Detected
1312	A_30_P01027647				lincRNA:chr4:131734714-131741964 reverse strand	TTCTTCCTGTACTGAATCATTCAATTCAGCCTGTTATTTTGCGCACCCTTGCTGCTCCTG		chr4:131737628-131737569	1.81152	down	38.5201	44.6759	-3.89894	-3.04174	Detected	Detected
1313	A_30_P01022702				lincRNA:chr6:23105525-23118900 forward strand	ATCAATATAGGATTTCCAAAGTAGCTCTGGCATATCCAAGTGCGGCTGGCTGATGGCTAA		chr6:23108490-23108549	1.00976	up	23.5359	14.923	-4.60969	-4.62369	Not Detected	Not Detected
1314	A_30_P01031906				lincRNA:chr18:63525907-63526504 reverse strand	TGACGTGCACAACTTTAACTGTGGAGATTCCCTCTGACAACTCGGTATATCAACATCCAA		chr18:63526036-63525977	1.61952	down	6.24128	6.47147	-6.52464	-5.82907	Not Detected	Not Detected
1315	A_30_P01023834				lincRNA:chr5:124485370-124502361 reverse strand	TCAGAGGATGACGATGGCAGTCCTCATGATCACTGTAGCACCTCAATTGAGAGACTGAGA		chr5:124502275-124502216	1.61867	down	6.25782	6.48518	-6.52082	-5.82601	Not Detected	Not Detected
1316	A_30_P01027628				lincRNA:chr6:83541250-83560425 forward strand	ATAGCAAGTGAAGGCACCAGGCTGACCATCAATGCTTTCCACATTGTATTCACCTCCATT		chr6:83551266-83551325	1.21976	down	1172.92	915.98	1.02941	1.31601	Detected	Detected
1317	A_55_P2174646	Mm.261199	Smr3a	submaxillary gland androgen regulated protein 3A	Mus musculus submaxillary gland androgen regulated protein 3A (Smr3a), mRNA [NM_011422]	GGCTTAAGAAACAGTCTTTACCTAAGCATTATTCAAAATGAAAATAAAGAGCTGAGCAGC	NM_011422	chr5:88437489-88437548	1.61736	down	6.28957	6.51282	-6.51352	-5.81988	Not Detected	Not Detected
1318	A_66_P123683	Mm.196290	Obfc2a	oligonucleotide/oligosaccharide-binding fold containing 2A	Mus musculus oligonucleotide/oligosaccharide-binding fold containing 2A (Obfc2a), mRNA [NM_028696]	TGAAGTTACCATGTTAAATATTGAAGTGTAATTGGAGGGATTGAAGAGAGCTATAACACC	NM_028696	chr1:51527376-51527317	1.02063	down	378.099	247.067	-0.60386	-0.574403	Detected	Detected
1319	A_55_P1999765	Mm.379180			RIKEN cDNA 5730522E02 gene [Source:MGI Symbol;Acc:MGI:1917876] [ENSMUST00000109511]	CCTCATCACCATGTCTGAATTCAGAAAGTCTTCCTAATGATAATAAACTGTGTCAAGAAC		chr11:25519146-25519087	1.61599	down	6.32235	6.54121	-6.50602	-5.8136	Not Detected	Not Detected
1320	A_51_P146044	Mm.389693	Ccdc92	coiled-coil domain containing 92	Mus musculus coiled-coil domain containing 92 (Ccdc92), mRNA [NM_144819]	AGAATGAATGCACTTGCCTTAAAACTCGCTCTGGCGTGTGCTCTATCCAGAGTTCTCTAT	NM_144819	chr5:125314998-125314939	2.37867	up	188.123	50.6348	-1.61095	-2.8611	Detected	Detected
1321	A_30_P01029988				lincRNA:chr13:112717680-112733330 forward strand	TTTATGGGTAGTGCCATTGTAACACTAGGGGAGCAGCCAGGGAAGAAGGAGGGAGCCCTG		chr13:112722015-112722074	4.0426	up	41.4829	6.56977	-3.79203	-5.80732	Detected	Not Detected
1322	A_52_P601782	Mm.101559	E330016A19Rik	RIKEN cDNA E330016A19 gene	Mus musculus RIKEN cDNA E330016A19 gene (E330016A19Rik), mRNA [NM_173386]	TATTTTTTAAGAGCACAAAAAGAAAATGAAATTATAATCTGACCCCATAATATGATAAGT	NM_173386	chr9:78279616-78279557	2.09893	up	55.8586	17.0386	-3.36277	-4.43242	Detected	Not Detected
1323	A_51_P117739	Mm.297978	Figf	c-fos induced growth factor	Mus musculus c-fos induced growth factor (Figf), mRNA [NM_010216]	GGCTGGCAAAGTCCAAGGGCAATGCTCATGAGTTATTGTGCTTCTTTCTTATGCGGAATT	NM_010216	chrX:160840395-160840454	1.07471	down	10.6751	7.34521	-5.7503	-5.64636	Not Detected	Not Detected
1324	A_30_P01030578				lincRNA:chr4:129497990-129515290 forward strand	TATGGTATTTACTTGCTTCCCCGCTCTGTGTTACTGAGCTGTTTCAGACAGGAAGTGAGA		chr4:129498724-129498783	1.01271	up	2736.21	1729.85	2.25148	2.23327	Detected	Detected
1325	A_55_P2142430	Mm.30832	Bank1	B-cell scaffold protein with ankyrin repeats 1	Mus musculus B-cell scaffold protein with ankyrin repeats 1 (Bank1), mRNA [NM_001033350]	AAGCTACGGCAACTACGAGACAACATTATTGGGAAAAGGCCAGAAGATGAAAATGCCTAT	NM_001033350	chr3:135727137-135727078	1.0059	up	364.162	231.783	-0.658041	-0.66653	Detected	Detected
1326	A_51_P175232	Mm.40708	Fbxl4	F-box and leucine-rich repeat protein 4	Mus musculus F-box and leucine-rich repeat protein 4 (Fbxl4), mRNA [NM_172988]	AAAGAAGAGCTTTACTCAATGAGTTCATACTGCTCTGTCACTACAATCATGCTTTGGTGG	NM_172988	chr4:22360856-22360915	1.19008	down	918.324	699.707	0.676381	0.927445	Detected	Detected
1327	A_30_P01024144				lincRNA:chr12:12768528-12849976 forward strand	CCATTTGTCCTCCCTGTAGCTCTCTCTGACCATTTGGTTCTTCCAAGCACCAAGGGGACC		chr12:12803921-12803980	1.66197	down	242.908	258.467	-1.24221	-0.509324	Detected	Detected
1328	A_51_P102911	Mm.26954	Hoxa11	homeobox A11	Mus musculus homeobox A11 (Hoxa11), mRNA [NM_010450]	TGAATGTATGCTTCATACAGGGATGGTGTTCAAAAGACTGTAAATAAAGAAACCATAACC	NM_010450	chr6:52192166-52192107	1.63485	down	6.54091	6.84633	-6.45699	-5.74783	Not Detected	Not Detected
1329	A_51_P198076	Mm.259614	1810046J19Rik	RIKEN cDNA 1810046J19 gene	Mus musculus RIKEN cDNA 1810046J19 gene (1810046J19Rik), mRNA [NM_025559]	TGGTTCTGGGGTTTAAACCTTTCCTTGTGGTTACGCTAGGAATCCCTCTACCTTTAGCCC	NM_025559	chr11:98299352-98299293	1.20248	up	6155.45	3277.36	3.42117	3.15516	Detected	Detected
1330	A_51_P100997	Mm.337362	Serpinb3c	serine (or cysteine) peptidase inhibitor, clade B, member 3C	Mus musculus serine (or cysteine) peptidase inhibitor, clade B, member 3C (Serpinb3c), mRNA [NM_201363]	ATTTTAATCTAGGTTCTTCTAATCTAGCATGTATCTGTGCCCTGTGTCAAGTGAGCTAGA	NM_201363	chr1:109167973-109167914	1.18934	down	64.4787	49.0981	-3.15573	-2.90557	Detected	Detected
1331	A_55_P2212503	Mm.158412	5730457N03Rik	RIKEN cDNA 5730457N03 gene	Mus musculus RIKEN cDNA 5730457N03 gene (5730457N03Rik), non-coding RNA [NR_038163]	GAACCAAATGTCAATATAATTACTTACTTTGGACCTTAAAGCACCGGCTCATTCCATGGC	NR_038163	chr6:52258442-52258383	1.60727	down	6.51878	6.70808	-6.46188	-5.77726	Not Detected	Not Detected
1332	A_55_P2058487		Gm4419	predicted gene 4419	PREDICTED: Mus musculus predicted gene 4419, transcript variant 1 (Gm4419), partial miscRNA [XR_105456]	AAAGTGGATTCAAATGCTAAACGGAACCAAGCAGACCGAAGACTGCAGAAAGGAAGGTCT	XR_105456	chr12:21424640-21424699	2.17319	up	46.6281	13.737	-3.62335	-4.74317	Detected	Not Detected
1333	A_51_P116581	Mm.288192	Ccdc22	coiled-coil domain containing 22	Mus musculus coiled-coil domain containing 22 (Ccdc22), mRNA [NM_138603]	CTTATATGTTCCCATATCTGATCAGGGTGACTGTCCAGCTGACCACAGTTTATTGGATGG	NM_138603	chrX:7171047-7170988	1.09233	up	5601.61	3283.24	3.28515	3.15774	Detected	Detected
1334	A_55_P2424988	Mm.5692	C78228	expressed sequence C78228	C78228 Mouse 3.5-dpc blastocyst cDNA Mus musculus cDNA clone J0044F11 3'. [C78228]	TAAGTTTAAGCTGGGGTGTCCTGGGAGTGGGCCAGCTAGCTGGAAGCAAACACACACCAG		chr5:121200021-121199962	1.30476	down	115.928	96.8413	-2.3094	-1.92561	Detected	Detected
1335	A_55_P1959017					AGACACACCAGCCCCTCGGGTTTGGATCCTAGAGTAAGTAGAGAAAGCAAGCTGAAAAAA		chr5:066302464-066302405	1.82274	up	274.31	96.3515	-1.06682	-1.93293	Detected	Detected
1336	A_51_P258766	Mm.29279	Smo	smoothened homolog (Drosophila)	Mus musculus smoothened homolog (Drosophila) (Smo), mRNA [NM_176996]	AATGTCTAGTCATTTTCATAGTGCCCCACATTCAAGAACCAGACAACAGGATGCCTTAGA	NM_176996	chr6:29711225-29711284	1.11463	up	597.664	343.295	0.0567122	-0.0998573	Detected	Detected
1337	A_30_P01019146				lincRNA:chr2:128211990-128215223 reverse strand	AACAAAGCAGCAAACAGGAGGGAACTTGCACACTCAAAGGGGGAATAGTGCTGATATTGA		chr2:128212284-128212225	1.11838	down	90.8922	65.0816	-2.66039	-2.49898	Detected	Detected
1338	A_55_P2032955	Mm.25449	Pabpn1l	poly(A)binding protein nuclear 1-like	Mus musculus poly(A)binding protein nuclear 1-like (Pabpn1l), mRNA [NM_001007462]	CAGGGTATGCTGGGATTGGCATTCTCAAGTACTTTTAAAGAAAAATAGATATGTGTGTTA	NM_001007462	chr8:125143467-125143408	1.79568	down	49.0323	56.3707	-3.55082	-2.70629	Detected	Detected
1339	A_55_P2121364	Mm.347607	Tdg	thymine DNA glycosylase	Mus musculus thymine DNA glycosylase (Tdg), transcript variant 2, mRNA [NM_172552]	GGCGTTCTCATTAAATAATACTGAGATTTTAAACATGCGCAGTCTGAGCGTTTTTACAAT	NM_172552	chr10:82112994-82113053	1.26452	up	72.2718	36.5918	-2.99112	-3.32971	Detected	Detected
1340	A_55_P2076635	Mm.301020	Vps25	vacuolar protein sorting 25 (yeast)	Mus musculus vacuolar protein sorting 25 (yeast) (Vps25), mRNA [NM_026776]	CAGAATAACTCTGTGTTTACTCTGTATGAACTGACGAGTGGGGAAGACACAGAGGATGAA	NM_026776	chr11:101118207-101118266	1.14565	up	1049.88	586.717	0.869523	0.673361	Detected	Detected
1341	A_55_P2108948	Mm.332771	Gjc3	gap junction protein, gamma 3	Mus musculus gap junction protein, gamma 3 (Gjc3), mRNA [NM_080450]	TTGATGTGATGTATGTGCCTGCTCTTATTGTAGCTTGCATTACAGTGTTTGGTTGATGTC	NM_080450	chr5:138395096-138395037	1.04002	up	117.271	72.1926	-2.29277	-2.34938	Detected	Detected
1342	A_30_P01028229				lincRNA:chr13:34821764-34822230 reverse strand	ATATATTTAATAAATACCTGTTATCTCCATGTTCACATCTTTCCTTAAAAACTGCCTTCA		chr13:34821824-34821765	1.60002	down	6.6469	6.80904	-6.4338	-5.75571	Not Detected	Not Detected
1343	A_30_P01027151				lincRNA:chr18:73870981-73877247 forward strand	GGTAGCACATCATCTTTGGGTTATAAATGATCTTTGAAGTCAAATGGACAAGGCATTAAA		chr18:73877128-73877187	1.35066	up	14.3739	6.81349	-5.3211	-5.75477	Not Detected	Not Detected
1344	A_30_P01017636				lincRNA:chr7:50833970-50850878 reverse strand	TTTTCTCAGGATTCTGAAGATAGGTCAGCATGTGGACGATTCTTGTAGAGTTGTGGGGCA		chr7:50839559-50839500	1.51923	down	7.29885	7.09937	-6.29881	-5.69547	Not Detected	Not Detected
1345	A_55_P2035613	Mm.261182	Tmbim1	transmembrane BAX inhibitor motif containing 1	Mus musculus transmembrane BAX inhibitor motif containing 1 (Tmbim1), mRNA [NM_027154]	CTGTCCAGTACTTGATTCTGAATATATCACAGAGGGACACAACTAGAAATGTAATAAAGT	NM_027154	chr1:74334899-74334840	1.11298	down	6477.1	4615.42	3.49465	3.64908	Detected	Detected
1346	A_30_P01017439				lincRNA:chr5:107903325-107925875 forward strand	GAGGAGGGGTTTCTGTTCGATCATTAATTATTTCCACTTCTGAAACATACTGTAAGTTTA		chr5:107907901-107907960	1.50002	up	64.9647	27.7282	-3.1449	-3.72988	Detected	Not Detected
1347	A_51_P286460	Mm.261665	Hist1h2ae	histone cluster 1, H2ae	Mus musculus histone cluster 1, H2ae (Hist1h2ae), mRNA [NM_178187]	CTTTTCAGAGCCATTCACTTAATTCAGTAAAGTGCTGAAATACTATAAGCCTTAAGTGGA	NM_178187	chr13:23662548-23662489	1.73852	down	21.1125	23.4995	-4.76646	-3.9686	Not Detected	Not Detected
1348	A_55_P1986123	Mm.485855	Sccpdh	saccharopine dehydrogenase (putative)	Mus musculus saccharopine dehydrogenase (putative) (Sccpdh), mRNA [NM_178653]	CCATCTACTCCATGGACTGATCTTGGATTGTTTAACTCAGTTGAATAATAAAGGGTTATT	NM_178653	chr1:181617251-181617310	1.55228	up	796.821	328.649	0.471633	-0.162758	Detected	Detected
1349	A_30_P01027603				lincRNA:chr13:65581475-65593800 forward strand	GTGTTCAAGTCTTAGAAACTAAGAAGCATTTATGCTCGAGAAACTCTGAAAATGTGACAA		chr13:65589598-65589657	1.59551	down	6.64159	6.78444	-6.43495	-5.76093	Not Detected	Not Detected
1350	A_52_P93066	Mm.479943	Klhdc5	kelch domain containing 5	Mus musculus kelch domain containing 5 (Klhdc5), mRNA [NM_001081237]	CTGGCAAAGCAAAGGAAAATGTGATTTGTTGTATCACTTCAGGGTGCGACATTTCTCTGT	NM_001081237	chr6:147060976-147061035	1.08318	down	133.717	92.7319	-2.10344	-1.98817	Detected	Detected
1351	A_55_P2138222	Mm.425298	Gm8066	predicted gene 8066	PREDICTED: Mus musculus predicted gene 8066 (Gm8066), mRNA [XM_001479030]	ACTGGAGAGGCACACTGGTCCAGCCTCCTGCCCAGCCTGTGATAAAAAACCCACGTATTC	XM_001479030	chr5:137958640-137958699	1.28806	down	801.985	661.369	0.480952	0.846151	Detected	Detected
1352	A_30_P01033393				lincRNA:chr8:15582950-15609500 reverse strand	TTAGTGGCACACTTCTATACAGTTTACACATAAACACCTACATCCAGGCACACACGTGCA		chr8:15593391-15593332	1.59501	down	6.60481	6.74477	-6.44296	-5.76939	Not Detected	Not Detected
1353	A_55_P1980292	Mm.390332	Purb	purine rich element binding protein B	Mus musculus purine rich element binding protein B (Purb), mRNA [NM_011221]	TTCTGTCGGTATGCAGATGAAATGAAAGAGATCCAGGAGCGACAGAGGGATAAGCTTTAC	NM_011221	chr11:6375040-6374981	1.06059	down	2160.35	1466.95	1.91057	1.99544	Detected	Detected
1354	A_30_P01027483				lincRNA:chr17:87674225-87682154 forward strand	ATGTTCTCAGCGCTGGAAACGGAATGCAGAACTCTGTGAATGCAAAGTCTCCACTGTAAA		chr17:87674637-87674696	1.5383	up	16.1172	6.70796	-5.15595	-5.77729	Not Detected	Not Detected
1355	A_55_P2117420		Gm10257	predicted gene 10257	predicted gene 10257 [Source:MGI Symbol;Acc:MGI:3644245] [ENSMUST00000170499]	CATGTGCTTAATGTTGTCAGTCTTCTGTGCTGTTCCTGTAAGTTTGCTATTAAAATACAT		chr1:182732764-182732705	1.09337	down	65644.3	45952.2	6.8359	6.96468	Detected	Detected
1356	A_30_P01032082				lincRNA:chr2:92582386-92599365 forward strand	TACAACTCTAGAGGTAATTTTCCAATGCCAAAGGAGAAAGCACCGAAGCCCACTTGGACT		chr2:92582664-92582723	3.12013	up	32.4809	6.66494	-4.14496	-5.78657	Not Detected	Not Detected
1357	A_30_P01032628				lincRNA:chr2:174088550-174109425 reverse strand	TAAAAGCCATGGAGAACTTTGAGGTCTTGTCATAATGCCCTGAGCCTACTACTAAGACTG		chr2:174092891-174092832	1.31644	down	79.8028	67.2606	-2.84811	-2.45147	Detected	Detected
1358	A_30_P01028649				lincRNA:chr9:75316023-75344401 forward strand	CCTATGGTCTAGTCTTCAAAAGAAACTTTATTGTGTTATAAACTGTGCGGGTAATACTTG		chr9:75334217-75334276	1.59568	down	6.47259	6.6125	-6.47214	-5.79796	Not Detected	Not Detected
1359	A_55_P2335529	Mm.31773	4921531C22Rik	RIKEN cDNA 4921531C22 gene	Mus musculus RIKEN cDNA 4921531C22 gene (4921531C22Rik), non-coding RNA [NR_033782]	GGCTAATATGGCAACTACTTTTATCTGCTTAACCATTTCACCAGCACAAGATGTTTAATT	NR_033782	chr2:179713659-179713718	1.24914	down	396.197	316.858	-0.536406	-0.21547	Detected	Detected
1360	A_66_P120901	Mm.248906	Atxn10	ataxin 10	Mus musculus ataxin 10 (Atxn10), mRNA [NM_016843]	GATTCTGAAGTCTAATAATGACATCCCCCGCCTTGAATGCCATCTTCATATGAACACATT	NM_016843	chr15:85292864-85293377	1.05818	down	1795.19	1216.23	1.64344	1.72503	Detected	Detected
1361	A_66_P138009	Mm.127562	Gm4710	predicted gene 4710	Mus musculus predicted gene 4710 (Gm4710), non-coding RNA [NR_033456]	ACTGCTGGGGCCTCCTTGTGGCTACCATTGTTGATTTAAAATCTTAAAAACAAAAACTAT	NR_033456	chr17:76288283-76288342	1.04505	down	215.226	144.004	-1.41677	-1.3532	Detected	Detected
1362	A_30_P01027808				lincRNA:chr14:77006215-77063293 reverse strand	TGATTGGGGCTGACCTTCTGACAGCTTTGGGTGCCTCCTCTTCACTTTTCCTTAGGCCGC		chr14:77053468-77053409	1.34846	up	363.893	172.773	-0.659109	-1.09042	Detected	Detected
1363	A_51_P105124	Mm.235193	P2ry6	pyrimidinergic receptor P2Y, G-protein coupled, 6	Mus musculus pyrimidinergic receptor P2Y, G-protein coupled, 6 (P2ry6), mRNA [NM_183168]	GTTCACATCCATTTGCCAAGACTTTTGCATAAGAGAGAAATAAATGTGTTTTTGTGGTTG	NM_183168	chr7:108086208-108086149	1.13822	down	20732.8	15108.7	5.17315	5.35993	Detected	Detected
1364	A_51_P467410	Mm.485384	Npm1	nucleophosmin 1	Mus musculus nucleophosmin 1 (Npm1), mRNA [NM_008722]	CTTGGTTTTAAGTATGTATGGAATGTTATGATAGGACATAGTAATAGTGGTCAGATGTGG	NM_008722	chr11:33052624-33052565	1.25235	up	32811.5	16774.3	5.83544	5.5108	Detected	Detected
1365	A_51_P211491	Mm.3317	Gusb	glucuronidase, beta	Mus musculus glucuronidase, beta (Gusb), mRNA [NM_010368]	TTAGTTTTTTGGCCTTGGCTTTGTGAACTCTTGAAAGCCTGCTGTGTGAACATTCTCACT	NM_010368	chr5:130465192-130465133	1.02364	up	6907.13	4320.1	3.58739	3.55369	Detected	Detected
1366	A_55_P2301312	Mm.374877	Wdr78	WD repeat domain 78	Mus musculus WD repeat domain 78 (Wdr78), mRNA [NM_146254]	TCTGCTGGCGTAAGTCACTGTGGTTGGCTTTCTAAAAAATATTAAACTGTGTTACTTTGA	NM_146254	chr4:102710766-102710707	1.20717	down	107.149	82.8134	-2.423	-2.15137	Detected	Detected
1367	A_51_P448664	Mm.4054	Tbxas1	thromboxane A synthase 1, platelet	Mus musculus thromboxane A synthase 1, platelet (Tbxas1), mRNA [NM_011539]	TTGTGTCACGCTGATATAGAAGGCACGTGGGAAAGAGGAAGCACTTTGTAATGGTAACAT	NM_011539	chr6:39034356-39034415	1.29583	down	15697.5	13023.3	4.77177	5.14565	Detected	Detected
1368	A_51_P394154	Mm.5267	Ddx51	DEAD (Asp-Glu-Ala-Asp) box polypeptide 51	Mus musculus DEAD (Asp-Glu-Ala-Asp) box polypeptide 51 (Ddx51), mRNA [NM_027156]	ACTGGACTGTGGTGATCAAAGTGCTTATACGTTAGCGTCTCCTGTCTACAGAGAAGCTAT	NM_027156	chr5:111086874-111086933	1.04301	up	2256.64	1385.2	1.97348	1.91272	Detected	Detected
1369	A_30_P01019175				lincRNA:chr3:86827945-86886695 reverse strand	GAATACTTCTTGCCTTATCTGCTTGATAGTGAAGTCGTTGATGTGGTAATGCTCCTTCAG		chr3:86858475-86858416	1.64947	down	6.9177	7.30547	-6.37619	-5.65418	Not Detected	Not Detected
1370	A_30_P01020041				lincRNA:chr7:128400874-128439363 forward strand	CCCTCACCGTGGACCAGGGGTGATTTGAATTGAAGAAATTACACTTTAAAAATTAATAAA		chr7:128439281-128439340	1.64807	down	6.93187	7.31424	-6.37323	-5.65245	Not Detected	Not Detected
1371	A_30_P01029672				lincRNA:chr17:3198868-3394643 reverse strand	TGGTCATCACTTGAAAGTATTTTCATCTGAAAAGGTGGGTGGTATAGACCAACCTATGTT		chr17:3207169-3207110	1.64648	down	6.94375	7.31971	-6.37076	-5.65137	Not Detected	Not Detected
1372	A_55_P2136612					GGCATTTTCACCTTTGCCCTAATAAAATTGTGTGTAGAAATAAACAAGTATCCTGTTGTC			1.65877	up	18.9731	7.32309	-4.9206	-5.65071	Not Detected	Not Detected
1373	A_55_P2166262	Mm.240586	Rnf215	ring finger protein 215	Mus musculus ring finger protein 215 (Rnf215), mRNA [NM_027859]	CACAGAATCTATGTGGTGCATCTGCAAGGGCATCATTAAAAGGAAAAAACAAAAACACAA	NM_027859	chr11:4041058-4041117	1.1254	down	5968.04	4300.13	3.37656	3.547	Detected	Detected
1374	A_51_P288479	Mm.266264	Slc25a29	solute carrier family 25 (mitochondrial carrier, palmitoylcarnitine transporter), member 29	Mus musculus solute carrier family 25 (mitochondrial carrier, palmitoylcarnitine transporter), member 29 (Slc25a29), nuclear gene encoding mitochondrial protein, mRNA [NM_181328]	AGACAGGCCACCGGCCTCAATGTCTCCACAGGGAAATTGTGTAGCAGCTGTCGCAAGACA	NM_181328	chr12:110064434-110064375	1.16448	up	95.9932	52.7777	-2.58162	-2.8013	Detected	Detected
1375	A_51_P475704	Mm.458162	Pcdh9	protocadherin 9	Mus musculus protocadherin 9 (Pcdh9), mRNA [NM_001081377]	GGGATAAATCTCTAATTATTGCTGTTTAACTGTTTGTTATCATAGTTGGTCAATGCCTGG	NM_001081377	chr14:93413487-93413428	1.64116	down	6.97146	7.32517	-6.36502	-5.6503	Not Detected	Not Detected
1376	A_55_P1963639	Mm.25210	Sycn	syncollin	Mus musculus syncollin (Sycn), mRNA [NM_026716]	GGCAAGATGACCCCACGACCTGCTCTCATAGCTTCCCTGTAATACAGCCCTTTCAAAGTT	NM_026716	chr7:29327165-29327224	1.08927	down	56.7685	39.5898	-3.33946	-3.2161	Detected	Detected
1377	A_55_P2367350	Mm.434725	4933403J19Rik	RIKEN cDNA 4933403J19 gene	Mus musculus adult male testis cDNA, RIKEN full-length enriched library, clone:4933403J19 product:unclassifiable, full insert sequence. [AK016636]	AGTCCCTCATGATGCCTTGACTCCAACTATAAAGTTGTTTTGTTCTTACTTCATAACTGC		chr19:043998030-043998088	3.01902	down	16.0676	31.057	-5.16039	-3.56631	Not Detected	Not Detected
1378	A_55_P1958354	Mm.379006	Rps29	ribosomal protein S29	Mus musculus ribosomal protein S29 (Rps29), mRNA [NM_009093]	GTGTGCCGCCAATGCTTCAGGCAGTACGCGAAGGACATAGGCTTCATTAAGTTGGACTAA	NM_009093	chr2:172335079-172335021	1.31424	down	295496	248639	9.0063	9.40053	Detected	Detected
1379	A_55_P1967015	Mm.265716	Fgfr1	fibroblast growth factor receptor 1	Mus musculus fibroblast growth factor receptor 1 (Fgfr1), transcript variant 1, mRNA [NM_010206]	AGCCTTAGAGGGTTTGTTTTTGTTTTTTGTTTGTTTGTTTGGTTGGTTGGTTGGTCTTTT	NM_010206	chr8:26685820-26685879	1.09077	up	490.836	288.1	-0.227382	-0.352734	Detected	Detected
1380	A_52_P63855	Mm.291525	S100a7a	S100 calcium binding protein A7A	Mus musculus S100 calcium binding protein A7A (S100a7a), mRNA [NM_199422]	GTTCAGTAAAAGAAGTTTAGTTTTTATTATCAGGAACATCGTTTTGGGCAGAAGACATGG	NM_199422	chr3:90461922-90461981	1.63591	down	6.95646	7.28599	-6.36813	-5.65804	Not Detected	Not Detected
1381	A_55_P2092225					AGGCCAGAACTGGCTGGTTTTCCCGATGTGGTCCTGGCTTCAGCAACATCAGAGCTGAGA		chr6:031579968-031580027	1.41313	down	36.9384	33.4197	-3.95943	-3.46053	Detected	Not Detected
1382	A_51_P108862	Mm.244536	Cops7a	COP9 (constitutive photomorphogenic) homolog, subunit 7a (Arabidopsis thaliana)	Mus musculus COP9 (constitutive photomorphogenic) homolog, subunit 7a (Arabidopsis thaliana) (Cops7a), transcript variant 1, mRNA [NM_012003]	CCAATGGAAATCCTGGAAGGATTTATATCTCCTCCTGTGGTTCTGGTGGGGAAGGAAATA	NM_012003	chr6:124908990-124908931	1.05141	up	5769.98	3513.54	3.32787	3.25555	Detected	Detected
1383	A_55_P2114656		Xpr1	xenotropic and polytropic retrovirus receptor 1	xenotropic and polytropic retrovirus receptor 1 [Source:MGI Symbol;Acc:MGI:97932] [ENSMUST00000129271]	ATCCTGCTGCAGAACTATCAGGTGCTTAGTCTTATCCTACAGAATGGCATTGTAAAATAA		chr1:157179313-157179254	1.36645	down	212.748	186.124	-1.43348	-0.983044	Detected	Detected
1384	A_52_P628212		Esrrb	estrogen related receptor, beta	Mus musculus adult retina cDNA, RIKEN full-length enriched library, clone:A930008D01 product:estrogen related receptor, beta, full insert sequence. [AK044339]	CAAAGGACATTGATTATTGCTAAAGGTTAGGTCTGTGTCTACTGCTCTTATGATTTGCAT		chr12:87856069-87856128	1.08329	up	12.24	7.234	-5.55295	-5.66837	Not Detected	Not Detected
1385	A_55_P2106569				histone cluster 1, H4d [Source:MGI Symbol;Acc:MGI:2448423] [ENSMUST00000102968]	CCAGGGTCGCACCCTCTACGGATTCGGCGGCTAAACGTACTCATTTATTTTTCTTCACCC		chr13:23673749-23673808	1.03631	down	96806.1	64229.3	7.39633	7.44778	Detected	Detected
1386	A_51_P127841	Mm.249752	Pdss1	prenyl (solanesyl) diphosphate synthase, subunit 1	Mus musculus prenyl (solanesyl) diphosphate synthase, subunit 1 (Pdss1), mRNA [NM_019501]	CATCTACAGAAAGGGACGCCCTCATTCAGCTTTCAGAAAGTGTGCTCACCAGAGATAAAT	NM_019501	chr2:22795422-22795481	1.03616	down	419.661	278.398	-0.4534	-0.402156	Detected	Detected
1387	A_55_P2152637	Mm.8062	Zic4	zinc finger protein of the cerebellum 4	Mus musculus zinc finger protein of the cerebellum 4 (Zic4), mRNA [NM_009576]	AGACCCCTACACTCCACCAGTAGATAACTTTAGGAATAAGTTTTGCTATGAGGGACCCTC	NM_009576	chr9:91282924-91282983	1.6536	up	19.8799	7.69708	-4.85324	-5.57885	Not Detected	Not Detected
1388	A_55_P2372897	Mm.437183	5730480H06Rik	RIKEN cDNA 5730480H06 gene	Mus musculus 12 days embryo spinal ganglion cDNA, RIKEN full-length enriched library, clone:D130081C24 product:unclassifiable, full insert sequence. [AK141983]	AAACTATTGTCCACTTGACATGGGAAGGCCTATGTAACTCCCAAGGATCCCAACCTTTCT		chr5:48789408-48789467	1.00456	down	406.383	261.367	-0.499784	-0.493228	Detected	Detected
1389	A_66_P136749	Mm.446951	Trim43c	tripartite motif-containing 43C	Mus musculus tripartite motif-containing 43C (Trim43c), mRNA [NM_001177858]	GCCAGGGTATCTTTATGGATCCAGTTTATTTAAGGTGTGGCCATAAGTTCTGCGAGACAT	NM_001177858	chr9:88735196-88735255	1.63106	down	6.82676	7.12896	-6.39528	-5.68947	Not Detected	Not Detected
1390	A_55_P2038077	Mm.4071	Rpsa	ribosomal protein SA	Mus musculus ribosomal protein SA (Rpsa), mRNA [NM_011029]	AGCAGTTCCCCAATGGAAGACTGGAGTGCACAGCCAGCCACTGAGGATTGGTCAGTAGCT	NM_011029	chr9:120040269-120040849	1.30523	down	178024	148768	8.27523	8.65954	Detected	Detected
1391	A_30_P01019417				lincRNA:chr3:145390505-145398253 forward strand	ATTATGGATGGTTCTGGTCCCTGGTTTTGACACGAGGAATGTGTGATATACTGAGAGCGT		chr3:145397952-145398011	1.00585	up	29.4466	18.7432	-4.28645	-4.29486	Not Detected	Not Detected
1392	A_52_P345539	Mm.20477	Uty	ubiquitously transcribed tetratricopeptide repeat gene, Y chromosome	Mus musculus ubiquitously transcribed tetratricopeptide repeat gene, Y chromosome (Uty), mRNA [NM_009484]	GAAATGACAAGTAGTTGCTGTCAGAAATATTTTTTAAGGGTGGAAAATAAAGGTAAATTA	NM_009484	chrY:433863-433804	1.09476	down	29.1959	20.4636	-4.29879	-4.16817	Not Detected	Not Detected
1393	A_55_P2058591					AATAGTCAGTGACAACCAGAGACAAGCGCGAGAGGAGGTGACAACTGGGGACATCACTGA		chr7:134352835-134352894	2.49217	up	87.3988	22.4528	-2.71694	-4.03434	Detected	Not Detected
1394	A_55_P2006392					TCTGGTGGTCCTGCTCCATCCACTGCTGCCGCCCCAGCCACAAACAACAGATTGTTGTAA		chr7:144359730-144359789	1.36853	down	187107	163940	8.34702	8.79964	Detected	Detected
1395	A_55_P1990755	Mm.41840	Ppp3r1	protein phosphatase 3, regulatory subunit B, alpha isoform (calcineurin B, type I)	Mus musculus protein phosphatase 3, regulatory subunit B, alpha isoform (calcineurin B, type I) (Ppp3r1), mRNA [NM_024459]	GAGGGCATGGTTTATGTTGAATGTTTAAATTTTCTTCTGCATGATACATGTCATGTTGTG	NM_024459	chr11:17100263-17100322	1.12302	up	3207.54	1828.64	2.48077	2.31339	Detected	Detected
1396	A_55_P2082880					TAACCCACCAACAGGAAAAGGAAATTGCTAGAGAAAGGGAGGGTCTACAGAACCAGGATA		chr7:148141920-148141861	5.05523	down	7.12474	23.0596	-6.33364	-3.99587	Not Detected	Not Detected
1397	A_52_P578768	Mm.40834	Slc38a9	solute carrier family 38, member 9	Mus musculus solute carrier family 38, member 9 (Slc38a9), mRNA [NM_178746]	GCTTCTGACAAGATGACTGAGAAATGCAGATTCTTAGACTTAACACTCTTGCCATCTTCC	NM_178746	chr13:113523042-113523101	1.41416	down	2057.22	1862.6	1.84	2.33994	Detected	Detected
1398	A_55_P2021373	Mm.377480	Olfr1305	olfactory receptor 1305	Mus musculus olfactory receptor 1305 (Olfr1305), mRNA [NM_146401]	ATGAAGATAGCCATCAGGAAAGTGTTTTGTCAATGCCTGGCTTTTAGAAAATCAATGTAG	NM_146401	chr2:111713131-111713072	1.62973	down	6.64786	6.93647	-6.43359	-5.72896	Not Detected	Not Detected
1399	A_51_P427476	Mm.159028	Mxra8	matrix-remodelling associated 8	Mus musculus matrix-remodelling associated 8 (Mxra8), mRNA [NM_024263]	CCAACTTAAACACAACAAAGATCCCTTGTTAATATCCACCAAATGCAAAGTCCCTCGTGG	NM_024263	chr4:155217688-155217747	3.12916	up	33.8006	6.91576	-4.0875	-5.73327	Detected	Not Detected
1400	A_55_P2157330					TGTTCACCAAGTCTCCTTATCATCTTGTGAAAACCCACACCAGAGTCTCTGTTCAGAGGA		chr4:140641506-140641565	1.17914	down	138868	104836	7.91688	8.15461	Detected	Detected
1401	A_55_P2150781		Mul1	mitochondrial ubiquitin ligase activator of NFKB 1	mitochondrial ubiquitin ligase activator of NFKB 1 [Source:MGI Symbol;Acc:MGI:1915600] [ENSMUST00000105815]	AACTACCCACCTTTGGTGCGTGTCCTCTGGCTTCTACACCAGTGAAGTAGTGGTATAGAA		chr4:137994263-137994322	1.16131	up	75.7493	41.7612	-2.92332	-3.13907	Detected	Detected
1402	A_55_P2088550	Mm.188575	Rpl10l	ribosomal protein L10-like	Mus musculus ribosomal protein L10-like (Rpl10l), mRNA [NM_001162933]	GGTACTGTTTGTTATCTTGGATTAAGAGTGGCTAGAGAAGTTGGAAGACGTGTGAGAAGT	NM_001162933	chr12:67384462-67384403	1.63003	down	6.56125	6.84738	-6.45251	-5.74761	Not Detected	Not Detected
1403	A_51_P279100	Mm.275434	Ptgs1	prostaglandin-endoperoxide synthase 1	Mus musculus prostaglandin-endoperoxide synthase 1 (Ptgs1), mRNA [NM_008969]	GAGCCACACTTAGACTCTTTCCAAAGATGTGGAGGGAACAGATGGACTCATCTATGATCT	NM_008969	chr2:36107644-36107703	1.10496	up	10988.5	6367	4.25723	4.11324	Detected	Detected
1404	A_51_P109144	Mm.34901	Grtp1	GH regulated TBC protein 1	Mus musculus GH regulated TBC protein 1 (Grtp1), mRNA [NM_025768]	AAGCAGATCACCAAAGGGGACTTTGTGACAGAGTGTCACGCATTCATGCAGAAAATCTTT	NM_025768	chr8:13179373-13177134	2.56344	up	43.0904	10.7622	-3.73718	-5.09527	Detected	Not Detected
1405	A_55_P2153743	Mm.45201	Slc26a6	solute carrier family 26, member 6	Mus musculus solute carrier family 26, member 6 (Slc26a6), mRNA [NM_134420]	CTGAAAAGGAGCTGATGTGGGAATACAGCTTTGGGAATAAATTTGTCTGTCCAACTTCAG	NM_134420	chr9:108815322-108815380	1.09529	down	1365.77	957.739	1.24902	1.38033	Detected	Detected
1406	A_52_P281659		Klf13	Kruppel-like factor 13	Kruppel-like factor 13 [Source:MGI Symbol;Acc:MGI:1354948] [ENSMUST00000008043]	TCTCTTCTCCGACAGGTCACCTTATATATCCTTGCCCCAACAAAGAGCCTGGTGAGAGGC		chr7:71069606-71036675	1.36108	up	158.14	74.3874	-1.86142	-2.30617	Detected	Detected
1407	A_55_P2159870	Mm.14774	Tead4	TEA domain family member 4	Mus musculus TEA domain family member 4 (Tead4), transcript variant 1, mRNA [NM_011567]	GGACAGTGCCTCACACAGTGCTGAGCACATCCACATGTTCAATAAATATGCATTGGTACT	NM_011567	chr6:128177220-128177161	1.63036	down	6.45369	6.73651	-6.47635	-5.77116	Not Detected	Not Detected
1408	A_55_P1991668	Mm.261891	A830010M20Rik	RIKEN cDNA A830010M20 gene	Mus musculus RIKEN cDNA A830010M20 gene (A830010M20Rik), transcript variant 1, mRNA [NM_001007574]	ACATTTGTAGTATGGAAATGACTATGTGATGACAATTAAAGTGCACCTTCATTCATTCCC	NM_001007574	chr5:107941516-107941575	1.17131	up	12.2853	6.71515	-5.54762	-5.77574	Not Detected	Not Detected
1409	A_30_P01031172				lincRNA:chr14:21621875-21638625 reverse strand	TGAATTCCCACACATGCACACTCACTCACAGTCCTGTTACATATTTATATTTCTATTACT		chr14:21637404-21637345	1.52315	down	127.661	124.493	-2.17031	-1.56324	Detected	Detected
1410	A_30_P01025460				lincRNA:chr1:63264155-63345773 reverse strand	AGCAAAATAATACTAGAAACGTGCCTACATCCCAAGTCACAGTCCCTGAAGACCTGAGGA		chr1:63283730-63283671	2.18148	up	22.787	6.68771	-4.65634	-5.78165	Not Detected	Not Detected
1411	A_55_P2134012	Mm.182340	Oxa1l	oxidase assembly 1-like	Mus musculus oxidase assembly 1-like (Oxa1l), mRNA [NM_026936]	TCTTATTTGTGTGTATTAAAAGAGCCCTGGAGAGCCAAGCAGCCTTCCATCCACAGAACT	NM_026936	chr14:54988259-54988318	1.02389	down	10360.8	6791.85	4.17237	4.20643	Detected	Detected
[truncated: 54,270 more rows]

## Sheet: 12_(KO1)vs.(WT1)
1-2: 29730 gene list for the comparison between WT1 and KO1
[truncated: 29,731 more rows]

## Sheet: 131_(KO1)vs.(WT1)
1-3-1：2156 genes in KO1 upregulated >2 times compared with WT1
[truncated: 2,157 more rows]

[truncated: 1 more sheets: 132_(KO1)vs.(WT1)]
