# Supplementary material for: Tfl deletion induces extraordinary Cxcl13 secretion and cachexia in VavP-Bcl2 transgenic mice
Source: Front Immunol. 2023 May 26;14:1197112. doi: 10.3389/fimmu.2023.1197112 (PMC10250710; doi:10.3389/fimmu.2023.1197112)
Supplement: Supplementary file 4 [file Table_3.xlsx]

## Sheet: Legend
The result of gene expression analysis-2
Gene expression comparison between KO2 and WT2
				Sample name				Abbriviation
				VavP-bcl2Tg TFL-/- #2 VavP-bcl2Tg #2		→		KO2 WT2
Legend
no	ProbeName	UniGeneID	GeneSymbol	GeneName	Description	Sequence	Ref Seq Accession	Genomic Coordinates	Fold change (SampleA) vs.(SampleB)	Regulation (SampleA) vs.(SampleB)	raw (SampleA) (SampleB)	normalized (SampleA) (SampleB)	Flags (SampleA) (SampleB)
	ProbeName		Probe name (Agilet)				Fold change (KO2)vs.(WT2)		Gene expression difference between 2 samples (WT2 is control)
	UniGene		UniGene number
	GeneSymbol		Name used in database				Regulation (KO2)vs.(WT2)		Upregulation or down regulation (Control: WT2)
	GeneName		Gene name for database
	Description		Brief description for genes				raw (KO2)vs.(WT2)		raw expression data for each gene
	Sequence		Secuesnce for the 60 mers used in hybridization target on the chip				normalized (KO2)vs.(WT2)		Normalized value for each gene expression
	Ref Seq Accession		Data for 60 mers on the chip				Flag (KO2)vs.(WT2)		Status for spot signaling in each sample Detected, Compromised,Not Detected
	Genomic Coordinates		Chromosomal location for 60 mers

## Sheet: 21_(KO2)vs.(WT2)
2-1： The list of 55681 gene list for the comparison between WT2 and KO2
no	ProbeName	UniGeneID	GeneSymbol	GeneName	Description	Sequence	Ref Seq Accession	Genomic Coordinates	Fold change (KO2)vs.(WT2)	Regulation (KO2)vs.(WT2)	raw (KO2)	raw (WT2)	normalized (KO2)	normalized (WT2)	Flags (KO2)	Flags (WT2)
1	A_55_P2051983	Mm.478742	Spink7	serine peptidase inhibitor, Kazal type 7 (putative)	Mus musculus serine peptidase inhibitor, Kazal type 7 (putative) (Spink7), mRNA [NM_001001803]	CAGTTTGTGGATCTGACTATATCACTTACGGGAATAAATGCAAGCTGTGTACAGAGATCT	NM_001001803	chr18:62753954-62753895	1.20429	down	7.14708	6.86935	-6.28436	-6.01618	Not Detected	Not Detected
2	A_52_P169082	Mm.347413	Dbil5	diazepam binding inhibitor-like 5	Mus musculus diazepam binding inhibitor-like 5 (Dbil5), mRNA [NM_021294]	TAAACAAAGGGATGTCCAAGATGGATGCCATGAGGATCTACATTGCTAAAGTGGAAGAGC	NM_021294	chr11:76031955-76032014	1.44691	up	21.9067	12.0834	-4.66842	-5.20139	Not Detected	Not Detected
3	A_30_P01028193				lincRNA:chr14:47978277-47985238 forward strand	CCATTAGAGCTGACTCCAAGCCATCAGTCCCAACGAGGAATGGTGAATTGGCTTCATCTA		chr14:47982421-47982480	1.08657	down	28.886	25.0497	-4.26942	-4.14963	Not Detected	Not Detected
4	A_52_P237997	Mm.317293	Negr1	neuronal growth regulator 1	Mus musculus neuronal growth regulator 1 (Negr1), transcript variant 2, mRNA [NM_177274]	GTGGAGCTTCCATATCCAAAATCGTGCAACTGGGATTTTTCTACAGACACACAAGTTAGC	NM_177274	chr3:156834624-156834683	2.34056	up	101.48	34.6033	-2.45666	-3.68351	Detected	Not Detected
5	A_51_P414243	Mm.402151	C85492	expressed sequence C85492	Mus musculus expressed sequence C85492 (C85492), mRNA [NM_153540]	TAATCTTTGAATTTCATCTGTAGCTGAGTGACAGGTGTGTTTGGAGCAGTCATTAAATGA	NM_153540	chr9:121890800-121890741	4.5345	up	670.18	117.955	0.26669	-1.91425	Detected	Detected
6	A_55_P2136348	Mm.442098	Ccr8	chemokine (C-C motif) receptor 8	Mus musculus chemokine (C-C motif) receptor 8 (Ccr8), mRNA [NM_007720]	ATGTTCTTCATCACCCTAATGAGTGTGGACAGGTATCTGGCTATTGTCCACGCTGTCTAT	NM_007720	chr9:120003293-120003352	2.42063	up	20.9794	6.91705	-4.73081	-6.00619	Not Detected	Not Detected
7	A_51_P108228	Mm.113464	Chrna7	cholinergic receptor, nicotinic, alpha polypeptide 7	Mus musculus cholinergic receptor, nicotinic, alpha polypeptide 7 (Chrna7), mRNA [NM_007390]	CGAGAATTGGGGTCCTAACTCTACATTGTGATAAATGGAAGAACTCTGAGGTATCCCTGT	NM_007390	chr7:70244064-70244005	1.216	down	6.32581	6.1391	-6.46046	-6.17832	Not Detected	Not Detected
8	A_30_P01033363				lincRNA:chr7:134807861-134809001 reverse strand	GGGGAACTTCAAGTAACAAACATTTATTAATTAGACTTCTGAACTACCAATGGGGCAGAA		chr7:134808751-134808692	1.20377	down	7.205	6.92205	-6.27271	-6.00515	Not Detected	Not Detected
9	A_55_P2049737	Mm.415064			AGENCOURT_10728649 NIH_MGC_169 Mus musculus cDNA clone IMAGE:6773657 5', mRNA sequence [CA465559]	ATACATAAATGATACATCTTCGCTGATCTCGGCTAGCAGTGCCATGTCACTTCTGCAGCT		chr2:171041086-171041027	1.20375	down	7.20431	6.92127	-6.27285	-6.00531	Not Detected	Not Detected
10	A_30_P01024440				lincRNA:chr17:3213918-3257944 forward strand	TCTCAGGCGCGGTTTCTGATTGAATGCAGAGGTCACACGCATGCCTCCCTGTATTACCTG		chr17:3257885-3257944	1.0382	up	362.831	278.921	-0.618558	-0.672637	Detected	Detected
11	A_30_P01025554				lincRNA:chr8:72663591-72671154 forward strand	AGGGTCACTCTTCCAGGAGCATTCACATAACAGTCTTTGTGCACTGAATACACTGACTGT		chr8:72671094-72671153	1.11305	up	4061.49	2912.25	2.86608	2.71157	Detected	Detected
12	A_30_P01031558				lincRNA:chr17:13812666-13820504 reverse strand	TTGAAGGGGAAGAGCAGAGACCTCACACTGTACAGAGGCCATGCCTGTCACAGGCTAGTC		chr17:13812739-13812680	1.27671	up	15.804	9.87943	-5.13949	-5.49192	Not Detected	Not Detected
13	A_30_P01030675				lincRNA:chr6:67054389-67054857 forward strand	TCTGTTGCATCTGAATCCTTCCATTGTTTTGGAACAATGCTGTCAGATGCAAGTGCCCTG		chr6:67054547-67054606	1.20413	down	7.17928	6.89937	-6.27787	-6.00988	Not Detected	Not Detected
14	A_51_P328014	Mm.40	Cops3	COP9 (constitutive photomorphogenic) homolog, subunit 3 (Arabidopsis thaliana)	Mus musculus COP9 (constitutive photomorphogenic) homolog, subunit 3 (Arabidopsis thaliana) (Cops3), mRNA [NM_011991]	CCGTGTACAGTTATCTGGACCACAGGAGGCAGAAAAATATGTTCTACACATGATAGAAGA	NM_011991	chr11:59634853-59633613	1.2479	up	933.367	596.936	0.744587	0.425082	Detected	Detected
15	A_30_P01019108				lincRNA:chr3:4797557-4798821 forward strand	TATCTGCTAAGCATTGCAGCTCCTGTGCCCTTCTACACATTTTTATTTCCAGAGAAGGTA		chr3:4797836-4797895	1.03778	up	176.348	135.619	-1.65943	-1.71294	Detected	Detected
16	A_55_P2056220					ATTTCTTCTGTTCCACTCTGTGCACATGGCGTTTCAGGGTACGAGGTGTAGCATCTTTAT			1.16138	down	1200.16	1112.43	1.1073	1.32314	Detected	Detected
17	A_55_P1985764					TTTTGTTAGCATCAGGACTGTAGTGCTGTGTCACCACATGAGAGTTCAGAAGCAGCCTTT		chr11:041314267-041314326	1.03689	down	11167.3	9241.41	4.32528	4.37755	Detected	Detected
18	A_52_P108321	Mm.46488	Ccdc71	coiled-coil domain containing 71	Mus musculus coiled-coil domain containing 71 (Ccdc71), mRNA [NM_133744]	GTGGTAACGGGTGATGGAACCAGGGACTGACTCATTTCCACAGGCTCCATCTTTCTCCGG	NM_133744	chr9:108367468-108367527	1.17335	down	240.847	225.541	-1.20974	-0.979106	Detected	Detected
19	A_55_P2018002	Mm.101876	Abcg4	ATP-binding cassette, sub-family G (WHITE), member 4	Mus musculus ATP-binding cassette, sub-family G (WHITE), member 4 (Abcg4), mRNA [NM_138955]	TGTATCTGCCCCAGGTTCTTCTCATTACACAGAGACCAGTTGTATTTGTGGGATTTCACC	NM_138955	chr9:44081361-44081302	1.02092	up	1005.37	785.937	0.85179	0.821919	Detected	Detected
20	A_52_P123354	Mm.21739	Tusc2	tumor suppressor candidate 2	Mus musculus tumor suppressor candidate 2 (Tusc2), mRNA [NM_019742]	ATCAAGGTGTAGCTTCCATTCAGGAGTCCAGGCTGGTGCCACAACCTTGAATAAACTAAA	NM_019742	chr9:107467301-107467360	1.06897	down	837.43	714.444	0.588112	0.684327	Detected	Detected
21	A_30_P01023685				lincRNA:chr11:76400207-76434732 forward strand	ATCAGCTGTCTAGCAAAGTCTCATCTACTGACACACAACTCAAAGGAGCTTTCTCTCCAA		chr11:76413111-76413170	1.97508	up	16.8004	6.78876	-5.05129	-6.0332	Not Detected	Not Detected
22	A_55_P2061724				Q8HUU8_9ROSA (Q8HUU8) NADH dehydrogenase (Fragment), partial (5%) [TC1622036]	GGTGGGAAATATTTGCTGGGAAGTATCTCTTCAGAGCCAAGCCACTTGTCTTGGTTTTTT		chr18:073797885-073797826	1.03493	down	240.685	198.801	-1.21071	-1.16117	Detected	Detected
23	A_55_P2049122	Mm.37974	Tm6sf2	transmembrane 6 superfamily member 2	Mus musculus transmembrane 6 superfamily member 2 (Tm6sf2), mRNA [NM_181540]	CCCCTCCTGGAATCTAGCCATCACCTCTTCCCATACATTTAATAAAACCTTCTGATGTCT	NM_181540	chr8:72603892-72603951	1.52628	down	520.449	633.968	-0.0981016	0.511917	Detected	Detected
24	A_30_P01020389				lincRNA:chr9:113648970-113715170 reverse strand	CTATTTGCTGGATACATCACTAAGAATCGTTCCATCCACGGGAGCTCCCGCCTGCATTTT		chr9:113651885-113651826	1.72125	up	14.4692	6.70897	-5.2668	-6.05026	Not Detected	Not Detected
25	A_55_P1988844	Mm.20434	Klrg1	killer cell lectin-like receptor subfamily G, member 1	Mus musculus killer cell lectin-like receptor subfamily G, member 1 (Klrg1), mRNA [NM_016970]	CACTGTGCCTCATAAATGTGTACAATCACTATCTCTCCATGAAAATTAAAGAAGTCACAA	NM_016970	chr6:122220688-122220629	1.37448	up	445.925	258.929	-0.321056	-0.779938	Detected	Detected
26	A_51_P385099	Mm.1293	Tnf	tumor necrosis factor	Mus musculus tumor necrosis factor (Tnf), mRNA [NM_013693]	TGGGCTTTCCGAATTCACTGGAGCCTCGAATGTCCATTCCTGAGTTCTGCAAAGGGAGAG	NM_013693	chr17:35336854-35336795	1.29754	down	902.889	934.999	0.696691	1.07247	Detected	Detected
27	A_55_P2111005	Mm.397111	Pafah1b1	platelet-activating factor acetylhydrolase, isoform 1b, subunit 1	Mus musculus platelet-activating factor acetylhydrolase, isoform 1b, subunit 1 (Pafah1b1), transcript variant 1, mRNA [NM_013625]	GTTCCCAGATTGTTAAGAGTTCACCGAAGATATCGACACAATTTTAAAAATCAGTAAAGG	NM_013625	chr11:74487649-74487590	1.04942	up	2401.18	1826.12	2.10781	2.03822	Detected	Detected
28	A_30_P01029364				lincRNA:chr9:20313342-20323517 forward strand	TGAAGCTCTCGTCTTGCACTGTACAAATATAATTAGTCACTGCTTACCACGCTCCCCTTA		chr9:20323340-20323399	1.41794	down	17.8436	20.1928	-4.96438	-4.46058	Not Detected	Not Detected
29	A_55_P2041509	Mm.24231	1110004F10Rik	RIKEN cDNA 1110004F10 gene	Mus musculus RIKEN cDNA 1110004F10 gene (1110004F10Rik), mRNA [NM_019772]	GGGATACTTGCCTTGTTTGTGGCAGCTCCTTCATCTTCATCTTTTGGTTTGTTCCTATTT	NM_019772	chr7:123248248-123248307	1.07483	down	3109.8	2667.64	2.48089	2.585	Detected	Detected
30	A_55_P1985294	Mm.444495	Krtap5-5	keratin associated protein 5-5	Mus musculus keratin associated protein 5-5 (Krtap5-5), mRNA [NM_001037822]	TGTGGGTCTTCTTGTTGTCAGTCCAGCTGCTGTAAGCCATGCTGCTGTCAGTCCAGCTGT	NM_001037822	chr7:149415363-149415305	1.25324	down	68.2067	68.2209	-3.02987	-2.70421	Detected	Detected
31	A_55_P2242690	Mm.441738	D2Ertd127e	DNA segment, Chr 2, ERATO Doi 127, expressed	Mus musculus 12 days embryo spinal ganglion cDNA, RIKEN full-length enriched library, clone:D130071G01 product:unclassifiable, full insert sequence. [AK051746]	AAGTCAGAATGGAATTAGGAAATATTTTGATGGAAGATTCTAGAATCTTAGTGGCTTGGC		chr2:112234331-112234389	1.21989	up	94.3947	61.7566	-2.56108	-2.84783	Detected	Detected
32	A_30_P01029765				lincRNA:chr6:86425510-86450160 forward strand	TAGAAAGAAGGTCCGGGCTGCCCAGGATCCTGCCTGTCTGCTGTAGTAGCTCTTCCTCTT		chr6:86447637-86447696	1.36656	down	165.046	180.008	-1.75499	-1.30443	Detected	Detected
33	A_55_P2364211	Mm.293943	2810428J06Rik	RIKEN cDNA 2810428J06 gene	Mus musculus 10, 11 days embryo whole body cDNA, RIKEN full-length enriched library, clone:2810428J06 product:unclassifiable, full insert sequence. [AK013182]	CTGTAGAGGTCTTAAGAATGTCATTCAACATAGCCTATTTTGTCCTTGTCATGATGAATT		chr3:135088279-135088220	1.1204	up	84.0302	59.8575	-2.72888	-2.89289	Detected	Detected
34	A_55_P1975977					TGCACTCTTTCGTGGAAGGTAATAGCAGAGTTACCATGGAACTCCTGATTAGTTCTTTGG		chr2:080465685-080465626	1.24146	up	10.0682	6.47254	-5.78997	-6.10202	Not Detected	Not Detected
35	A_51_P358243	Mm.87238	2610029I01Rik	RIKEN cDNA 2610029I01 gene	Mus musculus RIKEN cDNA 2610029I01 gene (2610029I01Rik), mRNA [NM_029840]	CTCTGGGGTCTGGAGAAGTCAACTCTACTCAGGAAAATATATTCACAGCATCTGAAGACT	NM_029840	chr4:21684868-21684809	1.11621	up	483.216	345.503	-0.20519	-0.363795	Detected	Detected
36	A_55_P2252586		3426406K10Rik	RIKEN cDNA 3426406K10 gene	Mus musculus 10 days embryo whole body cDNA, RIKEN full-length enriched library, clone:3426406K10 product:hypothetical protein, full insert sequence. [AK132212]	TAGAGTTGTATCACTGCCTCTCAGTTTCCTTCTCCCTAATACTGCATTGGCCAGTTACTC		chrX:75776411-75776352	1.48311	up	90.8628	48.8954	-2.6161	-3.18472	Detected	Detected
37	A_30_P01020720				lincRNA:chr16:32309935-32328234 reverse strand	CCCAGAGCCCTCGTGTGGCACCTTGATGAATGTTTAAAGCCAGTTTTGAAATGTAAAAAA		chr16:32326033-32325974	1.00398	up	4821.17	3832.5	3.11345	3.10772	Detected	Detected
38	A_55_P2153545					AATACTCACGGAAGGGAAGCCAGAAGAAATCTCTGGAAGAACCCATGTCTACAGAAAAAA		chrX:087047714-087047655	1.2142	down	6.55109	6.34833	-6.40998	-6.12997	Not Detected	Not Detected
39	A_30_P01025927				lincRNA:chr1:6199946-6200603 reverse strand	TCTATATCTTTTAAACTGTGTATCTTTTGTAACCTATAATAAAATTAAGGCTTCTTTCTA		chr1:6200006-6199947	1.85882	up	60.1524	25.8268	-3.21116	-4.10555	Detected	Not Detected
40	A_55_P1999972	Mm.486069	Gm3366	predicted gene 3366	PREDICTED: Mus musculus predicted gene 3366 (Gm3366), mRNA [XM_001476447]	AAACTATTTTGGCTGCTCAGGCTATGTCAGAAAGAGAATGGCGATGAAGGAGAGACCAGA	XM_001476447	chr14:6772278-6772337	2.96462	down	47.4578	112.288	-3.55314	-1.98529	Detected	Detected
41	A_55_P2036031	Mm.417769	Gm2675	predicted gene 2675	Mus musculus adult male urinary bladder cDNA, RIKEN full-length enriched library, clone:9530095P05 product:unclassifiable, full insert sequence. [AK035720]	TTTGGTGTTGTTGACCACTGAAGACGAATTTGAATAGGAGTTTCAAAGACTGACAGGCCC		chr15:58242067-58242126	1.21627	down	6.4392	6.25056	-6.43483	-6.15236	Not Detected	Not Detected
42	A_55_P2073699	Mm.29820	Bnip3l	BCL2/adenovirus E1B interacting protein 3-like	Mus musculus BCL2/adenovirus E1B interacting protein 3-like (Bnip3l), mRNA [NM_009761]	GTAAGACACTTTAGAGATTCCTAACAGAGTTTACTGTTGTTTAGAAATTTGCAAGGGCTT	NM_009761	chr14:67606370-67606311	1.07889	down	3896.3	3354.94	2.80618	2.91572	Detected	Detected
43	A_51_P452153	Mm.27252	2010001M09Rik	RIKEN cDNA 2010001M09 gene	Mus musculus RIKEN cDNA 2010001M09 gene (2010001M09Rik), mRNA [NM_027222]	TGGCCCAGAGAGAAGAGCTTTAGTCCAACCTGCTGCACTTCTGGATCTTCTCTAATTTTA	NM_027222	chr18:35807246-35807187	1.24258	up	6797.93	4366.24	3.60917	3.29583	Detected	Detected
44	A_52_P289213	Mm.485843	Notch2	Notch gene homolog 2 (Drosophila)	Mus musculus Notch gene homolog 2 (Drosophila) (Notch2), mRNA [NM_010928]	CCACTTGAAGTCTTGCATAGAAATGAACCAAAGGTGTTCAGTGTTCACGTGTGATTTCAG	NM_010928	chr3:97953914-97953973	1.04716	up	18657.8	14220.1	5.06578	4.9993	Detected	Detected
45	A_30_P01028667				lincRNA:chr13:53100475-53113850 reverse strand	AAGCTCTGTCTTCCTCTGACCCTTGCTCTCAATCTGTTACCCAACAACGTTCAGGGCTTC		chr13:53113557-53113498	1.04856	down	178.261	149.178	-1.64387	-1.57546	Detected	Detected
46	A_30_P01026843				lincRNA:chr5:96591892-96606467 reverse strand	AAGCCCAGGCAGCAGGCGTTGAAGAAGAGTGTATTGAACAGGGACCAGGCCACATGGTCA		chr5:96603179-96603120	1.01217	up	622.606	490.925	0.160461	0.143009	Detected	Detected
47	A_52_P117601	Mm.82820	Defb19	defensin beta 19	Mus musculus defensin beta 19 (Defb19), mRNA [NM_145157]	CGTGAGGATCAGCCTCACAGGAGTAGATGACAACACTAACTGGTCTTACGAGAAGCACTG	NM_145157	chr2:152401974-152401915	1.21947	down	6.28174	6.11372	-6.47055	-6.1843	Not Detected	Not Detected
48	A_30_P01026156				lincRNA:chr2:77655293-77657696 reverse strand	ATTTTCAGAAGATGGCTTACACCGGGGGAACCCCTGACACGGTTTAGTTTTTGAAACTTC		chr2:77655383-77655324	1.32096	up	10.0847	6.09297	-5.78762	-6.1892	Not Detected	Not Detected
49	A_55_P2087013	Mm.20827	Hipk1	homeodomain interacting protein kinase 1	Mus musculus homeodomain interacting protein kinase 1 (Hipk1), mRNA [NM_010432]	ATACCCGCTGAGTCCTACCAAGATCAGTCAGTATTCTTACTTGTAGTTGATGAGCACGAG	NM_010432	chr3:103547916-103547857	1.04304	up	625.912	478.926	0.168101	0.10731	Detected	Detected
50	A_30_P01021140				lincRNA:chr8:91471819-91551119 reverse strand	TTAAGTTTCAGGAAGAAACCACACATCTCTAGAGCTCTTCCATCCAGGCCCAGATATTCC		chr8:91536957-91536898	2.29483	down	6.8339	12.5162	-6.34901	-5.15062	Not Detected	Not Detected
51	A_55_P2086143	Mm.376968	Cyp39a1	cytochrome P450, family 39, subfamily a, polypeptide 1	Mus musculus cytochrome P450, family 39, subfamily a, polypeptide 1 (Cyp39a1), mRNA [NM_018887]	GGGGAACGGAAACTGGGGTGGGAATGTATTGTCTTAAGAGATGAATAAATAAATCAATGG	NM_018887	chr17:43887735-43887794	1.57106	up	104.867	53.2722	-2.4093	-3.06104	Detected	Detected
52	A_30_P01022210				lincRNA:chr9:121207045-121269020 reverse strand	AAAGTTCAGAAGATACGGTCAAGTCGTACAGTTCTCACATTCGGGGCTATCTCCAACTGA		chr9:121211230-121211171	1.14199	down	14.9618	13.6365	-5.2185	-5.02695	Not Detected	Not Detected
53	A_55_P2033932	Mm.379292	Zzz3	zinc finger, ZZ domain containing 3	Mus musculus zinc finger, ZZ domain containing 3 (Zzz3), transcript variant 2, mRNA [NM_001080755]	GTGTTTGTTTCTGTTTGGAATGAAAGCTTTCATATGCTTTCCAGAATGATGTGAGTTACA	NM_001080755	chr3:152125711-152125770	1.11706	up	835.673	597.058	0.58508	0.425378	Detected	Detected
54	A_51_P111488	Mm.40954	Gfod2	glucose-fructose oxidoreductase domain containing 2	Mus musculus glucose-fructose oxidoreductase domain containing 2 (Gfod2), mRNA [NM_027469]	CTTCAGGCTGAGTTGTGGTCTCACAGGATGAGAAAACCCAACAGGAACTAGCTTGGTTGA	NM_027469	chr8:108240340-108240281	1.02475	down	97.3771	79.6396	-2.5162	-2.48094	Detected	Detected
55	A_55_P2433218	Mm.485877	Pldn	pallidin	Mus musculus pallidin (Pldn), mRNA [NM_019788]	AGGACCTGCAGGACAATGTCATTACCTTGCAAAATGTTACAATAAAATGCCTGATAGCTG	NM_019788	chr2:122573775-122573834	1.12534	up	3870.7	2745.12	2.79667	2.6263	Detected	Detected
56	A_30_P01030870				lincRNA:chr5:23363666-23371611 reverse strand	TCAAAATAAAACACAACATAGGCCAGAGGGGTAGCACAATATAAGCCAGAGGGGCTAGGA		chr5:23363836-23363777	1.69528	down	10.4105	14.0854	-5.74175	-4.98022	Not Detected	Not Detected
57	A_55_P2157676	Mm.88053	Wdr34	WD repeat domain 34	Mus musculus WD repeat domain 34 (Wdr34), mRNA [NM_001008498]	GCTAGAAGCAGAAATCACTACCTGAGGGCTGGTGAGATGGCTCAGCGGGTAAGAGCACTG	NM_001008498	chr2:29887278-29887219	1.05848	down	90873.3	76766.7	7.34986	7.43184	Detected	Detected
58	A_55_P2069781					TAACCAGAGGACAGAAAAGAAGCTAAAAGCCTTTGCAGCAGCAACAACATCAACAGCTGC			1.74399	down	6.04589	8.41512	-6.52576	-5.72337	Not Detected	Not Detected
59	A_30_P01019449				lincRNA:chr10:120336296-120354471 reverse strand	GTTTAGAAATGAGGTTTACTAACTTTCAAATAAAGCATCTTCAAGCGCGGCGTGATGGAC		chr10:120337278-120337219	1.63612	down	13.8305	18.0596	-5.33193	-4.62165	Not Detected	Not Detected
60	A_55_P2137336	Mm.332336	Mrfap1	Morf4 family associated protein 1	Mus musculus Morf4 family associated protein 1 (Mrfap1), mRNA [NM_026242]	GTTTGCTTGAAAAGATCAGCCCGGAGAGTTACTAAGAAATATTAAGTGAAGTCTTCCTTC	NM_026242	chr5:37186165-37186106	1.18666	up	103.181	69.3951	-2.43268	-2.67959	Detected	Detected
61	A_55_P2279572	Mm.5780	C79015	expressed sequence C79015	C79015 Mouse 3.5-dpc blastocyst cDNA Mus musculus cDNA clone J0059B03 3'. [C79015]	AGACAGAGACTCTGCCCCTGGCTGAGCATGCACAACCTTCCAAGGGGGCTTACTTACACT		chr11:114439766-114439825	1.68625	down	35.3311	47.5483	-3.97885	-3.22503	Detected	Detected
62	A_30_P01023723				lincRNA:chr12:72103832-72116875 forward strand	AACCCTTTCATCTAAGAAACTGTCGTTCCTTCCTGAAGCATTAATACTTTCTTCGAAAAA		chr12:72115826-72115885	3.03278	up	22.2802	5.86319	-4.64403	-6.24466	Not Detected	Not Detected
63	A_30_P01033167				lincRNA:chr5:25168628-25185353 forward strand	ACTCACCCAAATGTGAAATGCATGTTCTCATACGAAACCAGGTTTGTTCTCTCTCTCCGC		chr5:25177859-25177918	2.16883	down	6.9571	12.0423	-6.32323	-5.20631	Not Detected	Not Detected
64	A_51_P168695	Mm.202606	Mast4	microtubule associated serine/threonine kinase family member 4	Mus musculus microtubule associated serine/threonine kinase family member 4 (Mast4), mRNA [NM_175171]	GGTTTACAGACTTTGCTTTTAACTGTCCCGTTTTCTTTAAAGCACAGCCAGCTGCTTGTT	NM_175171	chr13:103523013-103522954	1.14644	down	138.645	126.856	-2.00646	-1.8093	Detected	Detected
65	A_30_P01027779				lincRNA:chr17:8719950-8783850 forward strand	TGTTTCCTGTTGTGATTACTAGAGGATCTTGAAACTGCCTATTTGCTTTTGCTGTTAATG		chr17:8760421-8760480	2.50147	up	97.5569	31.1257	-2.51354	-3.83632	Detected	Detected
66	A_55_P2167530		Scube3	signal peptide, CUB domain, EGF-like 3	signal peptide, CUB domain, EGF-like 3 [Source:MGI Symbol;Acc:MGI:3045253] [ENSMUST00000043503]	GTGGTACACAGAGTATTTTGCACTTGGGGAAAAATATGTATCTGAAAACTTGTAAAAAGG		chr17:28311682-28311741	1.09455	up	7.96557	5.80815	-6.12794	-6.25827	Not Detected	Not Detected
67	A_30_P01024579				lincRNA:chr9:65368908-65377592 reverse strand	TCAACAGATGTAATACTGCCACGCTCAAGAGCCTGTGTGAATTTTTGAGCTTCTTCGGGA		chr9:65369210-65369151	1.16495	up	113.201	77.5531	-2.29897	-2.51924	Detected	Detected
68	A_52_P204689	Mm.25860	Map4k2	mitogen-activated protein kinase kinase kinase kinase 2	Mus musculus mitogen-activated protein kinase kinase kinase kinase 2 (Map4k2), mRNA [NM_009006]	AACAGATGAGACCAGGATCTTCCGAGTACTGGGGGCTCACAGGGACATCATCCTGGAAAG	NM_009006	chr19:6353292-6353457	1.41628	down	584.211	660.352	0.0686331	0.570742	Detected	Detected
69	A_55_P2218748	Mm.172634	C77488	EST C77488	H3037A08-5 NIA Mouse 15K cDNA Clone Set Mus musculus cDNA clone H3037A08 5'. [BG079202]	TTTGTTATGACCAGCTTGTTTGTTATCCCAGGGAAACCTGCCCTTTTCTGAAGAGAAGCG		chr14:91618058-91618117	1.54063	down	35.644	43.8269	-3.96613	-3.34261	Detected	Detected
70	A_55_P2143616	Mm.186404	Ccdc108	coiled-coil domain containing 108	coiled-coil domain containing 108 [Source:MGI Symbol;Acc:MGI:2444274] [ENSMUST00000130489]	ATATTGCCCATTGAGGTATGTGAGATGCCAGACATCCCAGCCCCACACAGGCGGGCTGAT		chr1:74971961-74971902	1.41728	up	27.4431	15.4538	-4.34334	-4.84646	Not Detected	Not Detected
71	A_30_P01031589				lincRNA:chr5:77239012-77271614 forward strand	CACTTTAAAAAGTGGGTTTTAAGTGTTGTACAGTGCATGTAATGGCGCAGTATTGAAAAA		chr5:77271514-77271573	1.2299	down	5.87156	5.7634	-6.56797	-6.26943	Not Detected	Not Detected
72	A_30_P01033198				lincRNA:chr17:44503516-44504852 reverse strand	ACAGTCAACCCTGTTCCTTTCTCATAAACTTAGCCCCAAACATGTGTGTGCTCATCTAGG		chr17:44503584-44503525	1.31791	up	9.50891	5.75839	-5.87243	-6.27068	Not Detected	Not Detected
73	A_52_P49014	Mm.57202	Shh	sonic hedgehog	Mus musculus sonic hedgehog (Shh), mRNA [NM_009170]	AATTTATTATTGTGTGAACTGTACTCACAGTGAGGGAAAGATTATTTTGTGAGGCCAAGC	NM_009170	chr5:28784042-28783983	1.02167	down	7.35244	5.99514	-6.24349	-6.21256	Not Detected	Not Detected
74	A_55_P2110215	Mm.168478	Ckap5	cytoskeleton associated protein 5	Mus musculus cytoskeleton associated protein 5 (Ckap5), transcript variant 1, mRNA [NM_001165989]	GGGACACTGTATTCTGTATGAATGCATGGCATGAGACAACTAATTTAAGAGACTTTTATA	NM_001165989	chr2:91460741-91460800	1.10008	up	3813.49	2766.66	2.77518	2.63758	Detected	Detected
75	A_55_P2007205				predicted pseudogene 10749 [Source:MGI Symbol;Acc:MGI:3647659] [ENSMUST00000063463]	CGAAACAGCCATCTCCTAACACATAAAAGGATACACACTGGAAAGAAACCCTATGAATGA	XM_003086262	chr2:150080313-150080254	1.21233	up	275.673	181.481	-1.0149	-1.29268	Detected	Detected
76	A_51_P204740	Mm.29798	Cd34	CD34 antigen	Mus musculus CD34 antigen (Cd34), transcript variant 2, mRNA [NM_133654]	CCAGAGATGAGAGGATTGGGTGTATTCTCTTCTGAATAAACGTGATGAGTGAAAATGATG	NM_133654	chr1:196787392-196787451	1.38399	up	528.823	304.952	-0.0750723	-0.543909	Detected	Detected
77	A_55_P1991585	Mm.24021	Blvrb	biliverdin reductase B (flavin reductase (NADPH))	Mus musculus biliverdin reductase B (flavin reductase (NADPH)) (Blvrb), mRNA [NM_144923]	AATAGAGGGGTCAATAAATTTTTAGCCAAAAGCTTCAAATTCTTTCAGGAAGCCTAACCC	NM_144923	chr7:28250944-28251000	1.10701	down	9335.91	8248.32	4.06686	4.21354	Detected	Detected
78	A_55_P2158836	Mm.85045	4930547C10Rik	RIKEN cDNA 4930547C10 gene	Mus musculus RIKEN cDNA 4930547C10 gene (4930547C10Rik), mRNA [NM_026652]	AGCCAAAAAGGCTTTTTGAATTCTCATCCTGAATGTGTGACTTCCTGCAGAAGGTAAATT	NM_026652	chr4:52624976-52625035	1.23138	down	5.84583	5.74505	-6.57431	-6.27403	Not Detected	Not Detected
79	A_55_P2086797	Mm.377484	Olfr462	olfactory receptor 462	Mus musculus olfactory receptor 462 (Olfr462), mRNA [NM_146411]	GAGATGCAGGCAGCACTGAAGAGACTAGGGATGCATCTGCTAGTTTGTAGAAAAGAGTGA	NM_146411	chr11:87702520-87702461	1.2316	down	5.84508	5.74534	-6.57449	-6.27396	Not Detected	Not Detected
80	A_55_P2170350	Mm.333431	Klra22	killer cell lectin-like receptor subfamily A, member 22	Mus musculus killer cell lectin-like receptor subfamily A, member 22 (Klra22), mRNA [NM_053152]	CTTAGACTGGAGTGCAAAGAGAGAGACAATCCTGAAGATTTTTGGAATGTTTTCTGAAAC	NM_053152	chr6:129922294-129922235	1.80436	down	47.6524	68.6221	-3.54724	-2.69575	Detected	Detected
81	A_30_P01021693				lincRNA:chr14:76912477-76931702 forward strand	TGATGGTAAAGAAGGGAGCCAAGGATGACTGTGTTCTACCAGGCAAGCTGAGCATGGAGG		chr14:76917902-76917961	1.23184	down	5.84703	5.74837	-6.57401	-6.2732	Not Detected	Not Detected
82	A_51_P106952	Mm.474531	Rbm26	RNA binding motif protein 26	Mus musculus RNA binding motif protein 26 (Rbm26), mRNA [NM_134077]	GTAGATGACATAGTATGCTAACTAACGTCTCCAAGTTATGTATTCATAATACTGCACAGT	NM_134077	chr14:105514008-105513949	1.28265	up	3088.2	1921.55	2.47084	2.11171	Detected	Detected
83	A_30_P01024335				lincRNA:chr16:59557120-59602070 forward strand	ATGAGATTGTCAAAGTAGGCAGTGGTTGGGGAATCAAGACATGCCTTCCTAGTATGAGTG		chr16:59557318-59557377	1.37022	down	11.0602	12.0951	-5.6544	-5.19999	Not Detected	Not Detected
84	A_55_P2335045	Mm.309140	Gm2824	predicted gene 2824	Mus musculus 12 days embryo spinal ganglion cDNA, RIKEN full-length enriched library, clone:D130064A21 product:weakly similar to hypothetical protein 3 [Homo sapiens], full insert sequence. [AK083927]	CCCCACATCTCTTTGCACATAGGAAGCACTAATTGGATTCAGTGGGCTATTAACAACAAC		chr15:24911434-24911375	1.23204	down	5.86106	5.76309	-6.57055	-6.26951	Not Detected	Not Detected
85	A_30_P01029862				lincRNA:chr5:120269342-120279542 reverse strand	CATGTAAGCTTCCTTGGAGTATTAAAACATGCATCCACCTATAATATGCACACATACATT		chr5:120276034-120275975	1.11632	up	8.06882	5.76867	-6.10936	-6.26811	Not Detected	Not Detected
86	A_30_P01027625				lincRNA:chr8:113968152-113973727 forward strand	ACACTTACCTATTATGGAACATGTAGTATTTTGTTTTGTTTTAGTTTGAGTGTCAGTGTG		chr8:113973014-113973073	1.23218	down	5.87224	5.77476	-6.5678	-6.26659	Not Detected	Not Detected
87	A_52_P604735		Fbxl2	F-box and leucine-rich repeat protein 2	F-box and leucine-rich repeat protein 2 [Source:MGI Symbol;Acc:MGI:1919429] [ENSMUST00000117537]	GCCAGTTTTATCTGTTTTGTCCATTTTTTATATTTGTCAACTATACATTTAAATTTGCAT		chr9:113872844-113872785	1.24042	up	8.9984	5.78965	-5.95205	-6.26287	Not Detected	Not Detected
88	A_30_P01020302				lincRNA:chr12:110944403-110988678 reverse strand	CAAAAATCTATAGCCTGTCTTTCAAAGGCTCCTACTGGGTGTGATCAGGTACTTTCTGGG		chr12:110983302-110983243	4.80801	up	34.9286	5.79792	-3.99538	-6.26081	Detected	Not Detected
89	A_55_P2083725					AGTGTCCAGACCAGAGTCCAGGAGTCATGATACCTACTCCAGGGTGTCCCTTCTCCTTCA		chr2:129948666-129948607	2.12569	up	23.3451	8.76496	-4.57667	-5.6646	Not Detected	Not Detected
90	A_30_P01023984				lincRNA:chr18:32389815-32392082 forward strand	CCTGCTCTTCCGATACAACACAGTCCCAGATTGTTTTGGGACAATGGAACATTTATTCCT		chr18:32391963-32392022	1.04209	up	4367.49	3344.88	2.97087	2.91139	Detected	Detected
91	A_55_P2184108	Mm.398789	LOC100504300	hypothetical protein LOC100504300	PREDICTED: Mus musculus hypothetical protein LOC100504300 (LOC100504300), mRNA [XM_003084728]	AAGCGTGAGAGGTTTGAAACAGTACTGAAATACTGATCCAGTTTTCTTTTTTGTTGTGTT	XM_003084728	chr7:123478347-123478406	1.64126	up	24.363	11.847	-4.51509	-5.2299	Not Detected	Not Detected
92	A_55_P1958097	Mm.70666	Eno1	enolase 1, alpha non-neuron	Mus musculus enolase 1, alpha non-neuron (Eno1), mRNA [NM_023119]	AAGATCCCCCTCCCCCCAGTGGTTTACATGCAAAAATAAAAGCCGCAGAAGTCCAAAAAA	NM_023119	chr2:080678866-080678925	1.20095	down	36043.3	34546.7	6.01573	6.27991	Detected	Detected
93	A_55_P1962224	Mm.226284	Afap1l2	actin filament associated protein 1-like 2	Mus musculus actin filament associated protein 1-like 2 (Afap1l2), transcript variant 3, mRNA [NM_146102]	GGCATTTATTTCCTGTATCATAAACACTTGGTGACCTTTATCAAGTGGTGAGTTAGAATT	NM_146102	chr19:56986935-56986876	1.2313	down	5.95165	5.84869	-6.54842	-6.24824	Not Detected	Not Detected
94	A_30_P01018954				lincRNA:chr11:97457180-97487074 reverse strand	TGAATGAATGCTTCCTTGATGTTGACTGGGTATTCCAAGGACCCCACAGTAAAAGGAGCA		chr11:97484059-97484000	1.23117	down	5.96479	5.86094	-6.54524	-6.24522	Not Detected	Not Detected
95	A_55_P1952434	Mm.331719	Tm2d1	TM2 domain containing 1	Mus musculus TM2 domain containing 1 (Tm2d1), mRNA [NM_053157]	CAGCTAGTCCATTACTGTTACTATTGTATTACTGTCATGTTCTTTACATGTCACTTGTCA	NM_053157	chr4:98022158-98022099	1.32428	up	2270.09	1368.1	2.02682	1.62161	Detected	Detected
96	A_55_P1955242					ATGTTTTGCTGTGATGTGCAGATTTCTGAGAGGACAAACTAAAAAGCTCCTACCAAAAAA		chr1:055392685-055392744	1.06904	down	204858	174785	8.52255	8.61887	Detected	Detected
97	A_55_P1985950	Mm.129279	Xpnpep2	X-prolyl aminopeptidase (aminopeptidase P) 2, membrane-bound	Mus musculus X-prolyl aminopeptidase (aminopeptidase P) 2, membrane-bound (Xpnpep2), transcript variant 1, mRNA [NM_133213]	CTTCTAAGGTAGAGCCGCCATGGCAGTGCTATTAAAGCCTCTCATATCTTTGAAAACCTC	NM_133213	chrX:45489786-45489845	3.3339	up	24.6483	5.90052	-4.4983	-6.23551	Not Detected	Not Detected
98	A_55_P2011091					GTTGAGCCCACCCCAGAAGATACCACAGAAGAAGTAACTATAGCTCTTTTTCTTTTTTAA		chr17:008290000-008289941	1.14495	up	101.317	70.6237	-2.45899	-2.65427	Detected	Detected
99	A_55_P2186085	Mm.327798	Atp11c	ATPase, class VI, type 11C	Mus musculus ATPase, class VI, type 11C (Atp11c), transcript variant 1, mRNA [NM_001037863]	GCTTTCTAAAATGACATGAATGCCATCTTTTATGAATGCAACTTGCCTTTTTCGTTACAG	NM_001037863	chrX:57476566-57476507	1.19953	up	1390.35	925.055	1.31952	1.05705	Detected	Detected
100	A_30_P01032907				lincRNA:chr5:106353430-106353843 forward strand	ATTCTGAATGCTCACTCTGTGTACAATGTGCTAAGGAGAAAAGAAGCCAGGGACGAAGCA		chr5:106353783-106353842	1.01112	up	18.9623	14.9673	-4.87665	-4.8926	Not Detected	Not Detected
101	A_30_P01029867				lincRNA:chr2:104398943-104412968 forward strand	AGACACACATGGAAGGGTCATCCAGTGTGTGACATGAGAAGCAGCTACTCTGCAGCTGTA		chr2:104412193-104412252	1.22887	down	6.07734	5.96041	-6.51827	-6.22094	Not Detected	Not Detected
102	A_55_P2046852	Mm.335973	Gata1	GATA binding protein 1	Mus musculus GATA binding protein 1 (Gata1), mRNA [NM_008089]	AATAAAACCACCTGGAGACATGCGCTGGTATTTGGTTAAATAAATGTCAGTGTCAAGTGG	NM_008089	chrX:7536451-7536392	1.04738	up	2321.46	1768.94	2.05911	1.99232	Detected	Detected
103	A_55_P1965358	Mm.446714	9430091E24Rik	RIKEN cDNA 9430091E24 gene	Mus musculus 4 days neonate male adipose cDNA, RIKEN full-length enriched library, clone:B430210D09 product:unclassifiable, full insert sequence. [AK080922]	TTGTTGTCTCATGCCAGTGAAAACTAGGAGACAAGACCTCTAGTGGGAACAAGCAAAAAA		chr8:113667277-113667218	1.11981	up	300.922	214.47	-0.888468	-1.05172	Detected	Detected
104	A_55_P2108825					TGGGAAGAGCTTGCATTGCCAATCACACAACAGCTTTGTATCTCAAAGGCTCTAATCCCA		chr3:096505767-096505826	1.22782	down	6.13354	6.01037	-6.50499	-6.2089	Not Detected	Not Detected
105	A_52_P95577	Mm.259806	Skint2	selection and upkeep of intraepithelial T cells 2	Mus musculus selection and upkeep of intraepithelial T cells 2 (Skint2), mRNA [NM_177865]	CTGACAGCTGATGATGATGGGTCATACCACTGTGTCTTCAAAGTTGGAGAGTTCTATGAA	NM_177865	chr4:112296874-112296933	1.22732	down	6.15363	6.02759	-6.50028	-6.20477	Not Detected	Not Detected
106	A_30_P01021023				lincRNA:chr17:88890039-88905680 forward strand	TTATTCCTGGAAAACCCTTCGGTATGAACTGTGTTCAAGAGCAGAAAGGAAGTGAAGGGC		chr17:88905521-88905580	2.11742	up	16.0384	6.04519	-5.11825	-6.20056	Not Detected	Not Detected
107	A_66_P114577	Mm.377845	Olfr616	olfactory receptor 616	Mus musculus olfactory receptor 616 (Olfr616), mRNA [NM_147099]	CAAACAGATAAGGTCTGCAGTGTGCAAAATATTTAAAGTTTGGGGAAACTTGCTCAAATA	NM_147099	chr7:110712898-110712839	1.82525	up	13.8676	6.06364	-5.32807	-6.19617	Not Detected	Not Detected
108	A_55_P2176989	Mm.3973	Stx8	syntaxin 8	Mus musculus syntaxin 8 (Stx8), mRNA [NM_018768]	TGATTATTAATTATATGCATCTTAAATCTGGATACCATATAAAGAAATCCAGATACCTGG	NM_018768	chr11:68020590-68020649	1.15215	down	11.3041	10.3944	-5.62294	-5.41861	Not Detected	Not Detected
109	A_30_P01025937				lincRNA:chr16:50715231-50841124 forward strand	TTGTCCTTTTGTCTCTACAACCAGAGATGCATAACACACAGGCTCACAGTCCATTCTGAG		chr16:50728254-50728313	1.18422	down	25.2283	23.8438	-4.46474	-4.22081	Not Detected	Not Detected
110	A_55_P1955078	Mm.333757	Tmem149	transmembrane protein 149	Mus musculus transmembrane protein 149 (Tmem149), mRNA [NM_145580]	ACTTGGCTGAGTCAGAGTTTGCTGGGGCTTACTACTCCATCAATAAAGTTTCCCTTGAAG	NM_145580	chr7:31352916-31352975	1.06229	down	7306.7	6194.69	3.71329	3.80047	Detected	Detected
111	A_52_P438082	Mm.273090	Cebpg	CCAAT/enhancer binding protein (C/EBP), gamma	Mus musculus CCAAT/enhancer binding protein (C/EBP), gamma (Cebpg), mRNA [NM_009884]	AAATTAAGTTGCTGACAAAGGAATTAAGTGTACTGAAAGATTTGTTTCTTGAGCATGCGC	NM_009884	chr7:35835536-35835477	1.05334	up	1875.55	1421.07	1.75138	1.67641	Detected	Detected
112	A_66_P114169	Mm.247282	Gm7904	predicted gene 7904	Mus musculus predicted gene 7904 (Gm7904), non-coding RNA [NR_003372]	GGAATGTCATATATTACTAAGAAAAGCCAACTTGTGCCCTTGTACTGTATATCTTTAGTC	NR_003372	chr9:21411698-21411639	1.43646	up	54.3089	30.174	-3.3586	-3.88112	Detected	Not Detected
113	A_55_P1957613	Mm.29460	Ak2	adenylate kinase 2	Mus musculus adenylate kinase 2 (Ak2), nuclear gene encoding mitochondrial protein, transcript variant 2, mRNA [NM_016895]	AACTGACCAAATGCTGCCATGTTTGGCCCCTGAGTCAATAAAATATGTTGAAAATTTGTA	NM_016895	chr4:128688714-128688773	1.05388	up	20623.2	15617.8	5.21026	5.13456	Detected	Detected
114	A_55_P2109347	Mm.152371	Dot1l	DOT1-like, histone H3 methyltransferase (S. cerevisiae)	DOT1-like, histone H3 methyltransferase (S. cerevisiae) [Source:MGI Symbol;Acc:MGI:2143886] [ENSMUST00000092291]	GTTTCCCTTGGCATGCCGCCTCCTTATGCCGCGCACCTTTCGGGGGTTAAGCCTCGATAA		chr10:80255424-80255483	1.18685	up	88.0377	59.201	-2.66166	-2.9088	Detected	Detected
115	A_30_P01018787				lincRNA:chr14:65720392-65769859 reverse strand	ATTTAGGTGGAAAAACCCAAAAACCTACTGTTGGGAGAGAAAGACAGAGACGCTCCTGTC			3.84984	up	30.0694	6.23359	-4.21149	-6.15629	Not Detected	Not Detected
116	A_30_P01030780				lincRNA:chr7:91300649-91302183 forward strand	CGCGATTGGGGCGGGGGTCTGAAGAGATTAGAGCGGTTGGGACAATCCTGGATTGAAAAG		chr7:91300822-91300881	1.21961	down	6.4236	6.25251	-6.43833	-6.15191	Not Detected	Not Detected
117	A_30_P01018803				lincRNA:chr13:74743335-74754728 reverse strand	TCATCCACATCTTGAAGTTTGAAGTTTGGCCAAGAATATACAAAATAGATTCTCTTTCTC		chr13:74748831-74748772	1.36663	up	80.9264	47.2602	-2.78318	-3.2338	Detected	Detected
118	A_30_P01018668				lincRNA:chr11:119794849-119803349 reverse strand	GCTGTCGACTCTCACCCCAAGCTGCAGGGGGGTTTTGTTTGTTTTGTTTTTTGTCTTTTT		chr11:119797436-119797377	1.15711	up	57.2178	39.4651	-3.28332	-3.49384	Detected	Detected
119	A_55_P2111292	Mm.271602	3110009E18Rik	RIKEN cDNA 3110009E18 gene	Mus musculus RIKEN cDNA 3110009E18 gene (3110009E18Rik), transcript variant 2, mRNA [NM_001172074]	TTCTGTGGAGAAGATTATAAGCGATACAAAGCTAATCCCATCTCGTCCTGGTGAAAGCGG	NM_001172074	chr1:122084641-122084700	1.03129	up	623.408	482.443	0.162319	0.117867	Detected	Detected
120	A_55_P2084601					AGATTCATCGTAAGTGTATTCGATCCCAATGCCTTTAGAATGCAGTGTCTGCCTCAGCTC		chr1:042751600-042751541	1.21628	down	6.51824	6.3273	-6.41723	-6.13476	Not Detected	Not Detected
121	A_55_P1956687	Mm.143789	Rab37	RAB37, member of RAS oncogene family	Mus musculus RAB37, member of RAS oncogene family (Rab37), transcript variant 2, mRNA [NM_001163753]	ATACATAGCTCTGGGCCTCTGGCATTTCTGTTTTTCCAGAATTAAATTGCAGTATTTTGG	NM_001163753	chr11:115023483-115023542	1.11569	up	2079.93	1487.86	1.90061	1.74268	Detected	Detected
122	A_51_P104681	Mm.46209	Krtap16-8	keratin associated protein 16-8	Mus musculus keratin associated protein 16-8 (Krtap16-8), mRNA [NM_130856]	CTGGAGTTTATGATGTGACCTTGTTGAAGATATGCCCTTTAATGACCTTCAAATATAAGA	NM_130856	chr16:89047752-89047693	1.10132	down	7.13123	6.26806	-6.28756	-6.14833	Not Detected	Not Detected
123	A_55_P2124736	Mm.297859	Col14a1	collagen, type XIV, alpha 1	Mus musculus collagen, type XIV, alpha 1 (Col14a1), mRNA [NM_181277]	CTCGACTTACAGGGATTGCTTTGTAAATGCAGATATGTTTTTGAAGACTTGTTTTTATCC	NM_181277	chr15:55352264-55352323	1.2194	up	177.51	116.18	-1.64996	-1.93613	Detected	Detected
124	A_52_P180335	Mm.273102	Mrpl28	mitochondrial ribosomal protein L28	Mus musculus mitochondrial ribosomal protein L28 (Mrpl28), nuclear gene encoding mitochondrial protein, mRNA [NM_024227]	GGAAGCCACAGCTGTTCACTCGGGAGCTTTACAGTGAAATCCTGGACAAGAAGTTCACCG	NM_024227	chr17:26261526-26261585	1.10551	down	1447.14	1276.83	1.37728	1.522	Detected	Detected
125	A_55_P2051429					GGTGACCTTCCTGTTGATGATAGTCTCCCATTCTCGGCCTGTGCTGTGGATTTGCCATGA		chr1:036822516-036822575	1.0317	up	308.069	238.315	-0.854605	-0.899623	Detected	Detected
126	A_51_P101765	Mm.273756	Smarcd1	SWI/SNF related, matrix associated, actin dependent regulator of chromatin, subfamily d, member 1	Mus musculus SWI/SNF related, matrix associated, actin dependent regulator of chromatin, subfamily d, member 1 (Smarcd1), mRNA [NM_031842]	CTTCCCGGGCACTGAGGAGTAAAAGCGCCTAGGGCCTGGAGAATAGGTCTGAAATGGGTT	NM_031842	chr15:99543759-99543817	1.42504	up	63.9018	35.7883	-3.12393	-3.63493	Detected	Detected
127	A_52_P222230	Mm.426445			Mus musculus adult male aorta and vein cDNA, RIKEN full-length enriched library, clone:A530041D01 product:unclassifiable, full insert sequence. [AK040896]	GGCAATGATGAACGCCCCACTCAGTTGCCTAATGAAGTCAATGCTGCTTTTCCCCTTGAA		chr13:67992602-67992543	2.05749	down	13397.3	21999.5	4.58794	5.62883	Detected	Detected
128	A_51_P483576	Mm.456234			immunoglobulin lambda constant 3 [Source:MGI Symbol;Acc:MGI:99886] [ENSMUST00000103743]	CTGCCAAGTTACACATGAAGGGGACACTGTGGAGAAGAGTCTGTCTCCTGCAGAATGTCT		chr16:19065521-19065462	1.17165	down	72990.8	68253.1	7.03371	7.26226	Detected	Detected
129	A_55_P2372228	Mm.372207	A430104N18Rik	RIKEN cDNA A430104N18 gene	BMSB11367 Hematopoietic stem cells Mus musculus cDNA, mRNA sequence [DT902180]	GGGCCCTCAACACTAATAAAGAATGGACTGGCTAAGCAAACAAACAAATCTCTACTCCAC			1.71139	up	6734.69	3140.68	3.59568	2.82051	Detected	Detected
130	A_51_P436201	Mm.4505	Gart	phosphoribosylglycinamide formyltransferase	Mus musculus phosphoribosylglycinamide formyltransferase (Gart), mRNA [NM_010256]	AAGAATCTGATTGAAACCATACAAACGAATGGGTCATTGGTGGCAAATGGCTTCCTGAAA	NM_010256	chr16:91624689-91624630	1.19917	up	607.306	404.187	0.124565	-0.137469	Detected	Detected
131	A_66_P122433	Mm.269534	4930417G10Rik	RIKEN cDNA 4930417G10 gene	Mus musculus RIKEN cDNA 4930417G10 gene (4930417G10Rik), mRNA [NM_029107]	TCTGAAAGTAACTGTTAAAAAGCCTTCCACATAGAGAGTCAAGCTTTGAAAGGATTACAT	NM_029107	chr12:4720812-4720753	1.0564	up	10.7182	8.09745	-5.69973	-5.77888	Not Detected	Not Detected
132	A_55_P2055055	Mm.444752	4930547M16Rik	RIKEN cDNA 4930547M16 gene	PREDICTED: Mus musculus RIKEN cDNA 4930547M16 gene (4930547M16Rik), partial miscRNA [XR_105354]	AACCTCCTGGTTGTGTTTAAAACAATAAAACCTTGATCATTGCTCATAAACCTGGACTCT	XR_105354	chr10:39627230-39627289	2.46724	up	20.1456	6.51665	-4.78932	-6.09222	Not Detected	Not Detected
133	A_30_P01023752				lincRNA:chr10:120116843-120182671 forward strand	GTAAAAGTTAGTTGGTGAGCTCTTGGAGGTCACTGTGCCTCTTACCATCTAAGGAAAAAA		chr10:120152899-120152958	2.71999	down	7.83358	17.0053	-6.15204	-4.70844	Not Detected	Not Detected
134	A_51_P104897	Mm.458106	Itpr3	inositol 1,4,5-triphosphate receptor 3	Mus musculus inositol 1,4,5-triphosphate receptor 3 (Itpr3), mRNA [NM_080553]	TACATGTCCTGTGTCCTGGGGACTAATGTGTTAATTGCCTTAAATAAATTAATAGACTCC	NM_080553	chr17:27259102-27259161	1.15125	up	3902.32	2705.26	2.8084	2.6052	Detected	Detected
135	A_55_P2040490					GGAGTTCACAATGTGATCAAATATCCTCCAACACACACACACACCTATTTTATTTAAGAT		chr11:096655159-096655100	1.04045	up	160.28	122.946	-1.79726	-1.85447	Detected	Detected
136	A_55_P2253348	Mm.62886	Galnt7	UDP-N-acetyl-alpha-D-galactosamine: polypeptide N-acetylgalactosaminyltransferase 7	Mus musculus UDP-N-acetyl-alpha-D-galactosamine: polypeptide N-acetylgalactosaminyltransferase 7 (Galnt7), transcript variant 2, mRNA [NM_001167981]	TTCTAGGAAGTCTCTTATTACACCCCCCTTCCCCCAAGATAAAATGTCTACATTGAGTGC	NM_001167981	chr8:60003557-60003498	1.05653	down	2708.54	2283.88	2.28159	2.36092	Detected	Detected
137	A_55_P2007377	Mm.131038	Elf2	E74-like factor 2	Mus musculus E74-like factor 2 (Elf2), mRNA [NM_023502]	CCTTAGACTAATTTTCGGTTTCCTTTCTTGAAATAAGCTAATGGCTTGTTTGTGTAAAGC	NM_023502	chr3:51059675-51059616	1.13548	up	4070.24	2860.87	2.86919	2.68589	Detected	Detected
138	A_55_P2110250	Mm.134213	BC048943	cDNA sequence BC048943	Mus musculus cDNA sequence BC048943 (BC048943), mRNA [NM_001127685]	TGTCTTGGCTTCAATGTCAGGGTTTCCTCAAAATTCCTGTACCGCCAACTTCTCTAAGCA	NM_001127685	chr12:113217595-113217536	1.32475	up	18.1576	10.9391	-4.93921	-5.34493	Not Detected	Not Detected
139	A_51_P330428	Mm.6700	Eif4ebp1	eukaryotic translation initiation factor 4E binding protein 1	Mus musculus eukaryotic translation initiation factor 4E binding protein 1 (Eif4ebp1), mRNA [NM_007918]	CAGCCTCCGGAGCACACCCATCTTTCCTTAGGCTGGGTTACCTGGGAAAGCCACACTTTT	NM_007918	chr8:28385887-28385946	1.14077	down	7596.91	6916.58	3.76948	3.95949	Detected	Detected
140	A_55_P2419171	Mm.441741	C77096	expressed sequence C77096	H3035H01-3 NIA Mouse 15K cDNA Clone Set Mus musculus cDNA clone H3035H01 3', mRNA sequence [BG065840]	GAGGGCCAAGGATCTACAGGGTTGTTTTAGAAAAATATTCTGGCAACCATAAAATTAATT		chr4:145695679-145695738	1.19214	down	6.88284	6.54865	-6.33871	-6.08515	Not Detected	Not Detected
141	A_55_P2124923	Mm.486082	Gm10436	predicted gene 10436	Mus musculus predicted gene 10436 (Gm10436), mRNA [NM_001105254]	ATGTGGTGGGTGCTACATTTATGATCGGCATACCCAATGTTGCCGTTTTGTGGAACTATG	NM_001105254	chr12:89414373-89414314	1.01056	up	8.28747	6.54508	-6.07078	-6.08594	Not Detected	Not Detected
142	A_66_P109673	Mm.65493	Sh2b3	SH2B adaptor protein 3	SH2B adaptor protein 3 [Source:MGI Symbol;Acc:MGI:893598] [ENSMUST00000136960]	GGTATTTGGCAAATCTTCGTTTTATGTACTGTATGAGTAACTTATTCTTGAATAATGCAA		chr5:122265607-122265548	1.11058	up	9707.46	6976.09	4.12317	3.97185	Detected	Detected
143	A_55_P2008896					CACGATGTAAAGCATTAATGCAAGCAAAATGTTTCAGTGAACTCATTTCAACAGTTCAAC		chr13:105709474-105709533	1.17977	up	5168.62	3496.51	3.21385	2.97535	Detected	Detected
144	A_30_P01030312				lincRNA:chrX:98989930-98994344 forward strand	CCCATATTCCCTAATGAAGAAAGTCAGCAAGTAATACATGGGACACCAGGTTGTGCACAG		chrX:98992722-98992781	1.18615	down	6.89333	6.52567	-6.33651	-6.09022	Not Detected	Not Detected
145	A_55_P2232410	Mm.482435	AI195470	expressed sequence AI195470	uc72a10.x1 Sugano mouse liver mlia Mus musculus cDNA clone IMAGE:1431162 3'. [AA985897]	CCCATGTGAACAAGTGTACCTAACATTTTACACAATTTGGTCACCCTGTGACACTTCTCA		chr19:40254382-40254441	1.2777	down	13.6221	13.8909	-5.35383	-5.00029	Not Detected	Not Detected
146	A_30_P01027288				lincRNA:chr15:12126433-12126745 reverse strand	ATAAAAAGTAGTATGCTAAGTCCAAATAGACTGGACCAGGTCGCTTTGTCCACCCCAGCT		chr15:12126706-12126647	2.41054	down	6.88788	13.2512	-6.33765	-5.0683	Not Detected	Not Detected
147	A_51_P397876	Mm.4298	En2	engrailed 2	Mus musculus engrailed 2 (En2), mRNA [NM_010134]	TTGTAATTTAAGAGTCTGTGAATAACCATCTGCTGCTTGGGGGTCGGTGAACACATGCCT	NM_010134	chr5:28498468-28498528	1.11627	down	36.8041	32.7884	-3.91992	-3.76124	Detected	Not Detected
148	A_30_P01022060				lincRNA:chr15:73227424-73257474 forward strand	AGGAAAACTCTTGACATCACCTGGAAAGAAGTCAGGACAACAGAAGATGACACAATCCCT		chr15:73238332-73238391	1.23644	up	19.9023	12.8466	-4.80685	-5.11304	Not Detected	Not Detected
149	A_55_P2117579	Mm.371613	Ppih	peptidyl prolyl isomerase H	Mus musculus peptidyl prolyl isomerase H (Ppih), transcript variant 2, mRNA [NM_001110129]	TTTAAGAAACCTTACTAAAAGTCACTTATTAAAAGCCTACACCAGGGCCTGGTTCTCACT	NM_001110129	chr4:118979824-118979765	1.21211	up	223.843	147.386	-1.31537	-1.59289	Detected	Detected
150	A_51_P156800	Mm.53259	2700078K21Rik	RIKEN cDNA 2700078K21 gene	Mus musculus RIKEN cDNA 2700078K21 gene (2700078K21Rik), mRNA [NM_028308]	ATGCCGCTGGAGTCAAGGCGTGTTTCCTGACTTCCCTGTTGGATGGATGAGTGCTGTTTG	NM_028308	chr7:149195044-149194985	1.29183	down	2071.83	2136.06	1.89497	2.26439	Detected	Detected
151	A_30_P01023440				lincRNA:chr2:128217275-128217972 reverse strand	CACATCTGTGGAAATTGGGTGTTTGAATCACCGTGTAATAAAATATTAGCTAGATGTGAT		chr2:128217604-128217545	2.10455	up	38.9042	14.7534	-3.83986	-4.91337	Detected	Not Detected
152	A_55_P2117741	Mm.389903	Nck2	non-catalytic region of tyrosine kinase adaptor protein 2	Mus musculus non-catalytic region of tyrosine kinase adaptor protein 2 (Nck2), mRNA [NM_010879]	CAATTGAAGAAGGGGTCTTGGGATCCCCTAAACTTGCATACCCGGTTTTTTGAATATTGT	NM_010879	chr1:43627281-43627340	1.06649	up	1348.49	1009.13	1.27542	1.18255	Detected	Detected
153	A_66_P135885	Mm.377296	Olfr671	olfactory receptor 671	Mus musculus olfactory receptor 671 (Olfr671), mRNA [NM_001011755]	GTTCTTCCACTGGTGTTTCTCCTACTGAGGCTACCCTACTGTGGCCATCAAAGCATTCCT	NM_001011755	chr7:112124026-112123967	2.50083	down	10.0812	20.1211	-5.78812	-4.46571	Not Detected	Not Detected
154	A_30_P01030160				lincRNA:chr17:15226181-15250333 forward strand	TTCATGTCTGAGGCTGCTGAAACAAAAAGGAGACACAGAAACAAGGCATTCATAAGGCCC			1.14858	down	17.6098	16.1426	-4.98341	-4.78355	Not Detected	Not Detected
155	A_30_P01021134				lincRNA:chr7:119735208-119822808 forward strand	CACTTTCTCCATAAAGGGACGGCACAAAGCTGCTTTTTGCAGCCAGGCAAGACTTTATTT		chr7:119822257-119822316	1.19615	up	10.3712	6.9199	-5.7472	-6.0056	Not Detected	Not Detected
156	A_55_P2145706	Mm.295875	Thoc7	THO complex 7 homolog (Drosophila)	Mus musculus THO complex 7 homolog (Drosophila) (Thoc7), transcript variant 2, mRNA [NM_001013578]	GGAGCACATGAAAAAATTGCTGAGTGTAAAAAGCAGATTCTTCAAGCAAAACGAATACGA	NM_001013578	chr14:14785662-14785603	1.26011	up	836.652	529.896	0.58677	0.253215	Detected	Detected
157	A_55_P2049949					TCTTTTGTTTGTTTATTAATGGATCTGATATTTTTAAGCCCAAGTCCCCCACCCCCACCC		chr5:118953408-118953467	1.38389	down	646.926	714.516	0.215742	0.684474	Detected	Detected
158	A_51_P327657	Mm.219544	H28	histocompatibility 28	Mus musculus histocompatibility 28 (H28), mRNA [NM_031367]	GAGCAATCTGGGGATTGGCACATGCTGCTGTGACATTAGTGTCCCTGGATTTAGTTTAAA	NM_031367	chr3:151422486-151422427	1.20446	down	7.21046	6.93127	-6.27162	-6.00323	Not Detected	Not Detected
159	A_55_P2354675	Mm.32214	1700011B04Rik	RIKEN cDNA 1700011B04 gene	Mus musculus activated spleen cDNA, RIKEN full-length enriched library, clone:F830004P11 product:unclassifiable, full insert sequence. [AK156032]	TCCAAAAGAAGCCAGAAAAGAGCTTTGGATCCTCTTGAACTGGAGTTATAGGTTGTTGTG		chr13:35274559-35274618	1.20444	down	7.2104	6.9311	-6.27163	-6.00327	Not Detected	Not Detected
160	A_55_P2045765	Mm.244652	Gm757	predicted gene 757	Mus musculus predicted gene 757 (Gm757), mRNA [NM_001033410]	TCTCTCTTGTCTCTCTGTCAGGTGCTGAGATGAACATGATAAGGTTTGCAGAGTTCGCAA	NM_001033410	chr2:25090168-25090109	1.5975	down	367.49	468.534	-0.600153	0.0756617	Detected	Detected
161	A_55_P2170881	Mm.329396	Arhgap26	Rho GTPase activating protein 26	Mus musculus Rho GTPase activating protein 26 (Arhgap26), mRNA [NM_175164]	CCTGGAATTCCCTTAGGGTTCTTTAATGAAGAGAAGAAAACTTGAATTGTGTTGAATTAC	NM_175164	chr18:39532054-39532113	1.16035	down	239.575	221.863	-1.21738	-1.00282	Detected	Detected
162	A_30_P01021553				lincRNA:chrX:6988942-6998206 reverse strand	AAAGGAGTTTCTCCATTAGCACAGAATAAACTTCTTTCATCTATGGTTTGTGGGTCATGC		chrX:6989002-6988943	1.20472	down	7.1966	6.91941	-6.2744	-6.0057	Not Detected	Not Detected
163	A_55_P1969560					TTCCTTATCTCTGCCATTGAGAATCACATGACTACTATGACACTGGCTTTGAGCTCTGGC		chr15:077450844-077450785	1.20471	down	7.18812	6.91122	-6.2761	-6.00741	Not Detected	Not Detected
164	A_55_P2035789					TTTGAACATGAAATGGAGAAGAGACTAACAAACTGAGTTGATATCAATGACCTGGATCCC		chr3:093924549-093924608	1.20485	down	7.17823	6.90248	-6.27809	-6.00923	Not Detected	Not Detected
165	A_30_P01022993				lincRNA:chr17:71202950-71229883 forward strand	CTTGCCAGAGTTCAACGAGCTTCGCCCCAAGCTGTAGTCCATTCCTTAGCTCATCAATCT		chr17:71224133-71224192	5.14965	up	44.4681	6.89171	-3.64701	-6.01149	Detected	Not Detected
166	A_30_P01021899				lincRNA:chr8:122788975-122789224 reverse strand	AGCAAGACAGAGACAAAGGGGCCAACCCTGGAGAAGGCCCTCGAAGGCCTCCCTGTGTGT		chr8:122789197-122789138	1.58822	up	13.6939	6.88132	-5.34625	-6.01366	Not Detected	Not Detected
167	A_51_P195506	Mm.795	Csf1	colony stimulating factor 1 (macrophage)	Mus musculus colony stimulating factor 1 (macrophage) (Csf1), transcript variant 1, mRNA [NM_007778]	TGTGGGGCTTACTTAGCCTTCTGGTTACAGACTATTTCCATGCTAGAAAATACATATTTT	NM_007778	chr3:107544392-107544333	1.33987	down	728.808	779.346	0.387681	0.809772	Detected	Detected
168	A_52_P259817	Mm.200370	Upp2	uridine phosphorylase 2	Mus musculus uridine phosphorylase 2 (Upp2), mRNA [NM_029692]	CTAGATGGGGCGTTATGCTCCTTTTCGAGAGAGAAAAAGCTAGACTACTTGAAGAGAGCA	NM_029692	chr2:58632424-58632483	1.20578	down	7.12191	6.8536	-6.28945	-6.01949	Not Detected	Not Detected
169	A_30_P01017751				lincRNA:chr4:57372663-57377164 reverse strand	GGACTTGCCCTTGCCTTGTGCAATTAGACACATTTTATATTTATGAATGAATGTTGCAAA		chr4:57372729-57372670	1.10847	down	179.527	158.822	-1.63366	-1.48508	Detected	Detected
170	A_30_P01018616				lincRNA:chr4:40202350-40205120 reverse strand	GGTGTACTTTTGTGCTTCACTCTTGCTTATAACCACCACCCCTACTCATTCTGAGGACAT		chr4:40202415-40202356	1.69391	up	228.273	107.553	-1.2871	-2.04745	Detected	Detected
171	A_55_P2172375				predicted gene 14190 [Source:MGI Symbol;Acc:MGI:3651811] [ENSMUST00000105073]	TTGTTGTGGCCCATGCTGTTGCCAGCCATGCTGCTGCCAGCCATGCTGCTGCCATACCAC		chr11:99552046-99551987	1.01473	up	139.08	109.388	-2.00194	-2.02304	Detected	Detected
172	A_30_P01022097				lincRNA:chr6:35441848-35450830 forward strand	CCCGGGTGATAGATTGTTTTCCACAATGAATTTTATTAGCAACCTAAGGATAAAAAGTGA		chr6:35447844-35447903	1.207	down	7.04412	6.78564	-6.30529	-6.03386	Not Detected	Not Detected
173	A_55_P2002165	Mm.24433	Sumo3	SMT3 suppressor of mif two 3 homolog 3 (yeast)	Mus musculus SMT3 suppressor of mif two 3 homolog 3 (yeast) (Sumo3), mRNA [NM_019929]	GACTCAAGATAGGTTTTGAATGGTGAGCCCCTGTAAAATAAACAAGTTACTCTGACATAC	NM_019929	chr10:77081017-77081076	1.25701	down	125.902	126.307	-2.14556	-1.81556	Detected	Detected
174	A_30_P01029814				lincRNA:chr12:110909258-110913909 forward strand	TTAAGAAACTATCATCTAGAGTTGCTCCACAATACATACATAAGGTCAACGAACTGTAAC		chr12:110913087-110913146	1.20758	down	6.99912	6.74552	-6.31454	-6.04242	Not Detected	Not Detected
175	A_55_P2138071					TAAAGAGTCAGCCTCTATAAGTGGCTCAAAGTATCTCCTGCCATTAACCAGTTCACCGAG		chr1:055177527-055177468	1.36411	down	7141.26	7774.62	3.68025	4.12821	Detected	Detected
176	A_51_P126337	Mm.7996	Fgf12	fibroblast growth factor 12	Mus musculus fibroblast growth factor 12 (Fgf12), transcript variant 1, mRNA [NM_183064]	TTTACTCAACCATAGTGCACTGAGGGTCCACAGGAAGTGCCATTTCTGGAAACCACAATT	NM_183064	chr16:28160340-28160281	1.28271	down	6.10304	6.24783	-6.51218	-6.15299	Not Detected	Not Detected
177	A_55_P2165120	Mm.328206	Cblb	Casitas B-lineage lymphoma b	Mus musculus Casitas B-lineage lymphoma b (Cblb), mRNA [NM_001033238]	GCTTCTCTTGTTAGTTTAAGTTCTGTGACCTTTAGGTTCCCGAACTCTCCCTCTCATCCA	NM_001033238	chr16:52205507-52205566	1.09999	down	79.169	69.5025	-2.81485	-2.67736	Detected	Detected
178	A_55_P2006255	Mm.410189	Txnip	thioredoxin interacting protein	Mus musculus thioredoxin interacting protein (Txnip), transcript variant 1, mRNA [NM_001009935]	TGGACGACTCTCAAGACAGCCCTATCTTTATGTACGCCCCTGAGTTCCAGTTCATGCCCC	NM_001009935	chr3:96364206-96364265	1.04518	down	4480.12	3737.1	3.00761	3.07135	Detected	Detected
179	A_55_P2087607	Mm.13787	Cp	ceruloplasmin	Mus musculus ceruloplasmin (Cp), transcript variant 1, mRNA [NM_001042611]	GCTTGCAGTGTCTATATGTACTAGAGATAAGAGACAATGAAAGAATCTCCTTTAGTGATA	NM_001042611	chr3:19907511-19907570	2.21951	up	128.602	46.243	-2.11495	-3.26519	Detected	Detected
180	A_30_P01026850				lincRNA:chr3:86827945-86886695 reverse strand	TTCTTTGTTTACACAGTGTGGTAAGCTTTCTGGGATGCGACCTGCTATTGCTCCATGGAT		chr3:86858740-86858681	1.00146	up	14.8316	11.8197	-5.23111	-5.23322	Not Detected	Not Detected
181	A_30_P01020040				lincRNA:chr8:119732348-119749198 reverse strand	TTAAAATCCAGCCAAATGGACGAGAACACTCTCTGCCTAGTGCAAAGCACCACAATGAAG		chr8:119732471-119732412	1.44335	down	260.029	299.537	-1.09919	-0.569761	Detected	Detected
182	A_52_P142208	Mm.27903	Akirin1	akirin 1	Mus musculus akirin 1 (Akirin1), mRNA [NM_023423]	TTGCAACTGGTTTGATATCACATTTCAGCTCCAACTTTGCATCCTGAGAACACTTAAATG	NM_023423	chr4:123414037-123413978	1.07609	down	3885.81	3337.23	2.80229	2.90809	Detected	Detected
183	A_51_P124254	Mm.738	Col4a1	collagen, type IV, alpha 1	Mus musculus collagen, type IV, alpha 1 (Col4a1), mRNA [NM_009931]	TTTTCGTCTCTGGAGAAACTGTACTATCCTTTCACAGGGTTACCAACATCAGGCCACTGA	NM_009931	chr8:11199068-11199009	1.35829	down	42.5536	46.1299	-3.7105	-3.26872	Detected	Detected
184	A_55_P1975445					ATGCCCAAGTTACCAACAATCCTGATAACGATGGGAGCATAAATGCGGTCTTGCTGGTTT		chr13:077692929-077692870	1.1367	down	16656.4	15110.6	4.90207	5.08693	Detected	Detected
185	A_30_P01033257				lincRNA:chr13:71021825-71023381 forward strand	GAAAACCGTGAGGTTAGGGATACAAACTACACAGTAGCATACACAATGCTGATTACTGCA		chr13:71023218-71023277	1.21309	down	6.64892	6.43724	-6.38859	-6.10991	Not Detected	Not Detected
186	A_55_P1971448	Mm.603	Snrpd1	small nuclear ribonucleoprotein D1	Mus musculus small nuclear ribonucleoprotein D1 (Snrpd1), mRNA [NM_009226]	CTAGGCGATAATGTCTCTCAAGATTACTGTTTCAAATTGATAAGGAATTTGGGGATATCT	NM_009226	chr18:10627858-10627917	1.33121	up	7805.23	4679.44	3.80851	3.39577	Detected	Detected
187	A_51_P130095	Mm.425062	Fcgr2b	Fc receptor, IgG, low affinity IIb	Mus musculus Fc receptor, IgG, low affinity IIb (Fcgr2b), transcript variant 1, mRNA [NM_001077189]	ACTTCTGTGAGTCCTGAAACCAACAGACACTACGAGATTGGTTCCCAATGGTTGACTGTA	NM_001077189	chr1:172891047-172890988	1.08529	down	24247.4	21002.4	5.44383	5.56191	Detected	Detected
188	A_55_P2022622		Gm9265	predicted pseudogene 9265	PREDICTED: Mus musculus predicted pseudogene 9265 (Gm9265), mRNA [XM_003084894]	GAGTCCATGCCCTAGAAGTGAACAGATGAGATCTTCAGGAAGATGGACACAAACAATGAA	XM_003084894	chr12:20146988-20147046	1.05363	down	30.4296	25.5883	-4.19431	-4.11894	Not Detected	Not Detected
189	A_55_P2123012	Mm.482595	AA667203	expressed sequence AA667203	PREDICTED: Mus musculus hypothetical protein LOC100503467 (LOC100503467), mRNA [XM_003085206]	TTTTCTTTTGGTTGAAAGAAGCTGTGATGTGCTGTCCATCTGGACTTGGGACATGCAAGG	XM_003085206	chr18:65055717-65055776	1.00229	down	80.0919	64.0672	-2.79813	-2.79483	Detected	Detected
190	A_52_P501049	Mm.441077			cDNA sequence BC002059 [Source:MGI Symbol;Acc:MGI:2384864] [ENSMUST00000071374]	CTATGAATGTAACCAATGTGGCAAAGCCTATGCACGACACAGTGGCCTTCAAACTCATAA	XR_105875	chr17:17110157-17110216	1.15505	up	1162.13	802.991	1.06084	0.85289	Detected	Detected
191	A_55_P2183672	Mm.195898	Pebp1	phosphatidylethanolamine binding protein 1	Mus musculus phosphatidylethanolamine binding protein 1 (Pebp1), mRNA [NM_018858]	GTTGTGTAAAGCATGCTGTTCCCCCCGCCCCCTTGCTACCCTCTCATTGGGAGTTCTTAG	NM_018858	chr5:117733222-117733163	1.30393	down	168424	175272	8.24002	8.62289	Detected	Detected
192	A_66_P129769	Mm.104932	Sik2	salt inducible kinase 2	Mus musculus salt inducible kinase 2 (Sik2), mRNA [NM_178710]	GTATGTTGTACCTTGTGACAGAATATGCCAAAAATGGAGAAATTTTTGATTATCTTGCTA	NM_178710	chr9:50803760-50743671	1.41494	up	228.645	128.967	-1.28475	-1.7855	Detected	Detected
193	A_55_P2100830	Mm.482915	Gm505	predicted gene 505	Mus musculus predicted gene 505 (Gm505), mRNA [NM_001111141]	AGGACATGGCTCCCTTTGTCCCGTGACCGCGTATGGCTTTATGTACTTTTGGGTCGTTTT	NM_001111141	chr8:127427654-127427713	1.09415	down	294.379	257.063	-0.920181	-0.790371	Detected	Detected
194	A_30_P01030309				lincRNA:chr2:79521628-79521871 forward strand	ATGATTATATTGTCTTAAGATATATAGAATACTTGAAACACTACAATTTCTTACAGGGAA		chr2:79521692-79521751	1.15309	up	8.91421	6.16984	-5.96561	-6.17112	Not Detected	Not Detected
195	A_30_P01018792				lincRNA:chr3:40966969-40976585 reverse strand	GGATGAGAACATAGAACCCCAATTGCCTGAATGACGACACAGAGGCCCCAACTGTCTGGA		chr3:40967699-40967640	2.01759	up	15.5398	6.14708	-5.16382	-6.17645	Not Detected	Not Detected
196	A_52_P588771	Mm.291240	Ntn5	netrin 5	Mus musculus netrin 5 (Ntn5), mRNA [NM_001033356]	TGCACATGAGCCTTCAGAGATACTGTCAGCAGGATTATGTTCTGCACGCCCAGGTTTCAG	NM_001033356	chr7:52947753-52949386	4.88947	up	41.1225	6.71234	-3.75986	-6.04953	Detected	Not Detected
197	A_30_P01030301				lincRNA:chr7:119735208-119822808 forward strand	TTCCAGCCTGGGAGCGTCGTTGCCTGTGCAAACCAGGAGGGGGTAAACTGAGGCACAGCA		chr7:119822556-119822615	1.22021	down	6.26733	6.1034	-6.47386	-6.18674	Not Detected	Not Detected
198	A_55_P2008996	Mm.472912	Gm10034	predicted gene 10034	Mus musculus 9 days embryo whole body cDNA, RIKEN full-length enriched library, clone:D030041C22 product:hypothetical protein, full insert sequence. [AK164250]	TGAAGTGTTAGTACCAGTACACTCCATCCTGGCCTAACTATATAACCCTTGACCTGCGTT		chr14:57397458-57397517	1.084	up	59.7566	43.996	-3.22069	-3.33705	Detected	Detected
199	A_52_P6451	Mm.33878	Sec24a	Sec24 related gene family, member A (S. cerevisiae)	Mus musculus Sec24 related gene family, member A (S. cerevisiae) (Sec24a), mRNA [NM_175255]	TGTTCCTGTAAGTCTGACATACTAATATTCACTTACGCAGTAACACTTATTTTAGCTTGC	NM_175255	chr11:51506261-51506202	1.20762	up	485.714	321.001	-0.197751	-0.469915	Detected	Detected
200	A_30_P01024162				lincRNA:chr9:78373792-78374303 reverse strand	ATCTCAGTACAGAACTGGCTTTTCTGCCAAGAACAGGGACTTCAGAAAGAAGTTGGCTGA		chr9:78374189-78374130	1.22152	down	6.19619	6.04062	-6.49033	-6.20165	Not Detected	Not Detected
201	A_55_P2154480	Mm.295608	Ctxn2	cortexin 2	Mus musculus cortexin 2 (Ctxn2), mRNA [NM_001162934]	CTGTGCTGTTGGAGAGAAAATCATTCCATTCATGACATTCAATAAACATCTATGATTGGT	NM_001162934	chr2:124973510-124973569	2.26184	up	31.1172	10.9798	-4.16207	-5.33957	Detected	Not Detected
202	A_55_P2140328					GGCAGCTTCCTAGCACACTTCTATTAAATGCCTTTTGTGTCTCGTAAAGAAGAAGAAGAA		chr7:026666947-026666888	1.19639	up	3765.93	2512.21	2.75708	2.49839	Detected	Detected
203	A_55_P2110532	Mm.416952	4930578E11Rik	RIKEN cDNA 4930578E11 gene	Mus musculus adult male testis cDNA, RIKEN full-length enriched library, clone:4930521C24 product:unclassifiable, full insert sequence. [AK132929]	CTAATGTTCACCAAGTGGATAAACAGAAGACTTTGAGGATAAAGATTTGCTTCTAGAAAG		chr18:29556487-29556428	1.22314	down	6.13	5.984	-6.50583	-6.21524	Not Detected	Not Detected
204	A_30_P01026277				lincRNA:chr2:35828611-35838083 forward strand	TTTGTCCCACCCCGTCCCTTAAAAGGTCTGAAATGAATTCAAGGGTGATTCATCTGCTCA		chr2:35834088-35834147	2.20916	down	141.823	250.052	-1.97377	-0.830265	Detected	Detected
205	A_52_P306236	Mm.257266	Epha7	Eph receptor A7	Mus musculus Eph receptor A7 (Epha7), transcript variant 2, mRNA [NM_001122889]	CAGTTAGGCTGCAGTGTAAATATATAAAGACATTGTTCTGAGAGCAGTACGATTTCATGG	NM_001122889	chr4:28873570-28873629	1.22412	down	6.08917	5.94892	-6.51547	-6.22372	Not Detected	Not Detected
206	A_30_P01029410				lincRNA:chr1:42689799-42749799 reverse strand	ACACGAGAAAGAATCCGTGGTGCCAAGGGGAATGATTTTCTTTCAGAAGGCGTTTCAGAA		chr1:42705544-42705485	1.60211	down	6.06978	7.76103	-6.52007	-5.8401	Not Detected	Not Detected
207	A_55_P2383283	Mm.261738	2310001H17Rik	RIKEN cDNA 2310001H17 gene	Mus musculus adult male bone cDNA, RIKEN full-length enriched library, clone:9830143P17 product:unclassifiable, full insert sequence. [AK036632]	GGTGCTCGATTTCTAGTTATCATAAGGAAAGCAATAGCAGTTTTAAAGTCTTTTTCCTTC		chr6:129163525-129163466	1.08553	up	149.538	109.943	-1.89734	-2.01574	Detected	Detected
208	A_55_P2188624	Mm.373897	4933409D19Rik	RIKEN cDNA 4933409D19 gene	PREDICTED: Mus musculus RIKEN cDNA 4933409D19 gene (4933409D19Rik), partial miscRNA [XR_106096]	TCAGGCATTCTGTCCAGAAGTGGAAAAGCAACTGCTACTATTAAATATCTTTGAAATCCG	XR_106096	chr1:138499668-138499610	1.22556	down	6.03276	5.90072	-6.5289	-6.23546	Not Detected	Not Detected
209	A_55_P2087518	Mm.347360	Exoc8	exocyst complex component 8	Mus musculus exocyst complex component 8 (Exoc8), mRNA [NM_198103]	TTCTCTATGAAACTGTCCTCCCGGTGGTGGAGAGGAGGTTTGAGGAAGGTGTGGGGAAGC	NM_198103	chr8:127419515-127419456	1.10247	down	216.856	190.806	-1.36112	-1.22039	Detected	Detected
210	A_55_P1970954	Mm.260335	Pknox2	Pbx/knotted 1 homeobox 2	Mus musculus Pbx/knotted 1 homeobox 2 (Pknox2), transcript variant 2, mRNA [NM_001029838]	TATCCACCAAACCAGTACTGAATGTGGCCACGAGTTTTCAGTAAACCTTATCACCTACCG	NM_001029838	chr9:36698629-36698570	1.22637	down	5.99954	5.87212	-6.53686	-6.24247	Not Detected	Not Detected
211	A_52_P329398	Mm.273271	Atp12a	ATPase, H+/K+ transporting, nongastric, alpha polypeptide	Mus musculus ATPase, H+/K+ transporting, nongastric, alpha polypeptide (Atp12a), mRNA [NM_138652]	CCATCTTCCAGCAGGGGCTCTTCAGAAACAAAGTCATCTGGGTGGGGATCATCTCGCAGA	NM_138652	chr14:57005794-57006021	1.93257	up	22.3947	9.24838	-4.63663	-5.58715	Not Detected	Not Detected
212	A_55_P2328787	Mm.447147	6030451C04Rik	RIKEN cDNA 6030451C04 gene	Mus musculus 7 days neonate cerebellum cDNA, RIKEN full-length enriched library, clone:A730040I02 product:unclassifiable, full insert sequence. [AK080477]	GCCAAGAAAACAAGGTTCCCCAACATTGCTCCTCATTAAAGGTTAGTTGAGTTTTCAACC		chr4:104873467-104873525	1.89849	up	47.9989	20.178	-3.53678	-4.46164	Detected	Not Detected
213	A_66_P120567	Mm.248360	Anxa1	annexin A1	Mus musculus annexin A1 (Anxa1), mRNA [NM_010730]	TGACATGAATGAAATCAAAGTATTTTACCAGAAGAAGTATGGAATCTCTCTTTGCCAAGC	NM_010730	chr19:20449781-20449722	1.2479	up	558.855	357.418	0.00461769	-0.31488	Detected	Detected
214	A_55_P2038640	Mm.153014	Gcn1l1	GCN1 general control of amino-acid synthesis 1-like 1 (yeast)	Mus musculus GCN1 general control of amino-acid synthesis 1-like 1 (yeast) (Gcn1l1), mRNA [NM_172719]	TTTAGTACATCAAGCGACCAGAGCCAAAGCCTTAAATCCAACCCACACACAACTGAAGAT	NM_172719	chr5:116072278-116072337	1.15638	up	1686.41	1163.9	1.59802	1.38841	Detected	Detected
215	A_55_P2091831	Mm.423246	Krtap1-4	keratin associated protein 1-4	Mus musculus keratin associated protein 1-4 (Krtap1-4), mRNA [NM_001039502]	TTTCTGTGGCTTTCCCACTTGCTCCACTGGCGGCACATGTGGTTCTAACTGCTGTCAGCC	NM_001039502	chr11:99444922-99444863	1.03957	up	45.0378	34.5763	-3.62865	-3.68464	Detected	Detected
216	A_51_P100298	Mm.272264	Stx3	syntaxin 3	Mus musculus syntaxin 3 (Stx3), transcript variant A, mRNA [NM_152220]	ATCGCCATGCTGGTGGAAAATCAGGGGGAGATGTTAGATAACATAGAGTTGAATGTCATG	NM_152220	chr19:11859903-11857591	1.26194	up	68.5452	43.3507	-3.02273	-3.35837	Detected	Detected
217	A_55_P2255399	Mm.289630	F630048H11Rik	RIKEN cDNA F630048H11 gene	Mus musculus NOD-derived CD11c +ve dendritic cells cDNA, RIKEN full-length enriched library, clone:F630048H11 product:hypothetical protein, full insert sequence. [AK170335]	ACTTTCTGTGGGGAGGAAAAGGTTTCCTTCTGCTTAAAACTCCCAGATCACACTCCATCA		chr12:21405539-21405480	1.11549	up	960.763	687.394	0.786324	0.628644	Detected	Detected
218	A_55_P2173952	Mm.290003	Myh6	myosin, heavy polypeptide 6, cardiac muscle, alpha	Mus musculus myosin, heavy polypeptide 6, cardiac muscle, alpha (Myh6), transcript variant 1, mRNA [NM_001164171]	GCACGACGAGGAATAACCTCTCCAGCAGACCCTCGCTGTGGCCAATACACAATAAACATA	NM_001164171	chr14:55560833-55560774	1.61618	up	40.6641	20.0806	-3.77603	-4.46862	Detected	Not Detected
219	A_30_P01021519				lincRNA:chr4:132897264-132910714 forward strand	TCTGTTCCAGAATCTCCTTTCCCCGCCAATAGGTTGGCTTCTTCTCACTGGGGTGGGAGG		chr4:132908803-132908862	1.03507	up	71.6417	55.2399	-2.95899	-3.00871	Detected	Detected
220	A_51_P113906	Mm.46446	Gkn2	gastrokine 2	Mus musculus gastrokine 2 (Gkn2), mRNA [NM_025467]	AATTCACCTTTAAGATGGTCCATCAACTGGCTTCATCTTTTCAAAGAAATATACCTTTGG	NM_025467	chr6:87329285-87329344	1.28132	down	6.65206	6.80249	-6.38791	-6.03029	Not Detected	Not Detected
221	A_55_P2032024	Mm.213406	Uggt2	UDP-glucose glycoprotein glucosyltransferase 2	Mus musculus UDP-glucose glycoprotein glucosyltransferase 2 (Uggt2), mRNA [NM_001081252]	TGTCTTCATTGGCTGTGCGTGCCTCTCGCTATGATGTCACATTACTCAAAGAGAATCTCA	NM_001081252	chr14:119434124-119434065	1.00522	down	33.9809	27.2616	-4.03506	-4.02755	Detected	Not Detected
222	A_51_P401386	Mm.381680	Gm10610	predicted gene 10610	PREDICTED: Mus musculus predicted gene 10610 (Gm10610), mRNA [XM_003086608]	AAACATCACATTTAGGATCAAAGCTATTATGGGAGACTATTAAGTCAACATAAATAACTA	XM_003086608	chr7:90697560-90697501	2.45714	down	5.86505	11.5016	-6.56957	-5.27259	Not Detected	Not Detected
223	A_51_P116088	Mm.21911	Rexo2	REX2, RNA exonuclease 2 homolog (S. cerevisiae)	Mus musculus REX2, RNA exonuclease 2 homolog (S. cerevisiae) (Rexo2), mRNA [NM_024233]	AAGAAGAGGAAAATTATAGAAAATGGAGAAACTGAGAAGCCTGTGAGTTGATGCCGGTTC	NM_024233	chr9:48276972-48276913	1.18052	up	3086.12	2086.39	2.46986	2.23044	Detected	Detected
224	A_30_P01028923				lincRNA:chr16:4867322-4874772 forward strand	TGTGGTGAGACAAGATGAGACATGATGTGAAATGGAGGTGCAGGTACAACCCAGGCGCTC		chr16:4869008-4869067	3.13386	down	5.85417	14.642	-6.57225	-4.92431	Not Detected	Not Detected
225	A_51_P114634	Mm.397580	Amz1	archaelysin family metallopeptidase 1	Mus musculus archaelysin family metallopeptidase 1 (Amz1), mRNA [NM_173405]	TCTTTTGTCTTTGATGACATTTTTCCTGTCTCTGGCTATATCAATTCCTGACATAGGATG	NM_173405	chr5:141229165-141229224	1.34306	down	1738.57	1863.56	1.64197	2.06749	Detected	Detected
226	A_51_P122238	Mm.261004	Uchl5	ubiquitin carboxyl-terminal esterase L5	Mus musculus ubiquitin carboxyl-terminal esterase L5 (Uchl5), transcript variant 1, mRNA [NM_019562]	CAGGAAACTAAGTGAAGAGGATATTTGGACGTGTGTACAGTGTGCTGCACTTAATTTCAT	NM_019562	chr1:145653844-145653903	1.0347	up	2714.26	2093.6	2.28463	2.23542	Detected	Detected
227	A_51_P114616	Mm.6672	Batf	basic leucine zipper transcription factor, ATF-like	Mus musculus basic leucine zipper transcription factor, ATF-like (Batf), mRNA [NM_016767]	TATAGTCAATGTACTGGACTCTCCCAGGGAAGTTCGAGCCAATGTACTGGACCCAAAAAT	NM_016767	chr12:87049872-87049929	1.34075	down	2615.28	2798.47	2.23104	2.65407	Detected	Detected
228	A_52_P120122	Mm.277125	Cdh29	cadherin-like 29	Mus musculus cadherin-like 29 (Cdh29), mRNA [NM_177090]	CCAGAATAGTAGGGTTCAAAGGGATACTTGTCAACAGAGTGGTAAGTCACACTCCCTTGT	NM_177090	chr9:107897146-107897205	1.23188	down	5.8428	5.74441	-6.57505	-6.27419	Not Detected	Not Detected
229	A_51_P474658	Mm.9213	Esr1	estrogen receptor 1 (alpha)	Mus musculus estrogen receptor 1 (alpha) (Esr1), mRNA [NM_007956]	TCCCCGAAAGGTTCTGAGAATCCCTGCAACATTTTACCCATGTCATGTATGACTAGCAGA	NM_007956	chr10:5345105-5345046	1.09353	down	17.254	15.0583	-5.01285	-4.88386	Not Detected	Not Detected
230	A_55_P2185676	Mm.347498	Ssty1	spermiogenesis specific transcript on the Y 1	Mus musculus spermiogenesis specific transcript on the Y 1 (Ssty1), mRNA [NM_009220]	GTTGGCTACATAAGGGTCTTTGACAATCCCAGTATCTTTGCCAATAAAATGTATTTTGTT	NM_009220	chrY_random:9328938-9328879	1.23238	down	5.84214	5.74608	-6.57522	-6.27377	Not Detected	Not Detected
231	A_30_P01024186				lincRNA:chr15:82769917-82770296 reverse strand	AGACCCTCATATTTGCGTACACTTCTAGATAGTACACCCTCACTGGACATTTCCTTGTCA		chr15:82770022-82769963	1.23233	down	5.84309	5.74679	-6.57498	-6.27359	Not Detected	Not Detected
232	A_30_P01017954				lincRNA:chr16:3872469-3877048 forward strand	ATTGGATGTGTGTGTACATGGTCATGAACATGCTCATTGCATGAATGCACACGCCTTTGG		chr16:3876743-3876802	2.98129	up	21.4755	5.74904	-4.69709	-6.27303	Not Detected	Not Detected
233	A_66_P115757	Mm.153030	Mthfd2l	methylenetetrahydrofolate dehydrogenase (NADP+ dependent) 2-like	Mus musculus methylenetetrahydrofolate dehydrogenase (NADP+ dependent) 2-like (Mthfd2l), mRNA [NM_026788]	TGTGTTTCACTCCCAAATCCCAGTTTGTTTGTGTACTAATAATGATCCTTGTTCAATGCA	NM_026788	chr5:91450245-91450304	1.10908	up	286.159	205.921	-0.961039	-1.11041	Detected	Detected
234	A_55_P2094324	Mm.377531	Olfr486	olfactory receptor 486	Mus musculus olfactory receptor 486 (Olfr486), mRNA [NM_146496]	TATCTTCATCACCATCTTGAAGATTCGTTCCACTGAGGGTCGCCAAAAAGCCTTTTCCAC	NM_146496	chr7:115315588-115315529	1.46705	up	10.5803	5.75583	-5.71841	-6.27132	Not Detected	Not Detected
235	A_30_P01020068				lincRNA:chr5:14921737-14978834 forward strand	TAAGGTAGGAACTGTCACAAACAGGAGGTCAGAGTAGTTCTGAGAACATGAGGTCATGGT		chr5:14937825-14937884	1.23263	down	5.85539	5.76031	-6.57195	-6.2702	Not Detected	Not Detected
236	A_52_P266320	Mm.116704	Akap17b	A kinase (PRKA) anchor protein 17B	Mus musculus A kinase (PRKA) anchor protein 17B (Akap17b), mRNA [NM_001081956]	GGCGGCTTAGTAAAGAATGTAACGGGACAAACTGCTATGACTACTTTTGTTCTTGATACT	NM_001081956	chrX:34148651-34148592	1.00292	down	109.542	87.6801	-2.34638	-2.34217	Detected	Detected
237	A_55_P2001753				P95335_MYXXA (P95335) Serine-threonine protein kinase (Fragment), partial (6%) [TC1699856]	ATTTATTCATTCACTGGAAGTGAGGAGGCACTGAAATGTCCTCAGTTGGGGAAAACAGGG		chr8:087225952-087226011	1.00512	up	54.8632	43.5631	-3.34395	-3.35132	Detected	Detected
238	A_30_P01026173				lincRNA:chr16:9129538-9137898 forward strand	ACTTTTCTCCCCACAGTTTTCAGGCTTCTGTTTTGATGCTGCTGGTTCTTTGCGTTGACT		chr16:9137581-9137640	1.27387	up	24.2442	15.1893	-4.52215	-4.87136	Not Detected	Not Detected
239	A_55_P2136606	Mm.458570	Crnn	cornulin	Mus musculus cornulin (Crnn), mRNA [NM_001081200]	GAGAAGAAAGGAATCACAGCCAAGGGACTATATACCTACTTGAAGACAGAGCAGCCATGA	NM_001081200	chr3:92953334-92953393	1.2341	down	26.3419	25.9449	-4.40242	-4.09897	Not Detected	Not Detected
240	A_55_P2065074	Mm.483009			histone deacetylase 9 [Source:MGI Symbol;Acc:MGI:1931221] [ENSMUST00000085463]	TGATCTGACAGCTATTTGTGATGCATCGGAAGCCTGCATAAATGCCCTTCTAGGAAATGA	XM_003084896	chr12:34792143-34792084	1.2325	down	5.88929	5.79304	-6.56362	-6.26203	Not Detected	Not Detected
241	A_30_P01029687				lincRNA:chrX:102222494-102267068 forward strand	ATTCAGTACAGCCCAGTGCACATGTGCAAATAGGACAGGGACTGTTCCTTTTTGTGCTAA		chrX:102265194-102265253	7.77853	up	56.5483	5.80199	-3.3003	-6.2598	Detected	Not Detected
242	A_51_P125691	Mm.313185	Cdca4	cell division cycle associated 4	Mus musculus cell division cycle associated 4 (Cdca4), mRNA [NM_028023]	CCCGTGTGCAGGATGGCTTTATTTATGCCTATTTATATGTAAATGCCACTGAAAGCTAAG	NM_028023	chr12:114059030-114058971	1.08389	up	855.288	629.774	0.618552	0.50234	Detected	Detected
243	A_52_P643087	Mm.172578	Olfr315	olfactory receptor 315	Mus musculus olfactory receptor 315 (Olfr315), mRNA [NM_146538]	CAGACACCAAAGTCTTTGAGTTCTTCATGTACATCTGCTGCATTCTGATGCTCCTGATCC	NM_146538	chr11:58592199-58592258	1.23228	down	5.91906	5.82128	-6.55635	-6.25501	Not Detected	Not Detected
244	A_51_P117236	Mm.4792	Zfp354a	zinc finger protein 354A	Mus musculus zinc finger protein 354A (Zfp354a), mRNA [NM_009329]	GTAATTATAGGCATCTAAGTGCACAGAGGAGTGCGCTGGACTTCTCAGTAGCAAAACACT	NM_009329	chr11:50884589-50884648	1.40224	down	6.28241	7.03077	-6.4704	-5.98267	Not Detected	Not Detected
245	A_51_P519251	Mm.18742	Nupr1	nuclear protein 1	Mus musculus nuclear protein 1 (Nupr1), mRNA [NM_019738]	CAATGGATACAGGACATCACACCCAGCAATGGATACAGGACCTTGGAGAAATTAGGAGTT	NM_019738	chr7:133767037-133766978	1.15801	down	7258.12	6707.99	3.70367	3.91532	Detected	Detected
246	A_52_P476431	Mm.479678	Evc	Ellis van Creveld gene homolog (human)	Mus musculus Ellis van Creveld gene homolog (human) (Evc), mRNA [NM_021292]	GCTGTTCTTAGGAAACACCTCTCGAGGAACACCATCGTGTCTAGGAGTGACGTTTGAGGC	NM_021292	chr5:37690618-37690559	1.31246	up	105.868	64.3776	-2.39559	-2.78786	Detected	Detected
247	A_55_P2047168	Mm.290610	Notch1	Notch gene homolog 1 (Drosophila)	Mus musculus Notch gene homolog 1 (Drosophila) (Notch1), mRNA [NM_008714]	TTGCTTCTTTCCAAAATCGAAAAGAAAGAAAAAAGAACGTGACAGGAGAAGGGAAGCTGG	NM_008714	chr2:26314689-26314630	1.37936	down	32.7346	36.0363	-4.08897	-3.62497	Detected	Detected
248	A_55_P2064180	Mm.390787	Gm7167	predicted gene 7167	Mus musculus adult male testis cDNA, RIKEN full-length enriched library, clone:4932416G21 product:unclassifiable, full insert sequence. [AK030033]	GTCATTGATTCTGCTCATATCCACTGAATACAACCTGCCTTCTATTTTAAAGAAAGCTTT		chr15:90958960-90958901	2.20358	up	19.3765	7.0178	-4.84548	-5.98533	Not Detected	Not Detected
249	A_55_P2031966	Mm.390365	Fbxo39	F-box protein 39	Mus musculus F-box protein 39 (Fbxo39), mRNA [NM_001099688]	GAAGGCTGGGCTGGTGGTGATGGCAAGGTTCCAAGCATCTTTAAAGTGCTATCTTTACCA	NM_001099688	chr11:72132859-72132918	1.07782	up	351.035	259.932	-0.666243	-0.774357	Detected	Detected
250	A_51_P476960	Mm.309363	Csmd3	CUB and Sushi multiple domains 3	Mus musculus CUB and Sushi multiple domains 3 (Csmd3), mRNA [NM_001081391]	CAGGGCTCAATTGCGCTTTATTTCTGACTTTTCAATATCATATGAAGGATTTAACATCAC	NM_001081391	chr15:47781534-47781475	1.23076	down	6.01476	5.90807	-6.53321	-6.23366	Not Detected	Not Detected
251	A_55_P2037643					GATAATAAGAAAAAAGATTGGGCATGGATTGACAATCGCCCATCTAAACTGTGAGTTTCT		chr6:130322888-130322829	3.06409	up	61.9033	16.1238	-3.16977	-4.78523	Detected	Not Detected
252	A_55_P1955701	Mm.132336	Gm6146	predicted gene 6146	Mus musculus 0 day neonate eyeball cDNA, RIKEN full-length enriched library, clone:E130319M01 product:unclassifiable, full insert sequence. [AK053902]	CTGGGAAGACAACTGCATATTTTCTTGCCTAGTTCACTTGATTTTTATGAGGACAAAGGT		chr3:5577594-5577653	1.47275	up	149.438	80.9817	-1.89831	-2.45683	Detected	Detected
253	A_66_P135165	Mm.317947	Nfib	nuclear factor I/B	Mus musculus nuclear factor I/B (Nfib), transcript variant 1, mRNA [NM_001113209]	GTTGGTTTTCAGAGCATTTCAGAATGTTGGAAGCACCGCTTTCCTTTCGTTAGTATATAA	NM_001113209	chr4:81938297-81938238	1.82602	up	13.6582	5.96955	-5.35002	-6.21873	Not Detected	Not Detected
254	A_55_P2129691	Mm.325205	AB124611	cDNA sequence AB124611	Mus musculus cDNA sequence AB124611 (AB124611), transcript variant 1, mRNA [NM_001198794]	AAACTCATAGATCCACCTGCCTCTGCCTCCAGATCGCTAGAATTAAAGTTACTGCCATAA	NM_001198794	chr9:21349711-21349770	1.30235	down	12598.3	13094.7	4.49923	4.88035	Detected	Detected
255	A_51_P112734	Mm.276831	Slc7a8	solute carrier family 7 (cationic amino acid transporter, y+ system), member 8	Mus musculus solute carrier family 7 (cationic amino acid transporter, y+ system), member 8 (Slc7a8), mRNA [NM_016972]	TATTTCTTTTGGATTTTTTAATGTATGGCGGTTTGGGGGCAGAGCTAGAACCTTAATAAT	NM_016972	chr14:55341196-55341137	1.25617	up	1656.93	1052.72	1.57258	1.24355	Detected	Detected
256	A_55_P2025203	Mm.116803	Hrasls5	HRAS-like suppressor family, member 5	Mus musculus adult male testis cDNA, RIKEN full-length enriched library, clone:1700055A14 product:similar to H-REV107-LIKE PROTEIN 5 [Mus musculus], full insert sequence. [AK006790]	AACCATCGGAAACATTCTGAAAACCTCCTTAGAACATTTCCAGTAATGAAGAACTCTCCC		chr19:7713925-7713984	1.06529	down	7.08103	6.0203	-6.29776	-6.20651	Not Detected	Not Detected
257	A_30_P01027714				lincRNA:chr12:81217572-81233910 reverse strand	AGTCCTGGCACCTGGTGAAGTTAAAAGGCCATCCTTAGTTATCACTTTAGTTTGAGGCCA		chr12:81218297-81218238	1.07674	up	614.957	455.818	0.142629	0.035965	Detected	Detected
258	A_55_P2017964	Mm.334606	Unc13a	unc-13 homolog A (C. elegans)	Mus musculus unc-13 homolog A (C. elegans) (Unc13a), mRNA [NM_001029873]	AGTTCGCCACCAAATCCAAAAACAACAGCTGGGCGCCCAAGTATAACGAGAGCTTCCAGT	NM_001029873	chr8:74154475-74154416	1.86716	up	14.1678	6.0559	-5.29717	-6.19801	Not Detected	Not Detected
259	A_30_P01030671				lincRNA:chr4:101010948-101032148 forward strand	TTATCACAGTACTGTACCTTTAGAATGGACAGCATCAGCACTGTGATAACTGAGCCAGGG		chr4:101019567-101019626	1.22673	down	6.20455	6.07455	-6.48839	-6.19357	Not Detected	Not Detected
260	A_30_P01020443				lincRNA:chr18:84757475-84757969 reverse strand	CTCTGTACAAACTCTGGTATAGCAGGCATAATAATTGTTTACAACAGTGGTTCCATTAAA		chr18:84757554-84757495	1.29574	up	312.848	192.695	-0.832396	-1.20617	Detected	Detected
261	A_30_P01018957				lincRNA:chr10:81680941-81704964 reverse strand	TCAATTTCTTTGGCAGCAACAAGTCCACTTTATCCATGAGTTGGTGGTAGGTGGTCCACA		chr10:81685965-81685906	1.08893	down	62.9702	54.7258	-3.14512	-3.0222	Detected	Detected
262	A_55_P2045777					GAGACGTGTCTTGTGATAATACATCTTATCTTGAATTTTCTTCTTTTTCACAGGAAGAGG		chr5:134315954-134315895	2.96492	up	22.845	6.1494	-4.60791	-6.1759	Not Detected	Not Detected
263	A_55_P2059860	Mm.110505	Igsf1	immunoglobulin superfamily, member 1	Mus musculus immunoglobulin superfamily, member 1 (Igsf1), transcript variant 3, mRNA [NM_183335]	ATAAACAAAACCATCAATGCATATATGTCTGAATAAAATGCATATAGCGGACTTCTTCCT	NM_183335	chrX:47139585-47139526	1.22361	down	6.31673	6.16868	-6.46253	-6.17139	Not Detected	Not Detected
264	A_55_P1953003	Mm.462308	Atp6v0a4	ATPase, H+ transporting, lysosomal V0 subunit A4	Mus musculus ATPase, H+ transporting, lysosomal V0 subunit A4 (Atp6v0a4), mRNA [NM_080467]	CCTCACCTGAAGTTCCTGCAGTATTTCAAGTGTTATAATCATGAAAATAAATGTCTGCTT	NM_080467	chr6:37998549-37998490	1.22293	down	6.34003	6.18798	-6.45722	-6.16688	Not Detected	Not Detected
265	A_51_P126365	Mm.207063	Gzmn	granzyme N	Mus musculus granzyme N (Gzmn), mRNA [NM_153052]	AACAAAGCTCATGGAGTTTTGTCTTATGTGAAATCCAAGAAGATCTCTTCAGGAGTCTTC	NM_153052	chr14:56784854-56784795	1.30116	down	6.33409	6.57766	-6.45858	-6.07878	Not Detected	Not Detected
266	A_55_P1955532	Mm.21757	Trfr2	transferrin receptor 2	Mus musculus transferrin receptor 2 (Trfr2), mRNA [NM_015799]	TGTGAGCAGCCCAAGGGGATTAGATGTCAATAAACCAATTGTAACCCCTGTTGTCCATAC	NM_015799	chr5:138028646-138028705	1.48941	up	486.339	260.604	-0.195894	-0.770635	Detected	Detected
267	A_55_P2070786		Mrps14	mitochondrial ribosomal protein S14	mitochondrial ribosomal protein S14 [Source:MGI Symbol;Acc:MGI:1928141] [ENSMUST00000097193]	TTCAGGTGTGATCCGTCATGTGAAAGCTGCGAGAATGACTCCGGGTTATAAGGAGCCGAG		chr1:162125616-162125675	1.01675	up	31.9115	25.0489	-4.12571	-4.14967	Not Detected	Not Detected
268	A_55_P2027412					GATTGTGATGGGCTTCCCGTTAATGACAAGCTTCCCATTCTCGGCCTTGACTGTGCCATT		chr7:107910099-107910158	1.00653	down	1535.51	1233.49	1.46279	1.47218	Detected	Detected
269	A_51_P117087	Mm.252514	Kcnip1	Kv channel-interacting protein 1	Mus musculus Kv channel-interacting protein 1 (Kcnip1), transcript variant B, mRNA [NM_027398]	TGTTCCAAAATGTCATGTAACTGAGGACACTGGCCATTCTGCTCTCAGAGACACTGACAA	NM_027398	chr11:33530570-33530511	1.16118	down	6.37596	5.90884	-6.44907	-6.23347	Not Detected	Not Detected
270	A_51_P144770	Mm.274492	2410002F23Rik	RIKEN cDNA 2410002F23 gene	Mus musculus RIKEN cDNA 2410002F23 gene, mRNA (cDNA clone MGC:27669 IMAGE:4910895), complete cds. [BC016099]	AGCCCTGGAACTTCTGCCTTCGTGAGTTTCTATTAAATGGCTGGTTCATTGCCCTCAAAA		chr3:138239543-138239484	1.39217	up	9801.37	5618.9	4.13705	3.65972	Detected	Detected
271	A_51_P120589	Mm.223388	Olfr181	olfactory receptor 181	Mus musculus olfactory receptor 181 (Olfr181), mRNA [NM_146999]	AAGTCTTTACCATTACCACTGTCTTGGTCTCTTACAGCTGCATTCTTCTCACTGTTTTCA	NM_146999	chr16:58925776-58925717	1.23878	down	8.39398	8.29884	-6.05236	-5.74344	Not Detected	Not Detected
272	A_55_P2404808	Mm.403315	2210406H18Rik	RIKEN cDNA 2210406H18 gene	Mus musculus adult male stomach cDNA, RIKEN full-length enriched library, clone:2210406H18 product:unclassifiable, full insert sequence. [AK008836]	CTCTGGGCATCCAGAAAATGTTCCCTACTAAAGAATAAACTGTAACCTCCACTAAGACTG		chr7:128206425-128206366	1.05902	down	1244.15	1051.56	1.15923	1.24196	Detected	Detected
273	A_30_P01020409				lincRNA:chr10:9322308-9332183 forward strand	AGCAAGCTCCACACAAGCAGATGTTGCTAGCTGCAGAAGGCTTGGCCGATGATCACAGTT		chr10:9329130-9329189	1.21567	down	6.55355	6.35839	-6.40944	-6.12769	Not Detected	Not Detected
274	A_30_P01025161				lincRNA:chr4:8865575-8899400 forward strand	TTAGGTGGGTTAAGTGCACACAAATGGAAAATGGGGTAGGGTAGAATGTCAGTCCCATCT		chr4:8866983-8867042	1.21469	down	6.57702	6.37605	-6.40428	-6.12369	Not Detected	Not Detected
275	A_52_P114282	Mm.271980	Armcx5	armadillo repeat containing, X-linked 5	Mus musculus armadillo repeat containing, X-linked 5 (Armcx5), mRNA [NM_001009575]	GGCCATTTTATGGATGCTAGTCATCTTGAAAGATTGAATACTTGCTGGTTTTTATTGTGC	NM_001009575	chrX:132281644-132281703	1.10127	up	651.629	472.24	0.226193	0.0870266	Detected	Detected
276	A_55_P1978018	Mm.443243	Gm5458	predicted gene 5458	Mus musculus predicted gene 5458 (Gm5458), mRNA [NM_001024706]	TAATAACTGTCATTAATTAAAAGCATAGTCTAAGGGAATAAAAAGCTGTCAGAAAACACA	NM_001024706	chr14:20413417-20413360	2.69266	down	7.45861	16.0286	-6.22281	-4.79377	Not Detected	Not Detected
277	A_30_P01031829				lincRNA:chr4:44181997-44249172 reverse strand	ATAATGTTACAATAAGATACAATAAGAACTAGTTAAAAGAAAAGGTGGGGCTGACTATTA		chr4:44197545-44197486	1.28556	up	69.5389	43.1709	-3.00197	-3.36436	Detected	Detected
278	A_55_P2045824	Mm.158536	Speer3	spermatogenesis associated glutamate (E)-rich protein 3	Mus musculus spermatogenesis associated glutamate (E)-rich protein 3 (Speer3), mRNA [NM_027650]	TACATTCAGTACATTTACACGGAGTGAATAGGAGGAAGCCAGTTAGCCAGCTGATTCAGG	NM_027650	chr5:13796427-13796486	1.21068	down	6.66681	6.44173	-6.38472	-6.1089	Not Detected	Not Detected
279	A_30_P01020248				lincRNA:chr5:106982442-107045717 reverse strand	TTTAATTTCTTCACAGAGCCTGGCTGTAGCTTGTGTAGGAGTTTGCAGAGTTTTATGCCA		chr5:107039469-107039410	3.36442	up	27.2181	6.45657	-4.35522	-6.10558	Not Detected	Not Detected
280	A_52_P66520	Mm.90241	Clec12a	C-type lectin domain family 12, member a	Mus musculus C-type lectin domain family 12, member a (Clec12a), mRNA [NM_177686]	CCCTGTCGTAATAAAGCTTAATAAACTAGGAGTAGATTTCCCAAATACAATCAAGCTTTG	NM_177686	chr6:129314880-129314939	1.30023	up	154.783	95.0073	-1.84761	-2.22638	Detected	Detected
281	A_55_P2081273	Mm.101909	Gabbr2	gamma-aminobutyric acid (GABA) B receptor, 2	Mus musculus gamma-aminobutyric acid (GABA) B receptor, 2 (Gabbr2), mRNA [NM_001081141]	TCTGCAAACAAAGAGGAGTTGGGATGTCAGAAACTTGCAAAAACAAATCAAACTCTAGAC	NM_001081141	chr4:46677433-46677374	1.28095	up	10.6798	6.65407	-5.7049	-6.06211	Not Detected	Not Detected
282	A_52_P365011	Mm.48757	Fes	feline sarcoma oncogene	Mus musculus feline sarcoma oncogene (Fes), mRNA [NM_010194]	CCAACCTCACCAATCAGCAGACACGGGAGTTTGTAGAAAAGGGGCATCGTCTGCCTTGCC	NM_010194	chr7:87523469-87522943	1.00329	down	15434.2	12358.5	4.79213	4.79687	Detected	Detected
283	A_52_P580582	Mm.482123	Nppa	natriuretic peptide type A	Mus musculus natriuretic peptide type A (Nppa), mRNA [NM_008725]	CTTCCTGCCTTCATCTATCACGATCGATGTTAAATGTAGATGAGTGGTCTAGTGGGGTCT	NM_008725	chr4:147376024-147376083	1.05847	down	112.655	95.167	-2.30595	-2.22396	Detected	Detected
284	A_55_P2117033	Mm.425669	Mtmr3	myotubularin related protein 3	Mus musculus myotubularin related protein 3 (Mtmr3), mRNA [NM_028860]	GGATGTACCACTGGATTGTAAATTGATTTTTGTTTCATCTCCCCTTCCCTTCCATCCTCT	NM_028860	chr11:4382644-4382585	1.31025	down	2258.36	2361.58	2.01935	2.40919	Detected	Detected
285	A_55_P1975456	Mm.245998	Nfyb	nuclear transcription factor-Y beta	Mus musculus nuclear transcription factor-Y beta (Nfyb), mRNA [NM_010914]	TTGTGTATGTGCTGTGGTAGTTCTAGCTCTATCAAAAATGGCTTATTGTATAGTCTGTCC	NM_010914	chr10:82212091-82212032	1.0915	up	1027.7	751.449	0.883492	0.757182	Detected	Detected
286	A_55_P2109342	Mm.1951	Rnps1	ribonucleic acid binding protein S1	Mus musculus ribonucleic acid binding protein S1 (Rnps1), transcript variant 1, mRNA [NM_009070]	TACAGCAGTTGAGATATCTCCTCTACAGAAGGGTTCTGGCTTGTAGAGCTACTGTTGGTT	NM_009070	chr17:24562234-24562293	1.16344	down	1582.26	1469.19	1.50606	1.72446	Detected	Detected
287	A_30_P01031351				lincRNA:chr15:102947390-102971082 reverse strand	TACTTCATCTTGTTTGCGGGGCGGCTGGGCCTGCTCTCGGGGTTTAATGATCTGTGCCAT		chr15:102966288-102966229	1.56988	down	1025.96	1285.45	0.881052	1.53171	Detected	Detected
288	A_55_P2408330	Mm.304075	Rbm33	RNA binding motif protein 33	Mus musculus RNA binding motif protein 33 (Rbm33), mRNA [NM_028234]	AGTGCTTTTCAGCTGTGGTGTGCATGTCATTAACTACCCCTCTCTGTTTTTACCCCTCTA	NM_028234	chr5:28745253-28745312	1.07804	up	2369.12	1753.92	2.08842	1.98002	Detected	Detected
289	A_55_P2134427					TTTAAGACCAACCTAGAAGAATTTGCCAGCAAGCACAAGCAAGAGACCCGGAAGAATCCT		chr13:097147010-097147069	1.20241	up	1136.51	754.356	1.02868	0.762753	Detected	Detected
290	A_55_P2062324					GTACAACACAAATTTAAGGGTAAAGATGGCTCTGAGGACAACTGGAGGAGGGTTGTGGTA		chrY_random:036386680-036386739	1.19484	down	6.87637	6.5573	-6.34007	-6.08325	Not Detected	Not Detected
291	A_52_P431294	Mm.246604	Gm4894	predicted gene 4894	Mus musculus predicted gene 4894 (Gm4894), mRNA [NM_177701]	ACCACTGTATTCTACTTTTATTAATTTTAGTCTTTCTTCACATTGGATGAGGGCTTGTCA	NM_177701	chr9:49088637-49088696	2.12196	down	6.88414	11.6585	-6.33844	-5.25304	Not Detected	Not Detected
292	A_55_P2130104	Mm.258262	2310046K01Rik	RIKEN cDNA 2310046K01 gene	Mus musculus RIKEN cDNA 2310046K01 gene (2310046K01Rik), transcript variant 1, mRNA [NM_027172]	TTTATTCTTAAAGTAGGGCTGGAGAGATTGTCCAGCTGTTTAAGGCAAAGTCCCATGACC	NM_027172	chr2:151834899-151834958	1.536	down	52.5789	64.4553	-3.4053	-2.78612	Detected	Detected
293	A_51_P104718	Mm.153539	Gpr12	G-protein coupled receptor 12	Mus musculus G-protein coupled receptor 12 (Gpr12), transcript variant 1, mRNA [NM_001010941]	GAAGCAATGACATCTTTTAGACACGTATTGACAGTGGAAATCATCTTACCAGTGTTTTTT	NM_001010941	chr5:147394579-147394520	1.15583	down	6.67457	6.15704	-6.38304	-6.17411	Not Detected	Not Detected
294	A_30_P01018437				lincRNA:chr1:183142656-183163206 forward strand	GGCAAGACGTTTCAAAGGCTGAGGGTGTGTAGAGGCGCTTTGCTTTGGAGTTTTACTAGG		chr1:183142785-183142844	1.03545	up	61.7708	47.6115	-3.17286	-3.22311	Detected	Detected
295	A_51_P118132	Mm.15406	Skil	SKI-like	Mus musculus SKI-like (Skil), transcript variant 1, mRNA [NM_011386]	TGCCAATGCATATAGTTTTATGATTAAAATTGCTGTGGTTGGTTGCATTACATGACACAC	NM_011386	chr3:31021203-31021262	1.17222	up	3228.5	2198.09	2.53493	2.30568	Detected	Detected
296	A_55_P2102664				predicted gene 10750 [Source:MGI Symbol;Acc:MGI:3641996] [ENSMUST00000099266]	AAGACAAGACCATGCCCAGTGGATCTTCTGCCTGCTCTTTGCCTAACCTTCTGGCCATAG		chr2:148841723-148841664	1.3574	down	162.44	175.976	-1.77795	-1.33711	Detected	Detected
297	A_51_P435198	Mm.374855	Cryz	crystallin, zeta	Mus musculus crystallin, zeta (Cryz), mRNA [NM_009968]	TTCAGTATGGTCACCCATCAAATGCTTCATGGTCACTATAGTTTGCTGATATGTGACATG	NM_009968	chr3:154285974-154286035	1.26089	up	1065.46	674.399	0.93555	0.601109	Detected	Detected
298	A_51_P218041	Mm.383230	Tatdn1	TatD DNase domain containing 1	Mus musculus TatD DNase domain containing 1 (Tatdn1), mRNA [NM_175151]	CTGCCAAGCTGTAATTATCTGGAAAAGATCTCTTTATGTGTTTCTCACTTCTGGTATGTA	NM_175151	chr15:58721813-58721754	1.3643	up	15.3627	8.98694	-5.18036	-5.62852	Not Detected	Not Detected
299	A_51_P165934	Mm.263862	Phb	prohibitin	Mus musculus prohibitin (Phb), mRNA [NM_008831]	TCTCAAATACCCAATGGGATTCCAGCTTGAAGGATTGCATCCTGCAGGGAATGAGCACAC	NM_008831	chr11:95541869-95541928	1.12677	down	1753.62	1576.98	1.65441	1.8266	Detected	Detected
300	A_55_P1987336					AATATAGGCCTTGTGGTATTGCCATAGGCAATGTGTCTTCTGTCCTGTGAGAGACCAAGA		chr6:072649274-072649215	1.72524	up	13.9893	6.47145	-5.31546	-6.10226	Not Detected	Not Detected
301	A_51_P121818	Mm.6670	Prkag1	protein kinase, AMP-activated, gamma 1 non-catalytic subunit	Mus musculus protein kinase, AMP-activated, gamma 1 non-catalytic subunit (Prkag1), mRNA [NM_016781]	ATAATAGCTCTGCACAAGTCTCGGTAAAATATTTTTATTCGTCTTGTTTCACTGTGTGGA	NM_016781	chr15:98643461-98643402	1.19756	up	2848.27	1898.18	2.35415	2.09405	Detected	Detected
302	A_30_P01026525				lincRNA:chr8:82854412-82919089 reverse strand	AAGAAATTCAGCAAGTTGCTTTCCGTCTCTGGCTTAGGTGTGCTTGAGAAGGAAGATCCT		chr8:82918998-82918939	1.15429	down	31.5627	29.0766	-4.14157	-3.93456	Not Detected	Not Detected
303	A_30_P01028640				lincRNA:chr12:20240893-20435318 reverse strand	TGCAATGACCAGCACAGAGCCGATTGCAATGCAAACACACAGAGGTCTTTTTTATGAGCT		chr12:20241192-20241133	2.04987	up	18.5913	7.23834	-4.90516	-5.94069	Not Detected	Not Detected
304	A_51_P117115	Mm.246542	Olfr53	olfactory receptor 53	Mus musculus olfactory receptor 53 (Olfr53), mRNA [NM_146960]	CCTATATCAGTCCTGCTTCCAGCTACAGCCCAGAAAGAAGCAAATTTACCTCAGTGCTAT	NM_146960	chr7:147838658-147838717	1.22255	down	9.89711	9.65675	-5.81471	-5.52481	Not Detected	Not Detected
305	A_30_P01027048				lincRNA:chr1:73004154-73007481 forward strand	GTGTTCCATGGCTCAACTGAGTGTTCTAGAAAATTAATTTTTCCTAAAATAAACCAAGGG		chr1:73007408-73007467	1.2056	down	7.1768	6.90543	-6.27837	-6.00862	Not Detected	Not Detected
306	A_30_P01028853				lincRNA:chr18:75513062-75523889 reverse strand	AGGGTACGGAACACAACCTCAGCACCGGTCTGCTTTCCTCTCCCCATTTCTGGTCTTTCT		chr18:75519593-75519534	1.14871	down	127.564	116.948	-2.12664	-1.92662	Detected	Detected
307	A_55_P1964648	Mm.38199	Btla	B and T lymphocyte associated	Mus musculus B and T lymphocyte associated (Btla), transcript variant 1, mRNA [NM_001037719]	GCCAATCACATAGCATTTATGCTCTTATTCCTACTTAGTAAATATGTATGTTGTAGCTCC	NM_001037719	chr16:45252905-45252964	1.42097	up	2076.6	1166.33	1.89829	1.39141	Detected	Detected
308	A_55_P2102816	Mm.286408	Rpl36a	ribosomal protein L36A	Mus musculus ribosomal protein L36A (Rpl36a), mRNA [NM_019865]	ATCTAAGAGGATGCTGGCTGTTAACAGATGCGAGCATTTTGAATTGGGAGGCGACAAGAA	NM_019865	chrX:131122046-131122105	1.27312	up	20054	12571.5	5.16989	4.82152	Detected	Detected
309	A_55_P1955483	Mm.214554	Grb14	growth factor receptor bound protein 14	Mus musculus growth factor receptor bound protein 14 (Grb14), mRNA [NM_016719]	AAACTTGGATTCCTATTACACTCATGACTTTAAATTTATTAGTTAAAATTAAACCTTATT	NM_016719	chr2:64750601-64750542	1.00376	up	8.72474	6.93714	-5.9966	-6.00201	Not Detected	Not Detected
310	A_51_P124719	Mm.25788	Ccdc93	coiled-coil domain containing 93	Mus musculus coiled-coil domain containing 93 (Ccdc93), transcript variant 1, mRNA [NM_001025156]	AGGAAAATTCATTTCAGTTCTCTAGACGGATGTTGTCTTTCTCCTACTTGTTTCATTTCG	NM_001025156	chr1:123397921-123397980	1.29022	down	383.479	394.876	-0.538712	-0.171095	Detected	Detected
311	A_51_P211325	Mm.28574	Nudt2	nudix (nucleoside diphosphate linked moiety X)-type motif 2	Mus musculus nudix (nucleoside diphosphate linked moiety X)-type motif 2 (Nudt2), mRNA [NM_025539]	ACAACCAAGAGCAGATAGGTTAGTGAAATTAAAATTAACTCGGCACTCTCAGGTGACAGC	NM_025539	chr4:41427693-41427752	1.11368	up	247.566	177.414	-1.17004	-1.32538	Detected	Detected
312	A_55_P2164055	Mm.333333	BC060267	cDNA sequence BC060267	Mus musculus cDNA sequence BC060267 (BC060267), mRNA [NM_001110506]	ATGTACGCCTACCTTCGTAGTCGAAAGATCAAGATCCTAGAGATATTTAGCAAGGGGGAG	NM_001110506	chr6:115772248-115772189	1.02212	down	8.50586	6.93864	-6.03326	-6.0017	Not Detected	Not Detected
313	A_30_P01031037				lincRNA:chr1:92177032-92180487 forward strand	TATGTGAGTTGGAAACGGGTTTCTACAGAACAGGAAATAGGTACCACTGCGGGTTTACAC		chr1:92180428-92180487	1.20525	down	7.20996	6.93533	-6.27172	-6.00239	Not Detected	Not Detected
314	A_30_P01029915				lincRNA:chr13:98479793-98481177 reverse strand	AAAGAGAAGCAAAAGACACCCCAGTTGTTATTAATAGGCCAAAGTAAAAGATTCACTCAC		chr13:98479853-98479794	1.20515	down	7.20441	6.9294	-6.27283	-6.00362	Not Detected	Not Detected
315	A_55_P2039044	Mm.301900	Cyp3a59	cytochrome P450, subfamily 3A, polypeptide 59	Mus musculus cytochrome P450, subfamily 3A, polypeptide 59 (Cyp3a59), mRNA [NM_001105160]	GAGACTGTGTCACAGAACACCAGAGAATTTAATTAACCTTAGAACAACATAATATGAGCA	NM_001105160	chr5:146924485-146924544	1.20538	down	7.19683	6.92345	-6.27435	-6.00486	Not Detected	Not Detected
316	A_30_P01022811				lincRNA:chr1:138570107-138632310 forward strand	TCTCTCCAAGCATGGGCAGACGGAGAGCTGCAACCCTTGGACCAACCAACGCCTGCCAGT		chr1:138572899-138572958	1.46539	down	11.3004	13.2161	-5.62341	-5.07213	Not Detected	Not Detected
317	A_55_P2025258					CATGACCATGTCGGACAAATAAGAAACACAACAGTATTTCTCTAATACATCCCAGTAAAT		chr14:043214983-043214924	1.20576	down	7.17601	6.90559	-6.27853	-6.00858	Not Detected	Not Detected
318	A_30_P01027121				lincRNA:chr17:6265275-6362150 reverse strand	AGCCATAGTTGTTGGTTATATGTGGACAGTGGGTTTGAAGGTATAACTGTCTTTAGCTGA		chr17:6289041-6288982	1.22284	up	247.076	161.257	-1.1729	-1.46314	Detected	Detected
319	A_51_P180176	Mm.319353	Gm16223	predicted gene 16223	Mus musculus adult male urinary bladder cDNA, RIKEN full-length enriched library, clone:9530096H18 product:itchy, full insert sequence. [AK035725]	TGGCAGACATTCACTCTGTAAGACAAATGCTTCATGATTCATTTAGGGACCTAGAAATAT		chr5:42607453-42607512	1.23882	up	118.638	76.4313	-2.23129	-2.54026	Detected	Detected
320	A_51_P236469	Mm.152796	Metap1d	methionyl aminopeptidase type 1D (mitochondrial)	Mus musculus methionyl aminopeptidase type 1D (mitochondrial) (Metap1d), nuclear gene encoding mitochondrial protein, mRNA [NM_025633]	AGACACCTCTGAAACCTTTCTGGTGGGCAATGTGGATGAAAGTGGTAAAAAGTTAGTGGA	NM_025633	chr2:71353717-71353776	1.17178	up	987.649	672.684	0.826141	0.597436	Detected	Detected
321	A_55_P1961433					GACATGGTGGGTTTGCAGCTTGATGAGTGTGGAACAAACCTAAACATGAACAAGAAATAA		chr7:132554264-132554205	1.20669	down	7.09711	6.83492	-6.29448	-6.02342	Not Detected	Not Detected
322	A_55_P1964368	Mm.334033	Kctd14	potassium channel tetramerisation domain containing 14	Mus musculus potassium channel tetramerisation domain containing 14 (Kctd14), transcript variant 2, mRNA [NM_001012434]	TTCTTTGTGGTAGGAGTCTGACATCAGTCACCAGATTAAATAAAGAACTCTTAACTAGTC	NM_001012434	chr7:104608007-104608066	1.21599	up	398.49	261.544	-0.483315	-0.765441	Detected	Detected
323	A_55_P2248095	Mm.399193			RIKEN cDNA 4930565N06 gene [Source:MGI Symbol;Acc:MGI:1915556] [ENSMUST00000153572]	GATGTATCAAGCTTTAAAAGGGCAAGGTTCCCATCTGGATAATAAAACTACAAGGAAACC		chr16:36880664-36880605	2.34531	down	8.42851	15.7764	-6.04644	-4.81665	Not Detected	Not Detected
324	A_55_P2164221	Mm.297482	Tpt1	tumor protein, translationally-controlled 1	Mus musculus tumor protein, translationally-controlled 1 (Tpt1), mRNA [NM_009429]	ACCATCCATACAACACCAGGACTTAGGACAAATGGGACTGATGTCATCTTGAGCTTTTTT	NM_009429	chr14:76247951-76248010	1.12026	down	347707	310876	9.2858	9.44963	Detected	Detected
325	A_51_P114966	Mm.52550	Prss37	protease, serine, 37	Mus musculus protease, serine, 37 (Prss37), mRNA [NM_026317]	CGCATCTCATTGCCTCTGCCATTGACTGAAGGAGCTTACATGGTCCCTAAACTCAAATAA	NM_026317	chr6:40464912-40464853	1.67457	down	515.526	688.984	-0.111813	0.631978	Detected	Detected
326	A_30_P01023864				lincRNA:chr7:131819366-131852866 forward strand	AGCCTAGTACCTATGCTCTTTCATTCTCTAACTCAGCATCCTTCTGAATGATCACACATT		chr7:131844693-131844752	6.58792	up	55.6245	6.73866	-3.32406	-6.04389	Detected	Not Detected
327	A_55_P2092958	Mm.3399	Traf2	TNF receptor-associated factor 2	Mus musculus TNF receptor-associated factor 2 (Traf2), mRNA [NM_009422]	GGATTATTGCTCTAGGATTTCTCCATAGACATTGCCCATTTCTGTCCGTTTTTTCTACTT	NM_009422	chr2:25373600-25373541	1.51093	down	406.579	490.279	-0.454322	0.14111	Detected	Detected
328	A_55_P2131979	Mm.380457	March1	membrane-associated ring finger (C3HC4) 1	Mus musculus membrane-associated ring finger (C3HC4) 1 (March1), transcript variant 3, mRNA [NM_175188]	AAATGACACACACACACGCACACACACACAAAACAAAAAATTTGGTCTTAAGCCTGAAAG	NM_175188	chr8:68992804-68992863	1.01082	down	5514.94	4449.06	3.30742	3.32294	Detected	Detected
329	A_30_P01027040				lincRNA:chr13:98571741-98603323 forward strand	GTGTTCGATTTATAGTTTGTTCCACAGCCAATACACTTGAAAAAGTACAGATGTAAGCAA		chr13:98579529-98579588	1.2095	down	6.91269	6.67279	-6.33247	-6.05806	Not Detected	Not Detected
330	A_51_P100625	Mm.439846	Apon	apolipoprotein N	Mus musculus apolipoprotein N (Apon), mRNA [NM_133996]	AGCTGAATTCTGGGCCTTGGTTGTATTCATATTGTTTTGGGATATTAAGGAAAGGAAGGT	NM_133996	chr10:127692512-127692571	1.23723	down	7.56952	7.47437	-6.20151	-5.8944	Not Detected	Not Detected
331	A_52_P586004	Mm.267479	Hk3	hexokinase 3	Mus musculus hexokinase 3 (Hk3), nuclear gene encoding mitochondrial protein, transcript variant 1, mRNA [NM_001033245]	AAGATCTGGGGCTGACTCTGACATCTGATGACGCCTTGATGGTCCTGGAAGTGTGCCAGG	NM_001033245	chr13:55107959-55107900	1.28609	up	2169.13	1346.08	1.96119	1.5982	Detected	Detected
332	A_30_P01031282				lincRNA:chr6:67155508-67216941 forward strand	CTTTGGGCAATTTTCAAAGCAAAACAGGAAGAAGGCAGATGGTGGTCTCTTTGGAGCATT		chr6:67202306-67202365	1.12676	down	180.024	161.889	-1.62967	-1.45749	Detected	Detected
333	A_51_P224175	Mm.296610	2210016F16Rik	RIKEN cDNA 2210016F16 gene	Mus musculus RIKEN cDNA 2210016F16 gene (2210016F16Rik), mRNA [NM_027335]	GGGTACTCAGAAGATGGAAGCTGGACAGTCATGAGTTCTAGGCCGTCCTGACGACTCGGA	NM_027335	chr13:58482515-58482456	1.17085	down	319.091	298.176	-0.803889	-0.576328	Detected	Detected
334	A_55_P2088268	Mm.422962	Olfr782	olfactory receptor 782	Mus musculus olfactory receptor 782 (Olfr782), mRNA [NM_001011797]	CACTTCCCACATGATTGTTGTCTCCATAACATATGGAAGTTGTATCTTCATGTATACTAA	NM_001011797	chr10:128788337-128788396	1.21205	down	6.74779	6.52735	-6.3673	-6.08985	Not Detected	Not Detected
335	A_55_P2047196	Mm.330409	1700029I15Rik	RIKEN cDNA 1700029I15 gene	RIKEN cDNA 1700029I15 gene [Source:MGI Symbol;Acc:MGI:1916742] [ENSMUST00000111280]	GTCAATCCAGTCGCTGTTTTTGGCAAGGGCTGGAAAGCAAGCATACAAGGAGGAGTCTAA		chr2:92225651-92225710	1.21251	down	6.71941	6.50235	-6.37338	-6.09539	Not Detected	Not Detected
336	A_30_P01025872				lincRNA:chr13:94194458-94195068 reverse strand	TTGCTTCTGTTACAAGCTAGACAAAGTGAGGAAAGGTAGGAAGCAAGACACTTGACTGGG		chr13:94194639-94194580	1.93841	down	17.852	27.6177	-4.9637	-4.00883	Not Detected	Not Detected
337	A_66_P104833	Mm.208831	Slc30a8	solute carrier family 30 (zinc transporter), member 8	Mus musculus solute carrier family 30 (zinc transporter), member 8 (Slc30a8), mRNA [NM_172816]	TGATTCTGCCACCATACTCAATGAGATCTTTATTTTTTGTGAAACAGTAAAACTTCCCTC	NM_172816	chr15:52167214-52167273	1.34427	down	9.81999	10.5355	-5.82599	-5.39917	Not Detected	Not Detected
338	A_30_P01025563				lincRNA:chr12:110738120-110769295 forward strand	TGCCACCCGGCTTCACTCTGTCTGTCAACCAAGTAGTAAATAGTATCCTTAAATGGAAGC		chr12:110749923-110749982	2.60474	up	20.99	6.43138	-4.73008	-6.11122	Not Detected	Not Detected
339	A_55_P2009943	Mm.299906	Spen	SPEN homolog, transcriptional regulator (Drosophila)	Mus musculus SPEN homolog, transcriptional regulator (Drosophila) (Spen), mRNA [NM_019763]	GAAACTGTTTTTCTCAGCGCAGTTTTGTTCTGTGTGTCCATTGGATTACAAACTTTATTA	NM_019763	chr4:141023878-141023819	1.04221	up	6498.04	4976.02	3.54407	3.48443	Detected	Detected
340	A_55_P2002954					AGGAAGGATAAAAGGGAATATAGCTTCTTCTTCGGGAAAACACCAAAAGGCGGATGACGC			2.19574	down	41.4586	72.6525	-3.74811	-2.61341	Detected	Detected
341	A_51_P385635	Mm.333183	Mrpl53	mitochondrial ribosomal protein L53	Mus musculus mitochondrial ribosomal protein L53 (Mrpl53), nuclear gene encoding mitochondrial protein, mRNA [NM_026744]	TGAGTGGTCTGAGAAGACCTGGGCTTTAATCACTCAAAATGCTGCATGGAGCTCATGATA	NM_026744	chr6:83059717-83059776	1.16068	down	4518.51	4185.65	3.01992	3.23489	Detected	Detected
342	A_55_P2246700	Mm.454437	D7Ertd595e	DNA segment, Chr 7, ERATO Doi 595, expressed	AU023048 Mouse unfertilized egg cDNA Mus musculus cDNA clone J0425A06 3'. [AU023048]	ATATTAAGAATATGGATCCCGAACCCCCTGCCTTTAACTATAGTTCCGGGGATCTGCGAA		chr7:011301489-011301430	1.01282	down	144.694	116.961	-1.94485	-1.92647	Detected	Detected
343	A_30_P01030768				lincRNA:chr13:94186098-94186634 forward strand	AGAAAAATGAGAAGAGAGGACAGGAGCCCATGAAAGCCCTGATTGTAAACCCTATGCAAG		chr13:94186384-94186443	2.42581	up	19.0793	6.27714	-4.86778	-6.14624	Not Detected	Not Detected
344	A_55_P2117764	Mm.36148	Vangl2	vang-like 2 (van gogh, Drosophila)	Mus musculus vang-like 2 (van gogh, Drosophila) (Vangl2), mRNA [NM_033509]	TTCTGCCAGTCCTACTTCCTCTTGCTCTTGTTTGTTTTTGTTTTTTGTTTTTTGTTTTTT	NM_033509	chr1:173934653-173934594	1.5123	up	108.155	57.0776	-2.36476	-2.9615	Detected	Detected
345	A_30_P01025002				lincRNA:chr15:10363330-10371830 reverse strand	TGGTTTGAATCCTTTATTAGAAACCATGCAAACTTCAATTAAAAAGTACACATGCAATAA		chr15:10368080-10368021	2.5356	up	19.7893	6.22881	-4.81506	-6.15739	Not Detected	Not Detected
346	A_55_P1995427	Mm.103155	Nxf2	nuclear RNA export factor 2	Mus musculus nuclear RNA export factor 2 (Nxf2), mRNA [NM_031259]	CCACATTGGCAATTTTTCTGTCTCCCTCCAAAGTTGTTTGTGATTTCATAATAAAGAGTT	NM_031259	chrX:131479138-131479079	1.66816	up	78.246	37.4353	-2.83177	-3.57002	Detected	Detected
347	A_52_P373893	Mm.308467	Acvr1b	activin A receptor, type 1B	Mus musculus NOD-derived CD11c +ve dendritic cells cDNA, RIKEN full-length enriched library, clone:F630048N11 product:activin A receptor, type 1B, full insert sequence. [AK154578]	GTACAATTTATTAGAAAGGACTGTAAAATAGCCACTTAGACACTTTACCTCTCCAGTATG		chr15:101043956-101044015	1.07864	up	2485.99	1839.41	2.15789	2.04868	Detected	Detected
348	A_52_P23661	Mm.130701	Cldn19	claudin 19	Mus musculus claudin 19 (Cldn19), transcript variant 1, mRNA [NM_001038590]	TTGACTGCTGTCTCCTGGTATGCTACCCTGGTAACACAGGAATTCTTCAACCCCAGCACT	NM_001038590	chr4:118929768-118929827	1.82872	down	29.3023	42.7665	-4.24877	-3.37794	Not Detected	Detected
349	A_30_P01024081				lincRNA:chr17:39960567-39992817 reverse strand	TCTCAGACACAAACGGGAAGGCACACAGCCAGACGGAGCACCGGAGGCACACCAGGGAAT		chr17:39980443-39980384	1.02708	down	6031.64	4944.18	3.43662	3.47517	Detected	Detected
350	A_55_P2115141	Mm.422910	Lcor	ligand dependent nuclear receptor corepressor	Mus musculus ligand dependent nuclear receptor corepressor (Lcor), mRNA [NM_172154]	CTCTGTCGTATTGGGAGCTTTATTGCTACAAATTGAAAAGCTATCTTACAAAATGATGAC	NM_172154	chr19:41634173-41634232	1.04149	down	327.846	272.509	-0.764838	-0.706188	Detected	Detected
351	A_55_P2180156					AGCCTTTTTCCAGCTCCTTTACAAGGCCCAAATTACCCTGATATCTAAACTGCACAAAGA		chr2:145980162-145980221	2.58028	up	19.63	6.07169	-4.82673	-6.19425	Not Detected	Not Detected
352	A_30_P01024923				lincRNA:chr18:47327300-47333819 forward strand	TTTTTGATGCTGAGACTTCTGGGTAACCTTTCTAGAACTTCGTGCACACATGCCTGCAGA		chr18:47328898-47328957	1.22236	down	6.18219	6.03113	-6.4936	-6.20392	Not Detected	Not Detected
353	A_30_P01024501				lincRNA:chr18:38738876-38739324 reverse strand	AACCAAAGTCATTCTCACTGATAAAACATTCTCTTATTTTCAAATTTGGGGGCTGGGGGC		chr18:38739252-38739193	1.24006	down	32.4632	32.1285	-4.10098	-3.79057	Detected	Detected
354	A_55_P2178036	Mm.290079	Serpina6	serine (or cysteine) peptidase inhibitor, clade A, member 6	Mus musculus serine (or cysteine) peptidase inhibitor, clade A, member 6 (Serpina6), mRNA [NM_007618]	ATGTGCTGGCAGATGTGGGCATTAAGGATTTGTTCACCAACCAATCTGATTTCGCAGACA	NM_007618	chr12:104886876-104886817	1.22345	down	6.13748	5.99285	-6.50407	-6.21311	Not Detected	Not Detected
355	A_55_P2114838					GTTCACATTGCCAAGCTGGAAAAGGCAAAGGCTAAAGAACTCGCCATTAAATTGTGTTAA		chr7:014024911-014024852	1.0638	down	37218.6	31599.1	6.06202	6.15125	Detected	Detected
356	A_30_P01033284				lincRNA:chr8:27129927-27137444 forward strand	TCAGTACTACTGACTGGTACTACTTCCTCGGTACTACTGACTGGTACTACTTCCTCAGTA		chr8:27137305-27137364	1.24561	up	54.7365	35.0713	-3.34728	-3.66413	Detected	Detected
357	A_52_P339722	Mm.26908	Csnk1a1	casein kinase 1, alpha 1	Mus musculus casein kinase 1, alpha 1 (Csnk1a1), mRNA [NM_146087]	ATGACATGGAATCTTTAGGATATGTTTTGATGTATTTTAATAGAACCAGTCTGCCGTGGC	NM_146087	chr18:61736169-61736228	1.03748	up	2991.36	2301.15	2.42487	2.37179	Detected	Detected
358	A_52_P488427	Mm.253922	Sec14l2	SEC14-like 2 (S. cerevisiae)	Mus musculus SEC14-like 2 (S. cerevisiae) (Sec14l2), mRNA [NM_144520]	CAATAAAAAGCTCTTGACCCCACACAACTTGAGAGCCAGGTTACAGGCTGCCCAGAATTC	NM_144520	chr11:3997333-3997274	1.1896	up	209.529	140.572	-1.41071	-1.66118	Detected	Detected
359	A_55_P1975667	Mm.447786	Rhox4g	reproductive homeobox 4G	Mus musculus reproductive homeobox 4G (Rhox4g), mRNA [NM_001039698]	AAGAGGAGAGAGCACTTCAGAAGAGGACAAAGTCAGTTAGGAATGAATGATGATGCCCCT	NM_001039698	chrX:35061231-35061172	1.14256	down	18.8597	17.1976	-4.88448	-4.69221	Not Detected	Not Detected
360	A_30_P01020724				lincRNA:chr18:36449530-36456800 forward strand	GAAAGGAGACAGATAATTTCATTTGGGAGCAAATACTTATTGCCTTGAGAAATAGCACTG		chr18:36451657-36451716	1.03261	down	424.66	349.97	-0.39155	-0.345261	Detected	Detected
361	A_55_P2117146	Mm.4742	Pa2g4	proliferation-associated 2G4	Mus musculus proliferation-associated 2G4 (Pa2g4), mRNA [NM_011119]	TGAAAATGAAAACTTCACGTGCCTTTTTCAGTGAGGTGGAACGGCGTTTTGATGCCATGC	NM_011119	chr10:127997210-127997151	1.08693	down	1175.17	1019.43	1.07694	1.19719	Detected	Detected
362	A_55_P1991440	Mm.2760	Zscan21	zinc finger and SCAN domain containing 21	Mus musculus zinc finger and SCAN domain containing 21 (Zscan21), transcript variant 1, mRNA [NM_011757]	GTAGTTTGTAAAGAATTGAGCCACCTTGAACAGTCTGATTCAGAATAAACGTATAGCATC	NM_011757	chr5:138575382-138575441	1.01789	up	2519.29	1975.29	2.17709	2.1515	Detected	Detected
363	A_30_P01031650				lincRNA:chr12:20204125-20268950 reverse strand	GCAGATGACTGGGACATGAAAAGGCTTTAGAACGTTCATTACATTCATAGAGTTTCTCTC		chr12:20249242-20249183	1.67793	down	11.7992	15.801	-5.56109	-4.81441	Not Detected	Not Detected
364	A_30_P01030711				lincRNA:chr18:35972802-35973126 forward strand	TAGGGTGTTCTGTAGGACTGAAGATTTCAGTCCTGCTCTCATGAACATGCTTCTTTGGGA		chr18:35972821-35972880	1.22786	down	5.9588	5.83935	-6.54669	-6.25054	Not Detected	Not Detected
365	A_55_P1958503					CGCTGCAGAAACGGCATCCAAGACTGTGCCGACTGGAGTGATGAAAACCTGTGCGACTAG		chr13:099076988-099077047	1.37275	down	5.94493	6.51319	-6.55005	-6.09299	Not Detected	Not Detected
366	A_52_P67995	Mm.197555	Eif4a3	eukaryotic translation initiation factor 4A3	Mus musculus eukaryotic translation initiation factor 4A3 (Eif4a3), mRNA [NM_138669]	GGCTGTGGAAAGAGAGGAATGGAAATTTGATACTCTATGTGATCTCTATGACACGCTGAC	NM_138669	chr11:119154972-119154913	1.01871	up	1697.34	1329.77	1.60735	1.58061	Detected	Detected
367	A_66_P114042	Mm.55812	Kctd7	potassium channel tetramerisation domain containing 7	Mus musculus potassium channel tetramerisation domain containing 7 (Kctd7), mRNA [NM_172509]	AGCGCAGGAGATGGGGTATGGGGAGTTTATTGGTGTGTGATCCCAGACTGAAATGAACCT	NM_172509	chr5:130631569-130631628	1.22916	down	5.92	5.80746	-6.55612	-6.25844	Not Detected	Not Detected
368	A_55_P2457153	Mm.253264	G2e3	G2/M-phase specific E3 ubiquitin ligase	Mus musculus G2/M-phase specific E3 ubiquitin ligase (G2e3), transcript variant 2, mRNA [NM_001167963]	GCAAGGCAGCAAATTTAGGAGAGACATTTCAACAATATTGATAGAGTTAGGATTCCAAAT	NM_001167963	chr12:52466242-52466301	1.00638	up	302.724	240.072	-0.879855	-0.889027	Detected	Detected
369	A_52_P111845	Mm.131616	Nxph2	neurexophilin 2	Mus musculus neurexophilin 2 (Nxph2), mRNA [NM_008752]	ATAATGTCTGTATTACTGAGCTTTTGAGATTACTTTACTCTCAGTGTACTCATCTTCGAG	NM_008752	chr2:23256889-23256948	1.22968	down	5.89841	5.78874	-6.56139	-6.2631	Not Detected	Not Detected
370	A_51_P482148	Mm.56965	Mecom	MDS1 and EVI1 complex locus	Mus musculus MDS1 and EVI1 complex locus (Mecom), transcript variant 1, mRNA [NM_007963]	CCCGCTTGAAGCTTTGAAAGAAAAATACTTGAGACCTTCTCCAGGATTCTTGTTTCACCC	NM_007963	chr3:29876244-29876185	1.64199	down	9.52344	12.4802	-5.87023	-5.15478	Not Detected	Not Detected
371	A_55_P2125823					CCGGTTATCAGTAGTTCTGAATGTTAGATATTTTTTCCATGGGGTCAAAGATATCAAAGT		chr2:119495335-119495394	1.08473	up	10135.9	7457.5	4.18547	4.06813	Detected	Detected
372	A_66_P102581	Mm.38802	Ube2z	ubiquitin-conjugating enzyme E2Z (putative)	Mus musculus ubiquitin-conjugating enzyme E2Z (putative) (Ube2z), mRNA [NM_172300]	TTATGCGCTGGTTTTAAGTTGAGGAAATATATGCACAGGAGTCAAAGAGATGTCTTTATA	NM_172300	chr11:95909933-95909874	1.021	up	1881.33	1470.61	1.75583	1.72585	Detected	Detected
373	A_55_P1986701	Mm.482922	1700055N04Rik	RIKEN cDNA 1700055N04 gene	PREDICTED: Mus musculus RIKEN cDNA 1700055N04 gene, transcript variant 1 (1700055N04Rik), mRNA [XM_895013]	CGAGTTCATGAACCAGCGGGAAAAGCCGCTAGCGCTTTATGCCTATTCCAACAACGCAGA	XM_895013	chr19:3966478-3966537	1.23092	down	5.865	5.76175	-6.56958	-6.26984	Not Detected	Not Detected
374	A_51_P112355	Mm.33902	Igtp	interferon gamma induced GTPase	Mus musculus interferon gamma induced GTPase (Igtp), mRNA [NM_018738]	ATATTCAACTGTAATAGCCCGTTCCTTCAAAGTGCAAGTATTTGCCAGGATAATCAGCCA	NM_018738	chr11:58020927-58020986	1.0623	up	12159.1	9134.99	4.44803	4.36084	Detected	Detected
375	A_55_P2088237	Mm.6216	Cyp27b1	cytochrome P450, family 27, subfamily b, polypeptide 1	Mus musculus cytochrome P450, family 27, subfamily b, polypeptide 1 (Cyp27b1), nuclear gene encoding mitochondrial protein, mRNA [NM_010009]	TTGCCTAATTTACAGCGTTTTTAAGCCTCCGCTACCTTGGTTCTTCAGCCACTCTCAAGT	NM_010009	chr10:126489922-126489981	1.06457	down	40.3444	34.2779	-3.78742	-3.69714	Detected	Detected
376	A_51_P179531	Mm.3291	Flt4	FMS-like tyrosine kinase 4	Mus musculus FMS-like tyrosine kinase 4 (Flt4), mRNA [NM_008029]	AGCTTACCCTATACTTTTACCTGACTTTAACACCTAAACAAATCAAACCTCTGTCCTGAA	NM_008029	chr11:49465646-49465705	1.23167	down	5.84884	5.74936	-6.57356	-6.27295	Not Detected	Not Detected
377	A_55_P2040583	Mm.326383	Map6d1	MAP6 domain containing 1	Mus musculus MAP6 domain containing 1 (Map6d1), mRNA [NM_198599]	CTGAGCCATCTCTCCAGCCCAAATTTTTAAAAATACTTTATCATACCTGCTAAAATTCCT	NM_198599	chr16:20233507-20233448	1.10447	down	5828	5137.24	3.38707	3.53043	Detected	Detected
378	A_30_P01031337				lincRNA:chr12:53669892-53710742 forward strand	GAGAAAAGGGGAATCACAGGATTTCATATTCTCATCTTAGTTGAATGGTGAGAAATTAGT		chr12:53672533-53672592	1.19274	up	33.8325	22.6383	-4.04138	-4.29566	Detected	Not Detected
379	A_55_P1991770	Mm.21830	Pdlim4	PDZ and LIM domain 4	Mus musculus PDZ and LIM domain 4 (Pdlim4), mRNA [NM_019417]	CATGGCCAGTGTAAATATATGTCCTCCTGGCCTTTCTAATAAAGTCCTTCTGCTTGCTCT	NM_019417	chr11:53868493-53868434	1.12226	down	9643.57	8637.45	4.11364	4.28004	Detected	Detected
380	A_51_P117604	Mm.329123	Rab5a	RAB5A, member RAS oncogene family	Mus musculus RAB5A, member RAS oncogene family (Rab5a), mRNA [NM_025887]	TCCCCTATGAAAGGAAGGGGCTTTGCTGTTCTTACATGGCTAGAACCATAATAAACAATG	NM_025887	chr17:53646662-53646721	1.06366	down	3740.09	3174.96	2.74714	2.83617	Detected	Detected
381	A_55_P1994633	Mm.330079	Gm711	predicted gene 711	Mus musculus predicted gene 711 (Gm711), mRNA [NM_198628]	TCCAGTATTAATTTCGTACCCCATGGTGACTAATAAAAGAAGCCCTAGGCTGTTTCTGGC	NM_198628	chr2:26808956-26809015	1.48509	up	109.448	58.8182	-2.34761	-2.91816	Detected	Detected
382	A_52_P347764	Mm.38634	4930451C15Rik	RIKEN cDNA 4930451C15 gene	Mus musculus RIKEN cDNA 4930451C15 gene (4930451C15Rik), transcript variant 1, mRNA [NM_029053]	CAGAGAATGTGAGGACCTCGCTAGCTCCATGAGTGAAATTCTTCCAGGACTCTGTATAAA	NM_029053	chr16:17545721-17545662	1.23288	down	5.84086	5.74716	-6.57553	-6.2735	Not Detected	Not Detected
383	A_55_P2400691	Mm.28507	Arhgap21	Rho GTPase activating protein 21	Mus musculus Rho GTPase activating protein 21 (Arhgap21), transcript variant 1, mRNA [NM_001128084]	ACCTGTGTCATGCCTGTGTGCATACCCAACTAAACACTGGAAATAAAATTGTCTTGGTGA	NM_001128084	chr2:20769627-20769568	1.20177	up	2800.82	1860.03	2.32992	2.06476	Detected	Detected
384	A_30_P01025678				lincRNA:chr10:117021051-117038683 forward strand	AGTTATATAGAGATCTACAATGAGACCGTTTGAGACCTGCTAGCTACTGGGACCCACAAG		chr10:117032652-117032711	1.07741	up	23.105	17.1152	-4.59158	-4.69914	Not Detected	Not Detected
385	A_30_P01030886				lincRNA:chrX:121004130-121007360 reverse strand	CTAGACATCTACTAACGTCCTTGAAACCATGTTCAGATTGCTGCACATCCTCCTGAAGAT		chrX:121004483-121004424	1.23321	down	5.84992	5.75762	-6.5733	-6.27088	Not Detected	Not Detected
386	A_55_P1978336	Mm.259830	Tmem170b	transmembrane protein 170B	Mus musculus transmembrane protein 170B (Tmem170b), mRNA [NM_001163572]	GCTGTGAGTATACTTGACATGGATTCAGGTAACGTAGCCAGGCTTAGCTTTGTCGTGTTA	NM_001163572	chr13:41730364-41730423	1.20969	down	801.385	773.697	0.524637	0.799274	Detected	Detected
387	A_30_P01031093				lincRNA:chr6:5311375-5328075 reverse strand	TAGAGTACCAGTTGTATTGTTTGGAAGGCATGGCTTCCCCATTTCACAAGTAAAGAGGGG		chr6:5326041-5325982	1.26313	down	7.4924	7.55306	-6.21629	-5.87929	Not Detected	Not Detected
388	A_51_P435363	Mm.333679	Lipe	lipase, hormone sensitive	Mus musculus lipase, hormone sensitive (Lipe), transcript variant 1, mRNA [NM_010719]	GAAGAAGCTGACAATAAAGGACTTGAGCAACTCAGAGCCTTCAGACAGCCCCGAGATGTC	NM_010719	chr7:26165887-26165828	1.4087	up	196.826	111.511	-1.50094	-1.99531	Detected	Detected
389	A_52_P116134	Mm.284446	Aldh2	aldehyde dehydrogenase 2, mitochondrial	Mus musculus aldehyde dehydrogenase 2, mitochondrial (Aldh2), nuclear gene encoding mitochondrial protein, mRNA [NM_009656]	CCTCAGGTGGATGAAACTCAGTTTAAGAAGATCCTCGGCTACATCAAATCGGGACAACAA	NM_009656	chr5:122022690-122022137	2.12199	up	2929.83	1101.93	2.39489	1.30947	Detected	Detected
390	A_55_P1960659	Mm.309441	Fer1l6	fer-1-like 6 (C. elegans)	fer-1-like 6 (C. elegans) [Source:MGI Symbol;Acc:MGI:3645398] [ENSMUST00000159177]	TGGAAGAACTACAAGAAGTACATCATCATCGCCTTCATCCTGATCATCCTCATCGTCTTC	XM_905719	chr15:58494324-58494383	1.29945	up	24.8304	15.2504	-4.48768	-4.86557	Not Detected	Not Detected
391	A_55_P1991945					AACCCACAGGACTTGCCCCAGAGAAAGTCCTCACTTGTTACCAGCAAGCTTGCGGGGTAA		chr17:022872288-022872347	1.19532	down	236.102	225.236	-1.23845	-0.981054	Detected	Detected
392	A_66_P114582	Mm.313452			immunoglobulin heavy variable V1-54 [Source:MGI Symbol;Acc:MGI:3647133] [ENSMUST00000103525]	TTCACTAATTACTTGATAGAGTGGGTAAAGCAGAGGCCTGGACAGGGCCTTGAGTGGATT		chr12:116432095-116432036	2.08716	down	679.091	1131.2	0.285747	1.34729	Detected	Detected
393	A_55_P2055864		Dvl2	dishevelled 2, dsh homolog (Drosophila)	dishevelled 2, dsh homolog (Drosophila) [Source:MGI Symbol;Acc:MGI:106613] [ENSMUST00000102575]	AGTTGTGAATTTTGTCCCCAAACTGGGTACGATTAGTAGCATGATCAACCTGCAAGAGGG		chr11:69825744-69825803	1.51108	down	24.6957	29.7827	-4.49553	-3.89995	Not Detected	Detected
394	A_66_P111490	Mm.387246	Gm10646	predicted gene 10646	Mus musculus 16 days neonate thymus cDNA, RIKEN full-length enriched library, clone:A130010D05 product:hypothetical protein, full insert sequence. [AK037358]	TGTGGGATATCAGTACATCAAGGAGGCTCCTAACTATAATCCCTCTTTTTAAAAGAAATG		chr9:66954708-66954767	1.23256	down	5.93411	5.83742	-6.55268	-6.25102	Not Detected	Not Detected
395	A_55_P2106700	Mm.469901	Vmn2r59	vomeronasal 2, receptor 59	Mus musculus vomeronasal 2, receptor 59 (Vmn2r59), mRNA [NM_001105056]	CAGAAAAAATCTCCTGTCTTGGCATCAGGCACAAAAAACATTCAAGAAGGAATATCAATT	NM_001105056	chr7:49267241-49267182	1.04377	up	7.64946	5.849	-6.18635	-6.24816	Not Detected	Not Detected
396	A_30_P01029368				lincRNA:chr10:21710544-21710942 forward strand	GAGCTAAACTGTACACATGTGTGTGCTGGAGCAATACAAAATGATATTTTCTTATTATCG		chr10:21710720-21710779	1.23216	down	5.96057	5.86151	-6.54626	-6.24508	Not Detected	Not Detected
397	A_55_P2107995	Mm.268532	Psd	pleckstrin and Sec7 domain containing	Mus musculus pleckstrin and Sec7 domain containing (Psd), mRNA [NM_028627]	TATGCAGCACTGCTTCGAGTCAAGATGAAGGCAGCCAGCGAGGAGCTGGACACCATAGAG	NM_028627	chr19:46387401-46387342	1.23195	down	5.97434	5.87408	-6.54293	-6.24199	Not Detected	Not Detected
398	A_55_P2139886	Mm.311080	Sft2d1	SFT2 domain containing 1	Mus musculus SFT2 domain containing 1 (Sft2d1), mRNA [NM_134114]	TTAAAAATGTGAAACTTTATATACTTCAAGCTTAAAATTACTTATTAAGTGTAATAAAAA	NM_134114	chr17:8520196-8520255	1.82239	up	135.634	59.3994	-2.03814	-2.90397	Detected	Detected
399	A_52_P257758	Mm.46306	Reg4	regenerating islet-derived family, member 4	Mus musculus regenerating islet-derived family, member 4 (Reg4), mRNA [NM_026328]	GCATTGCGCTGAGATGAACCCCAAGGATAAATTCTTAACTTGGAACAAAAATGGATGTGC	NM_026328	chr3:98037005-98040251	1.05041	up	7.76733	5.90158	-6.16429	-6.23525	Not Detected	Not Detected
400	A_55_P1972991	Mm.294007	Pcsk6	proprotein convertase subtilisin/kexin type 6	Mus musculus proprotein convertase subtilisin/kexin type 6 (Pcsk6), mRNA [NM_011048]	CTGTTGAATCCACACTTCAAATAAGAAATCAGTGAAGCAAATCTAATGTTAACCCTGAGT	NM_011048	chr7:73195141-73195200	1.23117	down	6.02066	5.91588	-6.53179	-6.23176	Not Detected	Not Detected
401	A_30_P01018376				lincRNA:chr1:153685487-153710962 reverse strand	ATGAATAAGCCCTTTGTCCTCAAGAATTTCATTCAGAGAAAATCGTAAAAATCACCCCTA		chr1:153699333-153699274	1.27951	up	18.0767	11.2754	-4.94566	-5.30125	Not Detected	Not Detected
402	A_52_P116253	Mm.209903	Atf2	activating transcription factor 2	Mus musculus activating transcription factor 2 (Atf2), transcript variant 1, mRNA [NM_001025093]	AAGTTCTGACTCAAGTGTAATTATTCAACAAGCAGTACCTTCACCAACCTCAAGTACTGT	NM_001025093	chr2:73684349-73684290	1.15007	up	159.112	110.417	-1.80781	-2.00953	Detected	Detected
403	A_55_P2202184	Mm.444291	4933400F21Rik	RIKEN cDNA 4933400F21 gene	Mus musculus RIKEN cDNA 4933400F21 gene (4933400F21Rik), non-coding RNA [NR_015540]	AATGGTGTCCTTGGCTTTAAAATGTGGCCATTAGGGACTCAGTTAAAAATAAATTCTCTT	NR_015540	chr1:91574125-91574066	1.18195	down	11.1346	10.5034	-5.64474	-5.40357	Not Detected	Not Detected
404	A_30_P01027718				lincRNA:chr11:58136882-58143829 forward strand	CCAACAGAAAGACTGATGTTTCATTTTAGCCTTTTGTAGGTAAACTAACTATGAAGAGGT		chr11:58139986-58140045	1.22971	down	6.09173	5.9786	-6.51486	-6.21654	Not Detected	Not Detected
405	A_30_P01025243				lincRNA:chr3:121615836-121616109 forward strand	TATTTGAAACTACTAGGCAGCAAGTGATCACCTTCAAGCCCCATTTCAGCTGCTGTAAGC		chr3:121615905-121615964	1.22934	down	6.11077	5.99547	-6.51036	-6.21248	Not Detected	Not Detected
406	A_51_P232142	Mm.781	Thumpd3	THUMP domain containing 3	Mus musculus THUMP domain containing 3 (Thumpd3), mRNA [NM_008188]	TTACACTGCTTGACCACTCCAGAATGCTTGATTTCTAGCAAGGTGATTGTAATGGTATTT	NM_008188	chr6:113017932-113017991	1.13736	up	4785.75	3358.2	3.10282	2.91712	Detected	Detected
407	A_51_P112308	Mm.25775	1810011O10Rik	RIKEN cDNA 1810011O10 gene	Mus musculus RIKEN cDNA 1810011O10 gene (1810011O10Rik), mRNA [NM_026931]	CTCCAGACACTGTAGTAAGCATTAGGAAATGAATATGGGGGATTTTAGAAGGATGCTGTG	NM_026931	chr8:25548213-25548154	1.15915	down	8.41994	7.78938	-6.0479	-5.83484	Not Detected	Not Detected
408	A_55_P2077497	Mm.235238			predicted gene, 17678 [Source:MGI Symbol;Acc:MGI:4937312] [ENSMUST00000167348]	GAAGAAGAAGAAGAAGAAGAAGAAGAAGAAGAAGGAGAAGAAGAAGAAAGAAGGAAAGAA		chr3:57850492-57850670	1.02122	down	21240.4	17311.6	5.25281	5.2831	Detected	Detected
409	A_55_P1997585					AACTACACTGAGTTTCTTGTCCCATTGAGCCTGGGCTGCATGAGGTTAAAGGGAATGATT		chr7:027737339-027737398	1.52329	down	96.5859	117.422	-2.52797	-1.92078	Detected	Detected
410	A_30_P01032673				lincRNA:chr11:112898724-113062945 reverse strand	AATGAACAAACAAGATGTGGAGTTGACTTTCCCTGTTTGCAGTCTGTCACCGCATGGAGT		chr11:112899300-112899241	1.3918	down	26.4828	29.4169	-4.39473	-3.91778	Not Detected	Not Detected
411	A_55_P2159865	Mm.379046	Zfp59	zinc finger protein 59	Mus musculus zinc finger protein 59 (Zfp59), mRNA [NM_011762]	TGCAAGAGCCAAAGGGTGTCTTCAAGGAAATACTGACTTCCAGACACAACAGATGCACAT	NM_011762	chr7:28641517-28641576	1.09868	up	561.784	408.087	0.0121574	-0.123616	Detected	Detected
412	A_55_P2115851	Mm.160389	9930013L23Rik	RIKEN cDNA 9930013L23 gene	Mus musculus RIKEN cDNA 9930013L23 gene (9930013L23Rik), mRNA [NM_030728]	ATCTGAGAGTGGTTGGCTCCAGACCAGGATCTTTCAGCTTATGTTCACTCTGAGCAAATA	NM_030728	chr7:91082420-91082361	1.22514	down	6.28141	6.14185	-6.47062	-6.17768	Not Detected	Not Detected
413	A_55_P2013158	Mm.217161	Ablim1	actin-binding LIM protein 1	Mus musculus actin-binding LIM protein 1 (Ablim1), transcript variant 1, mRNA [NM_178688]	AAAGCTAAACTCTTCTAAGTCCCTCGAGTAAACGACAATCAGGAAACGAACTCTCAGTGG	NM_178688	chr19:57111731-57111672	1.47075	down	106.205	124.663	-2.391	-1.83446	Detected	Detected
414	A_30_P01033143				lincRNA:chr19:6268793-6276607 forward strand	TTTTGGGAGTTCCTAGCCAGCGGAAACACTGCAGTTGGGGAGCGCAGCTGAAGTACTTGG		chr19:6276399-6276458	1.96912	down	39.5976	62.2295	-3.81437	-2.83682	Detected	Detected
415	A_55_P2089467					AAACAGAAAGAAAAAGAGATCTACGTGACATTGTATTTGCCTGGGAAGACAGAGCACTAG		chr5:078969865-078969924	2.4162	down	6.3751	12.2935	-6.44926	-5.17652	Not Detected	Not Detected
416	A_52_P637282	Mm.223504	Wipf1	WAS/WASL interacting protein family, member 1	Mus musculus WAS/WASL interacting protein family, member 1 (Wipf1), mRNA [NM_153138]	GGGTGATTATTGAAGTCTCCTCAAACTTTTGGTATGAAATTTAACTTTCCCTGTTCATAG	NM_153138	chr2:73267888-73267829	1.11533	up	6577.57	4706.72	3.56163	3.40416	Detected	Detected
417	A_65_P16630	Mm.146087	BC068281	cDNA sequence BC068281	Mus musculus cDNA sequence BC068281 (BC068281), transcript variant 1, mRNA [NM_001170858]	ATGCTCCATATGTTCACCTCATTTACCAGAACCCTTGTTCTGTAGGTCCCACTGAGAGAA	NM_001170858	chr12:4858720-4862114	1.00291	down	111.751	89.4478	-2.31757	-2.31338	Detected	Detected
418	A_55_P2048508					TGTTTTCTCCCTTTTTAAACATTCTTTCAGGGGCCAGTGCGCATGTGGGTGAAGCTGAAA		chr12:072110515-072110456	1.95738	down	46.9765	73.3858	-3.56785	-2.59892	Detected	Detected
419	A_30_P01031930				lincRNA:chr7:49715933-49771497 reverse strand	AAATTGGAGCTTACGTTTACTTACTGCTGTCTTGGGATAATGAGTGCCTGTTTTATACTG		chr7:49728768-49728709	2.23881	up	17.6644	6.29706	-4.97894	-6.14167	Not Detected	Not Detected
420	A_30_P01027340				lincRNA:chr3:35783763-35784442 reverse strand	TGTCAATAGGCCAGCAGCACACCACATGGGGCTTATTTCCCAACTCTGTTATGAAAAAAT		chr3:35784041-35783982	1.05786	down	33.7385	28.4845	-4.04539	-3.96424	Detected	Not Detected
421	A_55_P2149791	Mm.454018			UI-M-HU0-cqu-o-17-0-UI.r1 NIH_BMAP_HU0 Mus musculus cDNA clone IMAGE:30667264 5', mRNA sequence [CO046494]	AACGCAACATGCGATTCTTCTCAACAGCTTTATTTCTGGAACGCCTTGATGCTACGGGAA		chr6:98457838-98457779	2.89585	up	25.8993	7.13787	-4.42687	-5.96086	Not Detected	Not Detected
422	A_30_P01029403				lincRNA:chr12:111829967-111830904 forward strand	TTTCTTTCCTTCTTTCTCTAATTTACTCATAAGACAGGGTCTCGCCTTGGCTAGCCTTAT		chr12:111830410-111830469	1.24273	down	41.3401	41.0017	-3.75224	-3.43874	Detected	Detected
423	A_66_P101786		Gm10748	predicted gene 10748	predicted gene 10748 [Source:MGI Symbol;Acc:MGI:3641901] [ENSMUST00000099256]	TAAACACTTGATGTAGCCTTGGGGTTCGCCAACAGTTAAAGACTCTGGCAAGGTTCTAGT	XM_003086284	chr3:5215093-5215152	1.12651	down	7.08646	6.37116	-6.29665	-6.12479	Not Detected	Not Detected
424	A_55_P2085979	Mm.268521	Igf1	insulin-like growth factor 1	Mus musculus insulin-like growth factor 1 (Igf1), transcript variant 2, mRNA [NM_184052]	AACCATTAAAAACATGCCACCAAGACCTTCCCTCCCCTTCTTAAAAATATAAATCAGAGT	NM_184052	chr10:87378456-87378515	1.01121	down	1820.57	1469.28	1.70846	1.72455	Detected	Detected
425	A_51_P217598	Mm.458174			RIKEN cDNA 4932442E05 gene [Source:MGI Symbol;Acc:MGI:1921665] [ENSMUST00000059966]	AAGGCGACTGTATGTTCTACTAAGGGAGGTGCTATCTTTTTCGACTTCAAAAGCAAGGCA		chr10:118300073-118300132	2.31204	up	21.5275	7.4311	-4.69361	-5.90278	Not Detected	Not Detected
426	A_55_P2358299	Mm.26187	AU021128	expressed sequence AU021128	AU019847 Mouse eight-cell stage embryo cDNA Mus musculus cDNA clone J0523C08 3'. [AU019847]	CAGCTCAAAGGTAGAATTCAAGGGATATTAGCTGGCCATAATTATGGTGTTTTCTGCTGA		chr2:052734890-052734832	2.05825	up	16.564	6.42276	-5.07174	-6.11316	Not Detected	Not Detected
427	A_55_P1969885					ATGAATAATCGGTGCCACACACAGCAGTGGAGAATTAGTGTTTCTCATGAAGTGGAAGGG			1.00889	up	263.736	208.632	-1.07876	-1.09154	Detected	Detected
428	A_55_P2287105	Mm.61180	4933407C09Rik	RIKEN cDNA 4933407C09 gene	Mus musculus adult male testis cDNA, RIKEN full-length enriched library, clone:4933407C09 product:unclassifiable, full insert sequence. [AK016713]	CTAGCTGCCAGTGATGTTTCATTGCATGTAAGGAAAAAAGCAAGTTGAAGAACATTATTT		chr2:168906267-168906208	1.32766	up	10.761	6.46877	-5.69397	-6.10286	Not Detected	Not Detected
429	A_55_P2073642	Mm.187554	1600014C10Rik	RIKEN cDNA 1600014C10 gene	Mus musculus RIKEN cDNA 1600014C10 gene (1600014C10Rik), transcript variant 1, mRNA [NM_001085385]	GCCATGCTAACGACCTATGTCACCAAGGAGCTGCAGGCTGAGATCCGCTATGAGGACTAG	NM_001085385	chr7:38979930-38979989	1.05349	down	250.584	210.687	-1.15256	-1.07739	Detected	Detected
430	A_30_P01024658				lincRNA:chr16:64796849-64843249 reverse strand	TTCTTACAAAAGGAAAAGCTGTTCATGAATTATACCATATTTTATCATCAGGTCCTCCAA		chr16:64822307-64822248	1.4573	up	69.9595	38.3135	-2.99327	-3.53657	Detected	Detected
431	A_30_P01017657				lincRNA:chrX:121970356-121970881 reverse strand	CACAAGTTCAAAGAAGATCACACAGTGCCTGGGCCGTCTTCTGCTGGACAACATGGACAG		chrX:121970836-121970777	1.02825	down	58.3431	47.8789	-3.25522	-3.21503	Detected	Detected
432	A_51_P101375	Mm.149029	St6gal1	beta galactoside alpha 2,6 sialyltransferase 1	Mus musculus beta galactoside alpha 2,6 sialyltransferase 1 (St6gal1), mRNA [NM_145933]	GAAGCCTACTCAGTTACTCTAGAGTAAAGTTGTTCCCAGGGCAGTCCCTTTTGATCCTTA	NM_145933	chr16:23358405-23358465	1.03828	down	74.9506	62.1077	-2.89385	-2.83965	Detected	Detected
433	A_30_P01031899				lincRNA:chr3:84609788-84618062 forward strand	CTTCTTATAACTGTCTATGAGAAAAATACAGAGCCACAAGAGATCTTATTCTTACGGCTT		chr3:84614363-84614422	2.2226	up	18.1831	6.52925	-4.93718	-6.08943	Not Detected	Not Detected
434	A_52_P401475	Mm.293321	Ubxn4	UBX domain protein 4	Mus musculus UBX domain protein 4 (Ubxn4), mRNA [NM_026390]	ATTTCTAATGTCATTTTTAGAAAAATTTTATGCATATAATCAAATATGTAATCTTTATTT	NM_026390	chr1:130175865-130175924	1.24481	down	17.4703	17.3563	-4.99488	-4.67896	Not Detected	Not Detected
435	A_55_P2001510					GGGGCCTAGGGAGCCCTCCATACTCTCTTGAATACCATCAATAAAGTTCGATGCACCCCC		chr8:042693881-042693822	1.06935	down	61109.3	52153.4	6.77739	6.87412	Detected	Detected
436	A_55_P2021378	Mm.27957	Wapal	wings apart-like homolog (Drosophila)	Mus musculus wings apart-like homolog (Drosophila) (Wapal), mRNA [NM_001004436]	ATTCATTCGTGTTTGGATTTTTATGATCACCCGATTTCTTCATCATGCATTCTGCGTTTG	NM_001004436	chr14:35558984-35559043	1.12162	down	3307.57	2960.82	2.56984	2.73543	Detected	Detected
437	A_30_P01032696				lincRNA:chr5:108544188-108545013 forward strand	TGCAAAGTCAGTTACTGGATAATCAAAGGAGTCACTCCAGGAAGAAAAGGAGCCTCAGAG		chr5:108544754-108544813	1.19896	down	6.85357	6.55809	-6.34486	-6.08307	Not Detected	Not Detected
438	A_30_P01033588				lincRNA:chr5:110891642-110918642 forward strand	AGTTGTACTTGTTCCACTCGAAGCCTGGTGTGCACGCGGCTGAAAAAGTGTGGCTTGCGG		chr5:110910064-110910123	2.23738	up	18.3957	6.56196	-4.92041	-6.08222	Not Detected	Not Detected
439	A_55_P2051787	Mm.246596	Gbx1	gastrulation brain homeobox 1	Mus musculus gastrulation brain homeobox 1 (Gbx1), mRNA [NM_015739]	GGCCAGCGTATTCCCGGGACACAAGACTATTTGGCCTGAGACTGTTCTAGAGACCTCAGG	NM_015739	chr5:24010303-24010244	1.19629	down	6.8754	6.56434	-6.34027	-6.0817	Not Detected	Not Detected
440	A_55_P2038822	Mm.486015	Jph4	junctophilin 4	Mus musculus 13 days embryo forelimb cDNA, RIKEN full-length enriched library, clone:5930404A10 product:weakly similar to JUNCTOPHILIN TYPE3 [Homo sapiens], full insert sequence. [AK031092]	ATGATTCTAAACCACCTAATAGCAGAGGGTGTTGAAACGGGAGGAGGATTGAGGAAGCAT		chr14:55730199-55730140	1.19501	down	6.8841	6.56558	-6.33845	-6.08143	Not Detected	Not Detected
441	A_55_P2027042	Mm.377707	Olfr629	olfactory receptor 629	Mus musculus olfactory receptor 629 (Olfr629), mRNA [NM_146821]	GGAATGCTGTTTTAATGTAGTAGTGTAATAGCCTTATTTGCCACTTTTCCCTCAATGTGC	NM_146821	chr7:110888774-110888715	1.63581	up	13.455	6.56459	-5.37164	-6.08165	Not Detected	Not Detected
442	A_55_P2114697	Mm.1400	Gcm1	glial cells missing homolog 1 (Drosophila)	Mus musculus glial cells missing homolog 1 (Drosophila) (Gcm1), mRNA [NM_008103]	GAAGAAGAAGAAGAAGAAGAAGAAGAAGAAGAAGAAGAAGAAGAGGAGGAGGAAGGGGAA	NM_008103	chr7:123731626-123731567	1.23385	up	25089.1	16228.5	5.49306	5.1899	Detected	Detected
443	A_30_P01026324				lincRNA:chr4:149383134-149451259 reverse strand	CCCCTGCTATGTCCTGTGTCCTCGGCTACCTTTCTGTTTGAACCCGTGTGTCTGTCTGTC		chr4:149443305-149443246	1.34306	down	516.755	553.904	-0.108378	0.317142	Detected	Detected
444	A_30_P01020924				lincRNA:chr17:95255725-95272425 forward strand	TACATCTTGAACCTCAGTAGTCGTAGGGTTTTCTACAGCCTTACTTATGGGGATCCGTCT		chr17:95257803-95257862	1.62347	down	6.90303	8.94418	-6.33448	-5.6354	Not Detected	Not Detected
445	A_55_P1992530	Mm.333374	Clec4b1	C-type lectin domain family 4, member b1	Mus musculus C-type lectin domain family 4, member b1 (Clec4b1), transcript variant 1, mRNA [NM_001190310]	CTATCTGAACTTGACAGGTACCATTCATTGACCTGCTTCAGTGAAGGGAATATGGTGTCA	NM_001190310	chr6:123015995-123016054	1.05405	up	2136.39	1617.61	1.93925	1.8633	Detected	Detected
446	A_55_P2106801	Mm.482191	Bglap-rs1	bone gamma-carboxyglutamate protein, related sequence 1	Mus musculus bone gamma-carboxyglutamate protein, related sequence 1 (Bglap-rs1), mRNA [NM_031368]	TCTCTGCCCTGCAAGTATGGATGTCACAGCAGCTCCAAAATAAAGTTCAGATGAGGAAGT	NM_031368	chr3:88172599-88172540	1.1394	up	230.393	161.379	-1.27376	-1.46204	Detected	Detected
447	A_55_P2170817				expressed sequence AI847159 [Source:MGI Symbol;Acc:MGI:3528181] [ENSMUST00000141786]	CTAAAATCTCCTTATGGCACTTAAATGTTTATGGGTAATAAAAGGAATCACTCCTCTCCT	XR_104720	chr2:129003945-129003886	1.70357	up	155.717	72.951	-1.83893	-2.60749	Detected	Detected
448	A_55_P1967478	Mm.440164	Hbb-y	hemoglobin Y, beta-like embryonic chain	Mus musculus hemoglobin Y, beta-like embryonic chain (Hbb-y), mRNA [NM_008221]	ATACTGGACTGTTCCTTGAAAGCACATCATGTTTAATAAAGATCATCCTTCCTGGTAATC	NM_008221	chr7:111000327-111000268	1.25339	down	23.8596	23.8673	-4.54521	-4.21938	Not Detected	Not Detected
449	A_55_P1968320	Mm.150047	Agbl3	ATP/GTP binding protein-like 3	ATP/GTP binding protein-like 3 [Source:MGI Symbol;Acc:MGI:1923473] [ENSMUST00000135304]	ATGCTGAGCAAAAATTGCCCAAATATAGTACGTACCTTTAAGACTTTAACTTCCCTTTAG		chr6:34753585-34753644	2.29355	up	18.6549	6.49142	-4.90023	-6.09782	Not Detected	Not Detected
450	A_30_P01025820				lincRNA:chr8:91471819-91551119 reverse strand	TTTTTTAAAAGTGGTCAAACAGAAAGTCCGAAGTGATTTGCAGTTAACGTGGACTTCTAG		chr8:91548615-91548556	1.18005	down	6.87296	6.4729	-6.34078	-6.10194	Not Detected	Not Detected
451	A_30_P01032978				lincRNA:chr15:77164450-77201325 reverse strand	CTGCAGCGTGGAACAGCAAAGCATCTCCATCTCCAGGCTCTTCTCGTGCGCCTTCCTTCA		chr15:77173764-77173705	1.20189	down	119.151	114.293	-2.22506	-1.95975	Detected	Detected
452	A_55_P2089500	Mm.328950	Cyp4f40	cytochrome P450, family 4, subfamily f, polypeptide 40	Mus musculus cytochrome P450, family 4, subfamily f, polypeptide 40 (Cyp4f40), mRNA [NM_001101588]	TCCGTTTTGATCCAGAGAACATCCAGGCTAGATCACCTCTGTCATTTATTCCCTTCTCAG	NM_001101588	chr17:32812862-32812921	1.48031	down	6.84585	8.08788	-6.34648	-5.78059	Not Detected	Not Detected
453	A_30_P01019936				lincRNA:chr11:53592946-53637922 reverse strand	TGATGAACTAGAAATCTCAAATCCCAGGGACCCTCTCTCCATTTCTGAGCAGACTGAAAC		chr11:53597232-53597173	1.27995	up	215.833	134.58	-1.36794	-1.72403	Detected	Detected
454	A_55_P2023523	Mm.41989	Aloxe3	arachidonate lipoxygenase 3	Mus musculus arachidonate lipoxygenase 3 (Aloxe3), mRNA [NM_011786]	CATCCTATTGTCTGTCTTTGAGCCCAGTGACTTCAATAAAAGCTAACGTATTTGGCTCTC	NM_011786	chr11:68962557-68962616	1.05336	up	66.5984	50.4595	-3.0643	-3.1393	Detected	Detected
455	A_51_P124798	Mm.294445	Tmem192	transmembrane protein 192	Mus musculus transmembrane protein 192 (Tmem192), transcript variant 1, mRNA [NM_028427]	TGGAGCTGATCTGTTCCCTGAGCTGTCTGATCCTCTATATAGTGAAGATTAGGAGGTTCA	NM_028427	chr8:67488190-67489455	1.08971	down	1279.8	1113.03	1.19998	1.32392	Detected	Detected
456	A_55_P1952915	Mm.28638	Sh3bgr	SH3-binding domain glutamic acid-rich protein	Mus musculus SH3-binding domain glutamic acid-rich protein (Sh3bgr), mRNA [NM_015825]	TGGCTTTCAGAACAAAACACTTCCCAGAGAGCAATCATAAATAAAGATTGATGCCAAGAA	NM_015825	chr16:96450481-96450540	2.69333	up	23.3612	6.92246	-4.57567	-6.00506	Not Detected	Not Detected
457	A_55_P1977345	Mm.377334	Olfr191	olfactory receptor 191	Mus musculus olfactory receptor 191 (Olfr191), mRNA [NM_001011807]	GTAAGTCTTTTAACATTGTCCTTTTTAGGTGGATTCATTCATGCTTTAATTCACGAAGGC	NM_001011807	chr16:59085884-59085825	1.20618	down	7.20114	6.93218	-6.27349	-6.00304	Not Detected	Not Detected
458	A_55_P2123484	Mm.277966	Gm11627	predicted gene 11627	Mus musculus predicted gene 11627 (Gm11627), non-coding RNA [NR_040286]	CGAGTCACCCGGGATATTTAAAATATTCTAGTAGCCACGTAGTTTAACAGAAAGAAAAAA	NR_040286	chr11:102437862-102437803	1.20605	down	7.2096	6.93958	-6.27179	-6.0015	Not Detected	Not Detected
459	A_30_P01027307				lincRNA:chr4:33369310-33369871 reverse strand	TGGAAAGCACCTCACAGAGGCTAAAAGCCTAGTCATACTGGAACCATGGGATTTCCCATT		chr4:33369529-33369470	1.82959	up	15.9205	6.94477	-5.1289	-6.00042	Not Detected	Not Detected
460	A_55_P2262743	Mm.383464	Gm671	predicted gene 671	H8188G08-5 NIA Mouse Unique Gene Set Version 2 Mus musculus cDNA clone H8188G08 5', mRNA sequence [CK332063]	ATACAATGAGATTGTGTCTCAATCAATCAATAAAAAAGGAACCATGTGGTCCCATGGGCC		chr15:101225917-101225858	1.6216	up	14.1171	6.94793	-5.30235	-5.99977	Not Detected	Not Detected
461	A_55_P2164694					TCTGGTATGACGCTGGGCGCCTGTGGGAGAAAGACAAAAAATAGAAGTTGTTCGAGTTAA		chr15:061939168-061939227	1.07178	up	206.86	154.037	-1.4292	-1.52921	Detected	Detected
462	A_55_P2083454	Mm.449812	Gm10844	predicted gene 10844	PREDICTED: Mus musculus predicted gene 10844 (Gm10844), miscRNA [XR_105445]	TCTCTTTAAACCTTGCCACACATCACTCCTAAAAACAGCACTACCTGGGACTGGAGAGAT	XR_105445	chr11:104155645-104155586	3.67145	up	31.9618	6.94783	-4.12344	-5.99979	Not Detected	Not Detected
463	A_52_P127362	Mm.390398	Vmp1	vacuole membrane protein 1	Mus musculus vacuole membrane protein 1 (Vmp1), mRNA [NM_029478]	TGAAACAGTATAAGGAAAATCTGGTTGGTGTCTCACAAATGAGTACGCCATTTTTTATTC	NM_029478	chr11:86398313-86398254	1.32751	up	23340.1	14032	5.38881	4.98009	Detected	Detected
464	A_55_P1954388	Mm.469907	Vmn2r72-ps	vomeronasal 2, receptor 72, pseudogene	Mus musculus vomeronasal 2, receptor 72, pseudogene (Vmn2r72-ps), mRNA [NM_001105185]	GGGCTTCTTCTTTGCATTTTTGCCCCTAAATGCTACATTATTTTATTAAGACCACACATA	NM_001105185	chr7:92886407-92886348	1.20589	down	7.21131	6.94031	-6.27145	-6.00135	Not Detected	Not Detected
465	A_55_P2029895					TGGTGAGAAACCTCACGTGGAAAGGGCTTTATTCAGCACTCAAACCTTCTAATGCACTGA		chr9:122828045-122828104	1.20598	down	7.20432	6.9341	-6.27285	-6.00264	Not Detected	Not Detected
466	A_66_P108468	Mm.271619	2610528A11Rik	RIKEN cDNA 2610528A11 gene	Mus musculus RIKEN cDNA 2610528A11 gene (2610528A11Rik), mRNA [NM_001206684]	TAACACTTAACCACTGGTCTCCAAACCAACACCTGTAACTTCCTAATGAAATCATCAGGA	NM_001206684	chr14:37915426-37915367	1.19575	up	112.601	75.1553	-2.30663	-2.56455	Detected	Detected
467	A_30_P01033203				lincRNA:chr3:95443575-95462543 reverse strand	AACTTGAATTGCTTAAGTGTGGCTAAGGACTCCAGTAAGTGCAGGCCAAGGGAAGTAAGT		chr3:95457744-95457685	1.21782	down	107.688	104.666	-2.371	-2.0867	Detected	Detected
468	A_51_P103706	Mm.20764	Cyp2c29	cytochrome P450, family 2, subfamily c, polypeptide 29	Mus musculus cytochrome P450, family 2, subfamily c, polypeptide 29 (Cyp2c29), mRNA [NM_007815]	GAGTTTCCCAACCCAGAGATGTTTGACCCTGGGCACTTTCTAAATGCGAATGGAAACTTT	NM_007815	chr19:39403642-39403701	1.16132	down	6.88886	6.38491	-6.33745	-6.12168	Not Detected	Not Detected
469	A_55_P2051414	Mm.4128	Axl	AXL receptor tyrosine kinase	Mus musculus AXL receptor tyrosine kinase (Axl), transcript variant 1, mRNA [NM_009465]	TTGAGTGTCTGAGATTCTAAAGGTCCACAGTCTAGAGTATTAGGTACGACTCCAAGGGTG	NM_009465	chr7:26542600-26542541	1.16586	down	33103.4	30801.6	5.89298	6.11437	Detected	Detected
470	A_55_P1993353	Mm.239962	Slc44a5	solute carrier family 44, member 5	Mus musculus solute carrier family 44, member 5 (Slc44a5), mRNA [NM_001081263]	CTATGCAGGAACACTGAAAGCATAGGGTCTAAATACCTTTGATAGATAAAATGGTTGATA	NM_001081263	chr3:153934553-153934612	1.84706	up	15.852	6.84949	-5.13513	-6.02035	Not Detected	Not Detected
471	A_30_P01020233				lincRNA:chr18:47690173-47697423 reverse strand	AATGCTGTGTTCAGTTTCCATCCGCTGATCTCCGCGGCCCTTTCCACAGGAAGGCCTGAT		chr18:47694260-47694201	2.86543	up	25.3806	7.06916	-4.45606	-5.97481	Not Detected	Not Detected
472	A_30_P01022026				lincRNA:chr10:59382822-59383642 reverse strand	GCCACTTTGTTGCTGTTGTAGAAATTATGTTGCCTGCTTGCTTTGTTGTTATTGTTTTTA		chr10:59383026-59382967	1.28252	down	68.207	69.8153	-3.02987	-2.67088	Detected	Detected
473	A_52_P45841	Mm.104789	Gorasp1	golgi reassembly stacking protein 1	Mus musculus golgi reassembly stacking protein 1 (Gorasp1), mRNA [NM_028976]	TGCCAAAAGTTGAAGTGTTTATCCCCAATAAGTTAATATTCTGTACAAGATCCAAGTGAG	NM_028976	chr9:119834968-119834909	1.20426	up	126.257	83.6742	-2.1415	-2.40964	Detected	Detected
474	A_55_P2049597	Mm.401675	Tpp2	tripeptidyl peptidase II	Mus musculus tripeptidyl peptidase II (Tpp2), mRNA [NM_009418]	GAATAAACGTGCAAAACCACAGGCACAGTACACCATATGCACTCTGATACCTTATTTTTT	NM_009418	chr1:44059756-44059815	1.14035	up	2211.18	1547.54	1.98888	1.79941	Detected	Detected
475	A_51_P100624	Mm.75707	Krtap9-3	keratin associated protein 9-3	Mus musculus keratin associated protein 9-3 (Krtap9-3), mRNA [NM_029351]	TGATAACTCAGCTATTGACACGGCTACATAATTTCCCAGGAGGTAAATTCATTTGGGGTG	NM_029351	chr11:99458872-99458813	1.88255	up	15.9325	6.75451	-5.12781	-6.0405	Not Detected	Not Detected
476	A_66_P100496	Mm.389608	Speer4b	spermatogenesis associated glutamate (E)-rich protein 4b	Mus musculus spermatogenesis associated glutamate (E)-rich protein 4b (Speer4b), mRNA [NM_028561]	GGCCAGAGCCATGTGCCTCAGTTTACTTGCAATAGACCATCAGTGATTGAGGAGAGCAAT	NM_028561	chr5:27822759-27822700	2.25374	up	19.0131	6.73295	-4.87279	-6.04511	Not Detected	Not Detected
477	A_55_P1974804	Mm.312448	Slc24a4	solute carrier family 24 (sodium/potassium/calcium exchanger), member 4	Mus musculus solute carrier family 24 (sodium/potassium/calcium exchanger), member 4 (Slc24a4), mRNA [NM_172152]	CAGCCGTTATTTGAGCAGCTCCACAGACTCTTGGCTACCAGCTGCAGGGATGCATCATAT	NM_172152	chr12:103504900-103504959	2.4353	up	20.4772	6.7108	-4.76577	-6.04986	Not Detected	Not Detected
478	A_30_P01030305				lincRNA:chr3:21964899-21974524 reverse strand	ATAAACCTCACACTGCAATGCAGGTTCTTTGTCCGAAACGCCCATTAAAATGGTGGGATG		chr3:21973752-21973693	1.29126	up	287.212	177.519	-0.955744	-1.32452	Detected	Detected
479	A_55_P2179074	Mm.249560	Ciita	class II transactivator	Mus musculus class II transactivator (Ciita), mRNA [NM_007575]	GCCCCATCTAATGCAAAACAAAACAAAACGAAACAAAACAAAACAAAACAAAACAAAACA	NM_007575	chr16:10526568-10526627	1.177	down	690.149	648.298	0.30905	0.544163	Detected	Detected
480	A_30_P01020670				lincRNA:chr12:23420304-23420859 reverse strand	ATCAATATACCGATATATTGTTGTAGGTTGAAATGTTACATAAGGGCAGGTCACTGTACT		chr12:23420555-23420496	1.21077	down	6.87259	6.64109	-6.34086	-6.06493	Not Detected	Not Detected
481	A_55_P1979650	Mm.24662	S100a1	S100 calcium binding protein A1	Mus musculus S100 calcium binding protein A1 (S100a1), mRNA [NM_011309]	GGGCACAAGAGTGGCAGTCCAGATCTGCCACTTGTTTTAATAAAGCCTTCTCTCTCACCA	NM_011309	chr3:90315018-90314959	1.167	down	532.879	496.313	-0.0640488	0.158757	Detected	Detected
482	A_52_P487436	Mm.31686	Nags	N-acetylglutamate synthase	Mus musculus N-acetylglutamate synthase (Nags), transcript variant 1, mRNA [NM_145829]	CTGTGGGAATGCCTTCGGAGAGACCTGCAAACGTTGTTCTGGCGCTCAAGGGTCACCAAT	NM_145829	chr11:102009515-102009574	1.27978	up	10.571	6.59228	-5.71967	-6.07557	Not Detected	Not Detected
483	A_52_P1035965	Mm.10755	Flg2	filaggrin family member 2	Mus musculus filaggrin family member 2 (Flg2), mRNA [NM_001013804]	GGTTCTGCCTACTTAGATAGCAATACTCCGCTATATACATATGTCCAAGAACAGAAATCC	NM_001013804	chr3:93024641-93024700	1.21205	down	6.78932	6.56751	-6.35845	-6.081	Not Detected	Not Detected
484	A_55_P2081885					CTTGATGTTTTGCTGTGATGTGCAGATTTCTTAGAGGTCAAATAAACTAAAAGGCTTCAA		chr7:003935377-003935318	1.01932	down	156588	127386	8.1349	8.1625	Detected	Detected
485	A_52_P409675	Mm.229323	Wdr11	WD repeat domain 11	Mus musculus WD repeat domain 11 (Wdr11), mRNA [NM_172255]	TAAATTCTGAAGAATGTGCAGATGTTCTGAAGCGGTGGGTTGACCACCTTTGTTCTCCAC	NM_172255	chr7:136776231-136776290	1.30496	down	127.615	132.909	-2.12606	-1.74205	Detected	Detected
486	A_55_P2132932	Mm.377100	Mageb1	melanoma antigen, family B, 1	Mus musculus melanoma antigen, family B, 1 (Mageb1), mRNA [NM_010759]	AGAGTTCAAGGCAAGGGTGTTCATTCCAAGGCCCCATCCCAAAAGTCCTCTAACATGTAG	NM_010759	chrX:89260589-89260530	1.1044	down	43.6472	38.4714	-3.6739	-3.53063	Detected	Detected
487	A_51_P148478	Mm.377428	Olfr510	olfactory receptor 510	Mus musculus olfactory receptor 510 (Olfr510), mRNA [NM_146311]	GAACTCTCCTGTTCTGATAATAGTGTCCTCATAATTCTTGATTCATTTTCTACTGGCACT	NM_146311	chr7:115811496-115811555	1.21422	down	6.67286	6.46646	-6.38341	-6.10337	Not Detected	Not Detected
488	A_52_P745	Mm.291503	Acox3	acyl-Coenzyme A oxidase 3, pristanoyl	Mus musculus acyl-Coenzyme A oxidase 3, pristanoyl (Acox3), mRNA [NM_030721]	AACCAGACTTAGATGGGTGATATCACATGACTTCTAGAAATGAATGGTGTATCCTGGTCC	NM_030721	chr5:35956215-35956274	1.12711	up	2424.45	1716.73	2.12173	1.9491	Detected	Detected
489	A_55_P2079024		Gm6882	predicted gene 6882	PREDICTED: Mus musculus predicted gene 6882 (Gm6882), mRNA [XM_003086960]	CCAATGTTCCCATTGATATTTTCAATGTCATCATTGAACTTCTGATGATCAATCCCAGCA	XM_003086960	chr7:22455747-22455688	1.21482	down	6.61716	6.41564	-6.3955	-6.11476	Not Detected	Not Detected
490	A_30_P01031719				lincRNA:chr12:89092175-89105525 forward strand	ATTATTTACAGCTCTCAGGGCAAGACAGCAGCAGTGAAGTCCAAAAAGTAGGAGCAGAAG		chr12:89099711-89099770	1.21533	down	6.58814	6.39019	-6.40184	-6.12049	Not Detected	Not Detected
491	A_55_P1973543	Mm.45256	Bbs10	Bardet-Biedl syndrome 10 (human)	Mus musculus Bardet-Biedl syndrome 10 (human) (Bbs10), mRNA [NM_027914]	ATCAACATCAAGAGGCAACCTCAGAAAACTGCTGACCAAGAATCAGAAGACGAATTTTAA	NM_027914	chr10:110738166-110738225	1.79059	up	85.4664	38.0938	-2.70443	-3.54487	Detected	Detected
492	A_51_P396385	Mm.19223	Mars2	methionine-tRNA synthetase 2 (mitochondrial)	Mus musculus methionine-tRNA synthetase 2 (mitochondrial) (Mars2), nuclear gene encoding mitochondrial protein, mRNA [NM_175439]	TTACTCCAAACTTAGCAGATAAACTGCTGTCAAGACTGGGAGTCTCTACCACAGAGAGAG	NM_175439	chr1:55295642-55295701	1.09745	down	120.716	105.732	-2.20624	-2.07208	Detected	Detected
493	A_55_P2278093	Mm.383959	AI480461	expressed sequence AI480461	Mus musculus adult pancreas islet cells cDNA, RIKEN full-length enriched library, clone:C820001A05 product:unclassifiable, full insert sequence. [AK148445]	CTGCAAAAATCAGAGACCCCTTTATCCTTAGAGGGATACTTTAGATGTCTATAAGTTTTT		chr14:27456992-27457051	1.134	up	307.959	216.739	-0.855121	-1.03654	Detected	Detected
494	A_55_P2095899	Mm.32643	2310057B04Rik	RIKEN cDNA 2310057B04 gene	Mus musculus adult male tongue cDNA, RIKEN full-length enriched library, clone:2310057B04 product:unclassifiable, full insert sequence. [AK009949]	GTGGCTAAGTGGCTTTCTGTACTTTGCACGTGCTTGAAATTATTGTTAATGAAATATTTG		chr13:23517031-23517090	1.2438	up	41.9236	26.9008	-3.73202	-4.04677	Detected	Not Detected
495	A_51_P201480	Mm.249934	Stat3	signal transducer and activator of transcription 3	Mus musculus signal transducer and activator of transcription 3 (Stat3), transcript variant 1, mRNA [NM_213659]	CACTCTGTGAGCTGATACCCCAGGCTGGGAACTCCTGGCTCTGCACTTTCAACCTTGCTA	NM_213659	chr11:100749657-100749598	1.16922	down	9944.87	9280.1	4.15802	4.38357	Detected	Detected
496	A_66_P105497	Mm.425661	Gm5429	predicted gene 5429	PREDICTED: Mus musculus predicted gene 5429 (Gm5429), miscRNA [XR_035260]	CTTGAGATTTGTGGATTGAGTTCCACATAATTTTCAAGTGTTTCAATGACTTTGAAGACC	XR_035260	chr11:11366821-11366880	1.89913	up	14.8513	6.24116	-5.2292	-6.15453	Not Detected	Not Detected
497	A_55_P2142439	Mm.270783	Echdc2	enoyl Coenzyme A hydratase domain containing 2	Mus musculus enoyl Coenzyme A hydratase domain containing 2 (Echdc2), mRNA [NM_026728]	TAAGCACACACCATAAAGTCTAGATCATCCAGAGAACCAAGGTACTGACCATGCAGTGCA	NM_026728	chr4:107851602-107851661	27.5906	up	214.936	6.21732	-1.37395	-6.16006	Detected	Not Detected
498	A_30_P01020448				lincRNA:chr2:77152807-77155092 reverse strand	TTCAACGGGTCCTCCGAGCAGAAGTTCTTCTGTCCTTCAAAAGATTTCTCTACTAGTGAG		chr2:77154937-77154878	1.02881	down	7.54316	6.19361	-6.20654	-6.16557	Not Detected	Not Detected
499	A_55_P2085165					ATGTGGCTCCACTTCGAGGATTCATAGAAACAGCTGTTGTATTCAAGAAAACTGGGGTGC		chr10:078006479-078006538	4.24373	down	6.33836	21.4674	-6.4576	-4.37227	Not Detected	Not Detected
500	A_55_P2084152					TGCTCACGTTGAATGGATACTACCGAAACATAAGAGGACTTGAAGTCCTTGTGGAGAAAG		chr7:019040715-019040656	1.3299	up	10.2072	6.12551	-5.7702	-6.18152	Not Detected	Not Detected
501	A_30_P01027826				lincRNA:chr17:33372482-33375285 reverse strand	TTTTTTTCTCTCCCTCTTGTCTACATGCCTGTTGTTTGAACTATAACATGCTATATATAG		chr17:33372606-33372547	1.10017	up	46.803	33.9523	-3.57318	-3.71091	Detected	Detected
502	A_55_P1974869	Mm.179050	Hormad1	HORMA domain containing 1	Mus musculus HORMA domain containing 1 (Hormad1), mRNA [NM_026489]	TCAACAAGGACAAACTTCTAAAGAAAATCGGAAGAGAAGTCTTCGTCAATTTAGGAAAAC	NM_026489	chr3:95389076-95389135	1.9371	down	6.23765	9.64334	-6.48071	-5.52682	Not Detected	Not Detected
503	A_30_P01029261				lincRNA:chr14:22267795-22319045 reverse strand	GCTCCAGCAATGCTAGTCACTTGTTGAATCTGTTACACAGCAAAAGAAAACAATTTTCCT		chr14:22289080-22289021	1.22242	down	6.21344	6.06188	-6.48632	-6.19658	Not Detected	Not Detected
504	A_30_P01028709				lincRNA:chr17:9898206-9919226 reverse strand	AAATGCAAGTGTATCAGTTAGGAGTTGCTTATGAGGTAAGGCTGCTCTGAGAGATCCTGG		chr17:9898417-9898358	1.22277	down	6.18974	6.04053	-6.49183	-6.20167	Not Detected	Not Detected
505	A_30_P01029850				lincRNA:chr15:102920547-102933472 reverse strand	CTGCAGCTTCAGAGTCTGAGTGGAGAAACAGGAATACTTCCCCAAGATTGGCCCCATGTA		chr15:102926405-102926346	1.73115	down	6.16725	8.52082	-6.49709	-5.70536	Not Detected	Not Detected
506	A_30_P01019177				lincRNA:chr13:112648658-112719303 reverse strand	ATTCAAATAATTCCACATTCCCAAGAATATCTGGACTGGAGCATGTCCAACTGCCCGCAG		chr13:112719144-112719085	1.22382	down	6.14564	6.0026	-6.50215	-6.21076	Not Detected	Not Detected
507	A_30_P01026635				lincRNA:chr12:88251191-88252540 forward strand	GTGCATAAGTGCCTTTGCAGATCATTAAAGGTCGTAATTCTGGATTACCATTGATTAACG		chr12:88252481-88252540	1.22426	down	6.12374	5.98336	-6.5073	-6.21539	Not Detected	Not Detected
508	A_55_P2272563	Mm.158159	4933416O17Rik	RIKEN cDNA 4933416O17 gene	PREDICTED: Mus musculus RIKEN cDNA 4933416O17 gene (4933416O17Rik), partial miscRNA [XR_106804]	TTTCGGAAGCAAACTAGGCTTAACAAGGCCATAAAGATAAGATCAATGTCCTCAGACAGG	XR_106804	chr13:70102256-70102315	1.22475	down	6.1028	5.96529	-6.51224	-6.21976	Not Detected	Not Detected
509	A_52_P671676	Mm.44561	Rasgrf1	RAS protein-specific guanine nucleotide-releasing factor 1	Mus musculus RAS protein-specific guanine nucleotide-releasing factor 1 (Rasgrf1), transcript variant 1, mRNA [NM_011245]	TGTGTCATCAGATGGCAGATTTAAGAACCTCAGAGAGTCTTTGAGAAATTGTGATCCACC	NM_011245	chr9:89911906-89915162	1.22518	down	6.08284	5.94786	-6.51697	-6.22398	Not Detected	Not Detected
510	A_51_P102789	Mm.439732	C1qc	complement component 1, q subcomponent, C chain	Mus musculus complement component 1, q subcomponent, C chain (C1qc), mRNA [NM_007574]	TCTGGGAACCACCTAATGGTATTATTCCTGTGGCCATTTATCAATACCTTATGAGACTAT	NM_007574	chr4:136445825-136445766	1.15119	down	118375	108758	7.73129	7.93442	Detected	Detected
511	A_55_P2055419	Mm.241601	Arid4a	AT rich interactive domain 4A (RBP1-like)	Mus musculus AT rich interactive domain 4A (RBP1-like) (Arid4a), mRNA [NM_001081195]	GATGGATCTATCCAGGAAGCTATTATCAGCAAATTGACAGATGCTAGTTGGTATACTGTG	NM_001081195	chr12:72124517-72124576	1.07874	up	1969.23	1456.92	1.82171	1.71236	Detected	Detected
512	A_30_P01022480				lincRNA:chr7:134595900-134610975 reverse strand	AAAGAGAGGTGCTCTACTGTGACTTAATTAAGGGTAGTGCATCTGTCTGTCACAGAGGGT		chr7:134596067-134596008	1.23363	up	9.11788	5.89881	-5.93302	-6.23592	Not Detected	Not Detected
513	A_55_P1987064					GGCACTTGTCATGCAATCTTCAAAAATGAAGTTTCTTTCGAGCACTGTGCTCAATTTTTT		chr6:133005074-133005015	1.22698	down	6.00949	5.8848	-6.53447	-6.23936	Not Detected	Not Detected
514	A_55_P2149382	Mm.479523	Gm3448	predicted gene 3448	Mus musculus predicted gene 3448 (Gm3448), mRNA [NM_001123367]	ATAGCTCAGGACCAGCATTTTCACCCCCCATCCTTCAAAATAAATGATATATACAGATCT	NM_001123367	chr17:15132806-15132747	1.18325	up	177.066	119.43	-1.65357	-1.89632	Detected	Detected
515	A_30_P01019077				lincRNA:chr3:108763862-108772151 forward strand	GTTATTTTTAAGCCTCCCTGAAAACATAAAGCAGCAACTGAACCCCAAAGGCCCTTCCTT		chr3:108766759-108766818	1.14578	down	26.5622	24.2895	-4.39041	-4.19409	Not Detected	Not Detected
516	A_30_P01032336				lincRNA:chr2:60038543-60046318 forward strand	AAATTACTTAAAAATTCACAGCAGAGAGTAAATCAATCTCAATCTCTGCCCCCACCCTCT		chr2:60045791-60045850	1.29043	down	39.7561	40.9443	-3.80861	-3.44076	Detected	Detected
517	A_51_P129100	Mm.214344	Sec63	SEC63-like (S. cerevisiae)	Mus musculus SEC63-like (S. cerevisiae) (Sec63), mRNA [NM_153055]	AAACATTAATATCCATGCCATATCATGTGTGCACACTGAAGGATACAGAAGAGGTAGAAC	NM_153055	chr10:42543733-42547689	1.19567	up	593.942	396.449	0.0924654	-0.165359	Detected	Detected
518	A_55_P1958103		Gm5745	predicted gene 5745	predicted gene 5745 [Source:MGI Symbol;Acc:MGI:3645343] [ENSMUST00000085344]	ACTTAAGTTCATCAAGAAGAGGGTGGGCACGCACATCCGTGCCAAGAGAAAGCGGGAGGA	XM_001004069	chr9:73023342-73023283	1.19614	down	75390.8	71970.8	7.08039	7.33877	Detected	Detected
519	A_30_P01019598				lincRNA:chr14:105508625-105513462 reverse strand	ACATGGACCGTGATGACCATTTTATCTTTACAGTTCTGTACAAGTCCATCTGAGTCCAGA		chr14:105508888-105508829	1.40571	up	1010.63	573.79	0.85933	0.368031	Detected	Detected
520	A_30_P01018965				lincRNA:chr1:40113912-40114565 reverse strand	TGAGCTACGTTGTCCAATCTTCATGTCCATATGTTGCTGAGAGATGTGAATGAAGATGTT		chr1:40113972-40113913	1.22982	down	5.91082	5.80154	-6.55836	-6.25991	Not Detected	Not Detected
521	A_51_P141071	Mm.277683	Cand2	cullin-associated and neddylation-dissociated 2 (putative)	Mus musculus cullin-associated and neddylation-dissociated 2 (putative) (Cand2), mRNA [NM_025958]	TAGTGCCTCATTAGTTAGCAGAGTGAGAACTGTTTACAGGGAAGATAGTGTGGCTCATTG	NM_025958	chr6:115754227-115754286	1.01899	down	31.2084	25.3802	-4.15785	-4.13072	Detected	Not Detected
522	A_66_P117450	Mm.377503	Olfr1317	olfactory receptor 1317	Mus musculus olfactory receptor 1317 (Olfr1317), mRNA [NM_146448]	TCCTTCTATGAATCCTGTCATCTATACACTGAGAAATAAGGAAATGAAGGTTGCAATGAG	NM_146448	chr2:111982940-111982999	1.23037	down	5.89001	5.78372	-6.56344	-6.26435	Not Detected	Not Detected
523	A_51_P261569	Mm.246849	Fbxw26	F-box and WD-40 domain protein 26	Mus musculus F-box and WD-40 domain protein 26 (Fbxw26), mRNA [NM_198674]	TCATTGGCAGAACATGAGGGGAGACCAGAATGCTTTGGAGTCAGTGATAAGGACGTTTTT	NM_198674	chr9:109624730-109624671	1.2307	down	5.88076	5.7762	-6.56571	-6.26623	Not Detected	Not Detected
524	A_30_P01023352				lincRNA:chr3:41143423-41359623 reverse strand	GGAAATGCCATAATGACCAAGATAATGGTTTATGTTATCTTTCAAATCAGTTCCAAGGAG		chr3:41215012-41214953	2.3507	up	16.9933	5.76947	-5.03482	-6.26791	Not Detected	Not Detected
525	A_52_P169595	Mm.124482	Skint11	selection and upkeep of intraepithelial T cells 11	Mus musculus selection and upkeep of intraepithelial T cells 11 (Skint11), transcript variant 2, mRNA [NM_177669]	AGAGGATGAGGATCTTCAATCTTTTTCAGACTTTAAGATTGAATTGTACTCGAAACTTGG	NM_177669	chr4:113917416-113917475	1.2313	down	5.86488	5.76342	-6.56961	-6.26943	Not Detected	Not Detected
526	A_55_P1971398					CAGTTTCTGCCATTCACATCGGGTTGGGTATATTGGGTCCGGAGGAGGCACCGATTCGGT		chr12:096929241-096929300	1.23157	down	5.85827	5.75815	-6.57124	-6.27074	Not Detected	Not Detected
527	A_51_P475138	Mm.108582	Duox1	dual oxidase 1	Mus musculus dual oxidase 1 (Duox1), mRNA [NM_001099297]	TGTGTTCTTCCTCTCTTCAAAATGGTTGGGAGATGTCTTAGAGTAGCCAGGGGCAACTTA	NM_001099297	chr2:122173491-122173550	1.52614	down	7.44718	9.07071	-6.22502	-5.61513	Not Detected	Not Detected
528	A_66_P108178	Mm.311904	Lin52	lin-52 homolog (C. elegans)	Mus musculus lin-52 homolog (C. elegans) (Lin52), mRNA [NM_173756]	TTTGATCTGCAACACCTCCTCCTCCTATCATCCTATTCACCAGCACTTAATTAATGTAAG	NM_173756	chr12:85872287-85872346	1.48705	up	11956.2	6416.9	4.42376	3.85131	Detected	Detected
529	A_51_P462102	Mm.272974	Gpr125	G protein-coupled receptor 125	Mus musculus G protein-coupled receptor 125 (Gpr125), mRNA [NM_133911]	ACTCACATTCCTTTAAGCTATGAACTCTTAGAAACAAACTGTTTACAGCCACCTTGGGGA	NM_133911	chr5:50351473-50351414	1.07739	down	45.3018	38.9531	-3.62022	-3.51268	Detected	Detected
530	A_52_P282905	Mm.482549	Ces1b	carboxylesterase 1B	Mus musculus carboxylesterase 1B (Ces1b), mRNA [NM_001081372]	CATGGCGATGAAATCTTCTCTGTATTTGGGATTCCATTATTAAAAGAGGGTACCTCAGAA	NM_001081372	chr8:95584247-95581314	1.23252	down	5.84018	5.7448	-6.5757	-6.27409	Not Detected	Not Detected
531	A_52_P581326	Mm.127405	Hcfc2	host cell factor C2	Mus musculus host cell factor C2 (Hcfc2), mRNA [NM_001081218]	TTTATTTGCTACCAAAAGGAAAACAAAGTATGTCAAAGGTAGGAAATGCAGACGTGCCTG	NM_001081218	chr10:82197189-82201045	1.20634	down	145.821	140.394	-1.93365	-1.66302	Detected	Detected
532	A_55_P2081020	Mm.122997	Gpr20	G protein-coupled receptor 20	Mus musculus G protein-coupled receptor 20 (Gpr20), mRNA [NM_173365]	GTGTGGCCACAGTCCTCTCCAGTGGTAGAAAATGTTAGGAATAAAGATACAAAGCAACTC	NM_173365	chr15:73525096-73525037	2.74273	up	19.7352	5.74269	-4.81901	-6.27462	Not Detected	Not Detected
533	A_51_P137168	Mm.274232	Smarcal1	SWI/SNF related matrix associated, actin dependent regulator of chromatin, subfamily a-like 1	Mus musculus HepA-related protein Harp mRNA, complete cds. [AF088884]	AATGACATGGAATTCCTGGAAGCAGCAGAGTCCTTTGAGATAAAAAATACATCAGGAACC		chr1:72679452-72679511	1.08032	up	1879.75	1388.68	1.75461	1.64315	Detected	Detected
534	A_30_P01018931				lincRNA:chr2:176610409-176612864 forward strand	AAAGTAATGGGTTTGAACAGTGCTCTTAACCACTGAATGATCCCTGCGTGCCAAGTAACC		chr2:176612790-176612849	1.01755	up	51.0673	40.0538	-3.44738	-3.47248	Detected	Detected
535	A_51_P108334	Mm.16228	Slc25a4	solute carrier family 25 (mitochondrial carrier, adenine nucleotide translocator), member 4	Mus musculus solute carrier family 25 (mitochondrial carrier, adenine nucleotide translocator), member 4 (Slc25a4), nuclear gene encoding mitochondrial protein, mRNA [NM_007450]	CCAATGTACTGAGAGGCATGGGTGGTGCTTTTGTATTGGTATTGTATGATGAGATCAAAA	NM_007450	chr8:47292887-47292828	1.08223	up	5279.62	3893.47	3.2445	3.13049	Detected	Detected
536	A_55_P2066737					TTACAAGCACTTATCTAAGCCTGAGAGTAATTCTAACTCCTCCCCAGAAACCCTGGCGAA		chrX:034985262-034985321	1.40382	up	36.1746	20.5659	-3.94481	-4.43417	Detected	Not Detected
537	A_66_P125209	Mm.247651	Kif2c	kinesin family member 2C	Mus musculus kinesin family member 2C (Kif2c), mRNA [NM_134471]	GAAACGGCACCAATGATGACTTCAAATAAAGATCTGTTTGATATCACACTAGCCTCTTCC	NM_134471	chr4:116832787-116832728	1.3678	down	58.1744	63.5053	-3.2594	-2.80754	Detected	Detected
538	A_51_P253207	Mm.476915	Osta	organic solute transporter alpha	organic solute transporter alpha [Source:MGI Symbol;Acc:MGI:2146634] [ENSMUST00000042042]	GGATGAAGGTAAAGTGCAGTGGGTTGAACCTGTTTTGAGTCTTTCTCGTTTTTGTAATAA		chr16:32475695-32475636	1.43675	up	12.4916	6.93893	-5.47882	-6.00164	Not Detected	Not Detected
539	A_30_P01023061				lincRNA:chr5:112539219-112540601 reverse strand	ATTAGTCCTAACACAACTGGACTGCAGATAGATGAGACCTGGTTCTGGATTCATCAGCTG		chr5:112539385-112539326	1.23363	down	5.86752	5.7769	-6.56896	-6.26605	Not Detected	Not Detected
540	A_55_P1975385	Mm.6919	Dctn1	dynactin 1	Mus musculus dynactin 1 (Dctn1), transcript variant 1, mRNA [NM_007835]	TAAAGATTGAGTGAGGTCTCCCTGACTGAGGACTTCACCCCTTGATTAAAGCAACTTGTG	NM_007835	chr6:83150047-83150106	1.11678	down	20077.5	17895	5.17158	5.33092	Detected	Detected
541	A_30_P01021748				lincRNA:chr2:157361470-157379813 forward strand	TTTAGGAATGCAGCACTAACTGACTGAGTCACCACCTATTTTACCCACAAAGCCACAGAC		chr2:157378355-157378414	1.57689	up	11.445	5.79255	-5.60507	-6.26215	Not Detected	Not Detected
542	A_30_P01028040				lincRNA:chr3:146629425-146649125 forward strand	GGTGTGTTGGGAGAAATTTACTCAGGTACTCACTGTGATACCAAGAGGGGTGTGTCATCT		chr3:146646465-146646524	2.0958	up	15.2342	5.8013	-5.19247	-6.25997	Not Detected	Not Detected
543	A_30_P01019706				lincRNA:chr13:112337405-112356455 reverse strand	AGGAAAAAGGGAAAATGAAAGCTGGAGAATGGATTCCATGCTTTAGAGCACGGCTTTGGG		chr13:112350936-112350877	1.18297	up	17.5005	11.8069	-4.99239	-5.2348	Not Detected	Not Detected
544	A_55_P2378129	Mm.441312	D11Ertd80e	DNA segment, Chr 11, ERATO Doi 80, expressed	UI-M-CC1-bae-a-04-0-UI.r1 NIH_BMAP_Ret1_N Mus musculus cDNA clone UI-M-CC1-bae-a-04-0-UI 5', mRNA sequence [BM937886]	GTACTTCTGAACTACTAATGCCATCTATCATGTCTTGGCACATGCTTACTGACTGCTCTG		chr11:78503111-78503170	1.38253	up	23.9105	13.8029	-4.54214	-5.00945	Not Detected	Not Detected
545	A_66_P104814	Mm.305318	Trak1	trafficking protein, kinesin binding 1	Mus musculus trafficking protein, kinesin binding 1 (Trak1), mRNA [NM_175114]	AGCGACGTCAGCAACGTGGTCCTCGATAACAAAACCAACAGCATCCTCCTGGAGACCGAG	NM_175114	chr9:121362489-121362548	1.01014	down	169.544	136.685	-1.7162	-1.70164	Detected	Detected
546	A_65_P14622	Mm.332024	Gm13084	predicted gene 13084	Mus musculus predicted gene 13084 (Gm13084), mRNA [NM_001005371]	TGTCTGAGACACACTGAAAAGAAAGGAATGTCCTCAGAGCTGGTAAAGAGTATTGCATCT	NM_001005371	chr4:143400082-143400023	1.23304	down	5.93787	5.84336	-6.55177	-6.24955	Not Detected	Not Detected
547	A_52_P61520	Mm.26321	Nsun3	NOL1/NOP2/Sun domain family member 3	Mus musculus NOL1/NOP2/Sun domain family member 3 (Nsun3), mRNA [NM_178925]	CAATATGCCATCCTCTTCAACCGATTCAATTATCCCTTTGAACTGGAAAAGGCCTTGCAT	NM_178925	chr16:62776429-62776370	1.25344	down	27.5793	27.5894	-4.3362	-4.01031	Not Detected	Not Detected
548	A_55_P2037162	Mm.66056	Esyt1	extended synaptotagmin-like protein 1	extended synaptotagmin-like protein 1 [Source:MGI Symbol;Acc:MGI:1344426] [ENSMUST00000105234]	ATTTGAAGTCTTTGGTGTTAACAGCTTTCCCCCTTGTGGAAACTTGTGGGCTACAGCTCA		chr10:127950689-127950630	1.14083	up	382.437	267.544	-0.542634	-0.732718	Detected	Detected
549	A_30_P01024721				lincRNA:chr8:122928924-122929556 reverse strand	AATGATAGAATGTTCCAGAAGCTTGGCCATCCACTCTGCCCTCAGTTCCTTATCTTACCA		chr8:122929211-122929152	1.04395	down	139.779	116.46	-1.99471	-1.93266	Detected	Detected
550	A_51_P396917	Mm.390497	Zfyve21	zinc finger, FYVE domain containing 21	Mus musculus zinc finger, FYVE domain containing 21 (Zfyve21), mRNA [NM_026752]	TGGAAGCAGAGTATCACTTACCTAGTGCAATATGTACACCGCTGATTAATGCTGTAAAGA	NM_026752	chr12:113066176-113066235	1.13147	up	814.49	574.512	0.548039	0.369844	Detected	Detected
551	A_55_P1956832	Mm.217214	Pip5k1b	phosphatidylinositol-4-phosphate 5-kinase, type 1 beta	Mus musculus phosphatidylinositol-4-phosphate 5-kinase, type 1 beta (Pip5k1b), mRNA [NM_008846]	TTTAGTAAATACTACTGTAAACTATAGTTTTATTGAAAGAAATAAAATATTTTGTTCTCG	NM_008846	chr19:024369344-024369286	1.67676	up	12.4768	5.93864	-5.48054	-6.22622	Not Detected	Not Detected
552	A_55_P1994388	Mm.276503	Lsm14a	LSM14 homolog A (SCD6, S. cerevisiae)	Mus musculus LSM14 homolog A (SCD6, S. cerevisiae) (Lsm14a), mRNA [NM_025948]	TACTGTGTTTTGAGCCACAGAAGGTTTTGTGCGTGTGTGTGTGTATGTATGTGTGTGTGC	NM_025948	chr7:35130591-35130532	1.06472	up	4534.58	3399.04	3.02504	2.93456	Detected	Detected
553	A_52_P180826	Mm.104959	2410091C18Rik	RIKEN cDNA 2410091C18 gene	Mus musculus RIKEN cDNA 2410091C18 gene (2410091C18Rik), mRNA [NM_028611]	ATTTCACTTCTTTGCCTTGCTACCTCATCAGAGACTTCATGGGGGGAGTCAAGAAAGGAA	NM_028611	chr17:79346307-79346366	1.13046	up	1625.33	1147.47	1.5448	1.3679	Detected	Detected
554	A_30_P01029756				lincRNA:chr6:50339188-50409363 reverse strand	TGCTGTGGCTGCTGATCCTAGCACTAGGGAGGTGGGGACAATTGAATCTTTGCTGGCAGG		chr6:50400075-50400016	1.27618	up	67.9085	42.4687	-3.03619	-3.38802	Detected	Detected
555	A_55_P2171993	Mm.426558	1600027N09Rik	RIKEN cDNA 1600027N09 gene	Mus musculus RIKEN cDNA 1600027N09 gene (1600027N09Rik), mRNA [NM_028479]	ATGCTAGTGGGGCTTCCGCTGTGTCATCAGACCTCCAGAGCACCTGATTGGCCCAAAAGA	NM_028479	chr2:180320275-180320334	1.23959	down	930.49	920.545	0.740133	1.05	Detected	Detected
556	A_55_P2424060	Mm.372967	4930529F24Rik	RIKEN cDNA 4930529F24 gene	Mus musculus adult male testis cDNA, RIKEN full-length enriched library, clone:4930529F24 product:unclassifiable, full insert sequence. [AK015934]	TTCTCCTCCTGCAGTCTCCTGATTCTTGGCATTAAAAGCCTGAGATTAAAATCATTCCTG		chr14:39772023-39772082	1.11042	down	118.161	104.717	-2.2371	-2.086	Detected	Detected
557	A_30_P01021083				lincRNA:chr8:49853937-49874087 forward strand	TAGCTGATATCAGAGCTCCAGGAGCAAAGCGACTTGAGGGTATTATTAAGATGATGACAC		chr8:49862936-49862995	1.22872	down	6.15947	6.04022	-6.49891	-6.20175	Not Detected	Not Detected
558	A_30_P01030360				lincRNA:chr11:33414450-33450750 forward strand	TGGACTGCAGCATCTTCTAGCTCTTTTCTTCTGTGCTCATTTCTCTGTTTCCCCATTTTC		chr11:33450015-33450074	1.91017	up	25.1496	10.5079	-4.46925	-5.40295	Not Detected	Not Detected
559	A_55_P2139889	Mm.482185	Zfp783	zinc finger protein 783	Mus musculus zinc finger protein 783 (Zfp783), non-coding RNA [NR_027963]	AGAACCATGGAGGTGGAAATATTAACTTAATCGGTGCTCTATAAATACACTGGAAAATGT	NR_027963	chr6:47903093-47903152	1.3106	down	420.38	439.71	-0.406165	-0.0159407	Detected	Detected
560	A_66_P135804					TTGTCCTTGCCATTCGTCCTGTTACACATTAAAACTATTTACCCTCTTCCACCTGTAAAA		chr8:030396744-030396685	1.02901	up	16671.3	12930.1	4.90336	4.8621	Detected	Detected
561	A_55_P2002743					TATAAGCTGTACAGTAATTCAGGCTGGTTTTCAGCTCTGTTCCTTCCTATTATATCATAA		chr12:116532252-116532193	1.77246	up	29.6935	13.3703	-4.22964	-5.05539	Not Detected	Not Detected
562	A_51_P109835	Mm.335460	Uqcrc1	ubiquinol-cytochrome c reductase core protein 1	Mus musculus ubiquinol-cytochrome c reductase core protein 1 (Uqcrc1), mRNA [NM_025407]	GACATTTGCTCCAAGTACTTTTATGACCAATGTCCAGCAGTGGCTGGCTATGGCCCCATC	NM_025407	chr9:108851008-108851487	1.03172	up	4075.15	3152.38	2.87092	2.82588	Detected	Detected
563	A_30_P01025358				lincRNA:chr11:70196232-70203307 forward strand	TTCAGCATTTGAAAACATATTTGTACTTGAGTCCAGGTAGGTAAAGGCCAGAAGTAGGAA		chr11:70200471-70200530	1.22531	down	6.2918	6.15286	-6.46824	-6.17509	Not Detected	Not Detected
564	A_51_P249867	Mm.250783	Snrnp48	small nuclear ribonucleoprotein 48 (U11/U12)	Mus musculus small nuclear ribonucleoprotein 48 (U11/U12) (Snrnp48), mRNA [NM_026382]	TCCTACAGAGCTAAGAATGTTCGCATAACCAAGAAATCATACACTGAGGTGATCCGGGAT	NM_026382	chr13:38309317-38312568	1.02807	down	1777.9	1458.76	1.67425	1.71418	Detected	Detected
565	A_55_P2067321		Prune2	prune homolog 2 (Drosophila)	Mus musculus 10 days neonate medulla oblongata cDNA, RIKEN full-length enriched library, clone:B830018G21 product:unclassifiable, full insert sequence. [AK046830]	TATGTGCTTACATGTAGTACTGTATGGCTGGGTTCAAAGGACACTGATGCATCCAGGACT		chr19:17290889-17290948	2.47442	down	6.36277	12.5654	-6.45206	-5.14497	Not Detected	Not Detected
566	A_30_P01023722				lincRNA:chr4:135896689-135918414 forward strand	CGTTATTATTCGTCAACATGCTTCCTGGTCCTACAGTAGCGTTATATGCTTTTTTATTTC		chr4:135911661-135911720	1.18454	down	50.8185	48.0426	-3.45443	-3.21011	Detected	Detected
567	A_55_P2178803	Mm.485820	Zbtb5	zinc finger and BTB domain containing 5	Mus musculus zinc finger and BTB domain containing 5 (Zbtb5), transcript variant 1, mRNA [NM_001163284]	ATTCCATCCCTGTACAGCAATGCAGAACATACTGTGTGTAACCAGGTGACTTGGTGCTAT	NM_001163284	chr4:45005930-45005871	1.11972	up	2645.34	1885.51	2.24752	2.08439	Detected	Detected
568	A_52_P683336	Mm.473773	AY074887	cDNA sequence AY074887	Mus musculus cDNA sequence AY074887 (AY074887), mRNA [NM_145229]	TCTTCCTCTTAGCCTCATTTTCTCCTTTCTCAGATCCAACTCTTTAATTGGGATAACTTT	NM_145229	chr9:54798294-54798235	1.20761	down	29.6042	28.5323	-4.23398	-3.96183	Not Detected	Not Detected
569	A_55_P2143025	Mm.5071	Sema3c	sema domain, immunoglobulin domain (Ig), short basic domain, secreted, (semaphorin) 3C	Mus musculus sema domain, immunoglobulin domain (Ig), short basic domain, secreted, (semaphorin) 3C (Sema3c), mRNA [NM_013657]	CCCTGTGTAGAGAAAGCAAACTAGATGTAGTTACCACATGAGAATTTAATTAGATGTTGA	NM_013657	chr5:17235981-17236040	3.31052	down	6.45886	17.0651	-6.43043	-4.70338	Not Detected	Not Detected
570	A_55_P2015832	Mm.188108	Gm1574	predicted gene 1574	Mus musculus predicted gene 1574 (Gm1574), mRNA [NM_001005422]	CTGTGTGTATCTTGTTTTAATTCTCTGTTGTTAAAGAATAAAGCAGTGCCTTGAAGTTGG	NM_001005422	chr13:46395425-46395484	5.54961	up	43.8757	6.30983	-3.66636	-6.13875	Detected	Not Detected
571	A_55_P2092310	Mm.371997			Mus musculus cDNA, clone:Y1G0118H07, strand:plus, reference:ENSEMBL:Mouse-Transcript-ENST:ENSMUST00000061100, based on BLAT search. [AK195427]	GGATCGCAGAACCAGGGCATCTGCCTGAACTAATAGCTAGTAAAGAACCTTACCTCCAAA		chr17:053337968-053338027	1.71301	up	4300.93	2003.81	2.94872	2.17218	Detected	Detected
572	A_30_P01022686				lincRNA:chr5:149765314-149771786 reverse strand	AGAGACTCTGCTCAGCCTGCAGACCGTGGCCTGAGCTGCTCTGCTGAGTCACTGTCTGAC		chr5:149766118-149766059	1.27237	down	47.987	48.7297	-3.53714	-3.18962	Detected	Detected
573	A_55_P2224830	Mm.452974	D230044B12Rik	RIKEN cDNA D230044B12 gene	Mus musculus 12 days embryo eyeball cDNA, RIKEN full-length enriched library, clone:D230044B12 product:unclassifiable, full insert sequence. [AK052079]	CCATTGGATTGCATTGCTAACATAGAAGTAGTTATCCTAAAGCTGAGTAAGAAATTTTGG		chr15:80663562-80663621	1.68059	up	2300.79	1092.62	2.0462	1.29723	Detected	Detected
574	A_55_P2031596	Mm.422558			DS177A_G09 Eppig [DV659360]	GAAGATGGATCAGTGGATAAAGGTGATCAGGATCCTTTTCATTTATGCATGGAAAAGCAA		chr4:29016218-29016159	1.21591	down	6.57847	6.38386	-6.40396	-6.12192	Not Detected	Not Detected
575	A_30_P01018995				lincRNA:chr18:77968421-77972209 reverse strand	TAGATACAGCCAGTGAGTCTACACTAGACAAGGCAACCAGAGACCAAAGAGAAGAAAAGG		chr18:77968971-77968912	1.21497	down	6.60173	6.40146	-6.39887	-6.11795	Not Detected	Not Detected
576	A_51_P111462	Mm.79837	Arl15	ADP-ribosylation factor-like 15	Mus musculus ADP-ribosylation factor-like 15 (Arl15), mRNA [NM_172595]	AGTTGACAGGCTCACATGGGCATTTGCTAGGCAACAAGAACTTGCCCTATTCACAATTTA	NM_172595	chr13:114947562-114947621	1.02886	up	632.385	490.548	0.182946	0.141902	Detected	Detected
577	A_55_P2039681	Mm.152780	Gpr35	G protein-coupled receptor 35	Mus musculus G protein-coupled receptor 35 (Gpr35), transcript variant 1, mRNA [NM_022320]	TACATGAGCATAAGCCTGGTCACTGCCATTGCTGTGGACCGCTATGTGGCAGTGCGGCAT	NM_022320	chr1:94879439-94879498	1.57118	up	38.8506	19.7346	-3.84185	-4.49369	Detected	Not Detected
578	A_55_P2062632	Mm.23267	Smc5	structural maintenance of chromosomes 5	Mus musculus structural maintenance of chromosomes 5 (Smc5), mRNA [NM_153808]	TTCCTTTAACTGTTTATACGTGTCGCTCGCTCAAGTGAATAAAAGTTAGCAGACTTATTG	NM_153808	chr19:23283283-23283224	1.06119	up	2595.9	1952.32	2.2203	2.13462	Detected	Detected
579	A_55_P1968774	Mm.21613	Ptk2b	PTK2 protein tyrosine kinase 2 beta	Mus musculus PTK2 protein tyrosine kinase 2 beta (Ptk2b), transcript variant 2, mRNA [NM_001162365]	ATTGGTCTTCCAGGGAAAGCTGAGAAGAGTCCATCCCCCTTGCCACTTTGCACGACACCC	NM_001162365	chr14:66772815-66772756	1.27017	down	1265.48	1282.84	1.18375	1.52877	Detected	Detected
580	A_55_P1984481	Mm.154312	Mfn2	mitofusin 2	Mus musculus mitofusin 2 (Mfn2), nuclear gene encoding mitochondrial protein, mRNA [NM_133201]	TCTCACAGTGGGTCACGTGAAAATCAGTGTCACGTAGTCCCAGTGAATGTTGTGTTCTTT	NM_133201	chr4:147248078-147248019	1.10815	down	390.105	345.014	-0.513993	-0.365838	Detected	Detected
581	A_55_P2444515	Mm.485406	Akap2	A kinase (PRKA) anchor protein 2	Mus musculus A kinase (PRKA) anchor protein 2 (Akap2), transcript variant 2, mRNA [NM_001035532]	TAATTAGGTGCCCCGAGTTTCTGAATGAGAAAATGTTTCATTTCTGGTGGGGAAGGGGAG	NM_001035532	chr4:57907544-57907603	1.23131	down	45.6058	44.8169	-3.61057	-3.31038	Detected	Detected
582	A_66_P111430	Mm.270874	2410006H16Rik	RIKEN cDNA 2410006H16 gene	Mus musculus RIKEN cDNA 2410006H16 gene (2410006H16Rik), non-coding RNA [NR_030738]	TGGTAATCCTGTCTGTACCACAGGATCTTCTATGCCTTTTAAAAATAAACATTTGTTTAT	NR_030738	chr11:62418244-62418303	1.25795	down	13135.9	13188	4.55951	4.89059	Detected	Detected
583	A_52_P373666	Mm.244261	Zfp174	zinc finger protein 174	Mus musculus zinc finger protein 174 (Zfp174), mRNA [NM_001081217]	GAAAACAGCTGTTACTTGTCAAAATACAAGGAACCAAATTCTCTGTTTCTAAATTGCCAG	NM_001081217	chr16:3858589-3858648	1.63761	up	22.7423	11.0835	-4.61441	-5.326	Not Detected	Not Detected
584	A_30_P01026733				lincRNA:chr6:95418306-95424131 reverse strand	GTACAGTATGTGTCTGTGTCCTCTCTCTGCTTACTCCTCAAGGAAAAGAAAATCACTGTG		chr6:95422316-95422257	1.0327	up	551.65	426.329	-0.0141029	-0.0605268	Detected	Detected
585	A_52_P258338	Mm.317573	Mobkl2b	MOB1, Mps One Binder kinase activator-like 2B (yeast)	Mus musculus MOB1, Mps One Binder kinase activator-like 2B (yeast) (Mobkl2b), mRNA [NM_178061]	GGGGAAAGCCTGCAGTTTCTCTGGAAGCATCCAAGCCGTTTCCCTCATGGGCAGTTTCAC	NM_178061	chr4:34900741-34900682	1.12029	down	130.382	116.575	-2.09511	-1.93123	Detected	Detected
586	A_55_P2040810					AAATCCTTGAGTACATTTAAAAACCTCAGAGGATTTGTCATCTCTAGGCCTGCTCAGTAG			2.37694	up	19.5447	6.56244	-4.83301	-6.08212	Not Detected	Not Detected
587	A_51_P487933	Mm.18347	Psmd7	proteasome (prosome, macropain) 26S subunit, non-ATPase, 7	Mus musculus proteasome (prosome, macropain) 26S subunit, non-ATPase, 7 (Psmd7), mRNA [NM_010817]	TTCATAATTGCTAAATGGAATTCATGGATCCCATACAATGCCGCCCAACACTTGAGCTTG	NM_010817	chr8:110104461-110104402	1.01527	up	2964.45	2330.34	2.41184	2.38997	Detected	Detected
588	A_51_P134923	Mm.443309	Rnf148	ring finger protein 148	Mus musculus ring finger protein 148 (Rnf148), mRNA [NM_027754]	TGTGCTGTACATCCAAAGCAAACATGACCCTTAGTTCCTCTATCCTGCCAGTGAAGATGA	NM_027754	chr6:23603996-23603937	2.55894	up	23.0574	7.19126	-4.59456	-5.9501	Not Detected	Not Detected
589	A_52_P98232	Mm.15694	Hira	histone cell cycle regulation defective homolog A (S. cerevisiae)	Mus musculus histone cell cycle regulation defective homolog A (S. cerevisiae) (Hira), mRNA [NM_010435]	TTATGCTCGGTACCTTGTGAATGAAGGGTTTGAATACCGCCTCCGTGAAATATGCAAGGA	NM_010435	chr16:18954841-18956295	1.29579	up	483.201	297.61	-0.205235	-0.579069	Detected	Detected
590	A_55_P1971679					ATTCGTGCGGCTGTTGCCCTCTTAGGACTTACCAAGATTGAGGTAGGAAAAGAGAAATGA		chrX:076609629-076609570	1.19505	down	6.89171	6.57306	-6.33685	-6.07978	Not Detected	Not Detected
591	A_66_P108298	Mm.30797	4632428C04Rik	RIKEN cDNA 4632428C04 gene	Mus musculus RIKEN cDNA 4632428C04 gene (4632428C04Rik), non-coding RNA [NR_033631]	CTTTTGGACATATATTCAAGGAACAAAACAGAACCATACATGTTTGTAGGAACTATGGAG	NR_033631	chr16:30019578-30019637	1.19359	down	6.89837	6.57137	-6.33546	-6.08016	Not Detected	Not Detected
592	A_51_P440568	Mm.440064	Stk19	serine/threonine kinase 19	Mus musculus serine/threonine kinase 19 (Stk19), mRNA [NM_019442]	GATCAGATGACACAGACTTATGGCTTCAGGGACCCGGAGATCACGCAGCTGGTGAACGCT	NM_019442	chr17:34969001-34961778	1.11453	up	1240.04	887.975	1.15446	0.998025	Detected	Detected
593	A_51_P496845	Mm.392504	Capza2	capping protein (actin filament) muscle Z-line, alpha 2	Mus musculus capping protein (actin filament) muscle Z-line, alpha 2 (Capza2), mRNA [NM_007604]	TCTCAAAAGTACCTTCTTTACTGTAACCCTGAAGTTGTCTTTGGCTTGTGAAAGGGGCAG	NM_007604	chr6:17615761-17615820	1.0263	up	10370	8064.17	4.21842	4.18096	Detected	Detected
594	A_55_P2071536					TTCCCCACACGTGCTGTGACCCACACCCACACCAATAAATATATTTCTACTTTATGCGTA		chr11:094017031-094017090	1.00377	down	63.9701	51.2469	-3.12239	-3.11696	Detected	Detected
595	A_55_P2120254	Mm.30060	Avpi1	arginine vasopressin-induced 1	Mus musculus arginine vasopressin-induced 1 (Avpi1), mRNA [NM_027106]	TGACCTAAAGGTGTAACTGGGCTGCATGGCGTTCCTCTGGAATAAAAGTATTATGCACTC	NM_027106	chr19:42197955-42197896	1.23451	down	3172.95	3126.18	2.5099	2.81383	Detected	Detected
596	A_55_P2036417	Mm.26805	Lrrc10b	leucine rich repeat containing 10B	Mus musculus leucine rich repeat containing 10B (Lrrc10b), mRNA [NM_001111140]	TATCCGTAGAATCATCCCTACTCTGACTCTGGATGTCAGGGCATCTATAACTTTCACTTG	NM_001111140	chr19:10530638-10530579	2.64223	up	21.6431	6.5374	-4.68588	-6.08763	Not Detected	Not Detected
597	A_30_P01025334				lincRNA:chr15:61984389-62102500 reverse strand	CCCAGTCTTGGGAGCATGCCCAGTAGCACAGTGCTGTTTTTCAATGAAGTAAATTTTTAT		chr15:62084410-62084351	1.18474	down	6.90011	6.52433	-6.33509	-6.09052	Not Detected	Not Detected
598	A_55_P1958804	Mm.158717	Hsd3b3	hydroxy-delta-5-steroid dehydrogenase, 3 beta- and steroid delta-isomerase 3	Mus musculus hydroxy-delta-5-steroid dehydrogenase, 3 beta- and steroid delta-isomerase 3 (Hsd3b3), transcript variant 1, mRNA [NM_001161742]	GCCTTCCGAAAATTCTGCTAGCTTTATGAAGCTCAATGGAAGAAACAATAAATATTTGTC	NM_001161742	chr3:98545514-98545455	1.18163	down	6.88438	6.49235	-6.33839	-6.09761	Not Detected	Not Detected
599	A_51_P255304	Mm.3924	Cav3	caveolin 3	Mus musculus caveolin 3 (Cav3), mRNA [NM_007617]	AGGCTTTGCGTTCACATGTACTGTAATAGCCAGTCTTCTAGAGGTGTGACTCGTCTCCTC	NM_007617	chr6:112422739-112422798	1.07533	up	8.72106	6.47265	-5.99721	-6.10199	Not Detected	Not Detected
600	A_52_P136138	Mm.474432	Fdft1	farnesyl diphosphate farnesyl transferase 1	Mus musculus farnesyl diphosphate farnesyl transferase 1 (Fdft1), mRNA [NM_010191]	TACCTGAGGCCAACTGCTTTACCAAGGAAAGAGGATTGTTTATGTAACAGCTTAGGAGGA	NM_010191	chr14:63764621-63764562	1.47322	down	105.785	124.379	-2.39672	-1.83775	Detected	Detected
601	A_30_P01029361				lincRNA:chr5:108538417-108550517 forward strand	GCTTTGTCTGATCATGGGTATTTTTCTAATTGGTGTTAGTTAGGATTCATAGATAATTCT		chr5:108539287-108539346	1.24416	down	17.2785	17.1568	-5.01081	-4.69564	Not Detected	Not Detected
602	A_51_P184321	Mm.235137	Aimp1	aminoacyl tRNA synthetase complex-interacting multifunctional protein 1	Mus musculus aminoacyl tRNA synthetase complex-interacting multifunctional protein 1 (Aimp1), mRNA [NM_007926]	CAAACCATGGCCAATAGTGGAATTAAATAAGTGCTCTGTAACTGAAAGACATTGGCGAAA	NM_007926	chr3:132323568-132323509	1.05624	up	4415.64	3336.48	2.98669	2.90776	Detected	Detected
603	A_30_P01031250				lincRNA:chr2:94046243-94070067 forward strand	TATATACTATCACAGCTCTACCTTCATGGAAATAGACATGACTGACCCACCTCGTCTGCA		chr2:94063961-94064020	3.14473	down	19.0392	47.7845	-4.87081	-3.21788	Not Detected	Detected
604	A_52_P383653	Mm.290991	Cpne8	copine VIII	Mus musculus copine VIII (Cpne8), transcript variant 2, mRNA [NM_001033851]	TGATAGAGATACATTTTCTAAGTCGGATCCAATTTGTGTCCTATATACACAAGCAGTTGG	NM_001033851	chr15:90479705-90479028	1.20727	down	7.17526	6.9135	-6.27868	-6.00693	Not Detected	Not Detected
605	A_66_P121924	Mm.301664			RIKEN cDNA A330043C09 gene [Source:MGI Symbol;Acc:MGI:2685671] [ENSMUST00000139823]	TATCACTTGACTCTCTACTACCTGCACTGTTCTTCTTTCTTAATCAAAGAGTATCCTAAA		chr2:74985404-74985345	1.20703	down	7.18998	6.92629	-6.27573	-6.00427	Not Detected	Not Detected
606	A_52_P545831	Mm.273724	Tssc1	tumor suppressing subtransferable candidate 1	Mus musculus tumor suppressing subtransferable candidate 1 (Tssc1), mRNA [NM_201357]	CAGCTGGTGCGTGACCTAGACTTCAACCCCAACAAGCAGTATTACCTCGCCAGCTGTGGA	NM_201357	chr12:29547851-29547910	1.01062	down	327.965	264.528	-0.764315	-0.749073	Detected	Detected
607	A_55_P2015410	Mm.39265	0610010K14Rik	RIKEN cDNA 0610010K14 gene	Mus musculus RIKEN cDNA 0610010K14 gene (0610010K14Rik), transcript variant 1, mRNA [NM_001177601]	GTGCCCTCGCCCTTTGACTTCTGTGTGATGGACATTTTTATACAGAAAATTATAATTAAA	NM_001177601	chr11:70048781-70048722	1.00823	up	15672.2	12405.9	4.81421	4.80239	Detected	Detected
608	A_55_P2112235	Mm.379344	Cdk5rap2	CDK5 regulatory subunit associated protein 2	Mus musculus CDK5 regulatory subunit associated protein 2 (Cdk5rap2), mRNA [NM_145990]	AAGAATCTATTAAAACAAATGAGAAGCTCCGGAAACAGCTGGAACGGCAGGGGTCTGAGA	NM_145990	chr4:69911455-69911396	1.11206	down	165.786	147.14	-1.74854	-1.5953	Detected	Detected
609	A_51_P115178	Mm.344095	Scara3	scavenger receptor class A, member 3	Mus musculus scavenger receptor class A, member 3 (Scara3), mRNA [NM_172604]	TCTTGAATACACTGGCAAAAAGGGATGCTGGGAAAGGCCTGCATTTCCTTGACTCATTTT	NM_172604	chr14:66538548-66538489	1.46464	down	7.49129	8.75677	-6.2165	-5.66595	Not Detected	Not Detected
610	A_51_P313761	Mm.29890	Shmt2	serine hydroxymethyltransferase 2 (mitochondrial)	Mus musculus serine hydroxymethyltransferase 2 (mitochondrial) (Shmt2), nuclear gene encoding mitochondrial protein, mRNA [NM_028230]	CGATGCCTGGATTTGATGAACGTTGAGGACAGTTGAGGACACCTGGCGGTCGGTCAGAAG	NM_028230	chr10:126954870-126954811	1.06374	up	1399.6	1050.09	1.32909	1.23995	Detected	Detected
611	A_30_P01022341				lincRNA:chr4:147105275-147171025 forward strand	TGGATGGTTGGGTGTCCCATACTGCCATTCATCCTGGTGTTGTGGATTCCTGGGGAAAAA		chr4:147158558-147158617	1.07881	down	64.6399	55.6549	-3.10736	-2.99791	Detected	Detected
612	A_30_P01028502				lincRNA:chr9:24292762-24307562 reverse strand	TGGGATGTAACTTGTGCCTAGAAGAAATAAAGTTGAGGCATTTACGTGTGGACTATCTTC		chr9:24306796-24306737	2.06073	up	101.131	39.1671	-2.46163	-3.50478	Detected	Detected
613	A_51_P302139	Mm.253721	Mastl	microtubule associated serine/threonine kinase-like	Mus musculus microtubule associated serine/threonine kinase-like (Mastl), mRNA [NM_025979]	AACAGATACATCCTATTTTGAAGCCAGAAATAATGCTCAACATCTGACCATATCTGGGTT	NM_025979	chr2:22974024-22973965	2.30742	up	25.7653	8.91176	-4.43436	-5.64064	Not Detected	Not Detected
614	A_55_P2115832	Mm.458975	Rbmy1a1	RNA binding motif protein, Y chromosome, family 1, member A1	Mus musculus RNA binding motif protein, Y chromosome, family 1, member A1 (Rbmy1a1), transcript variant 1, mRNA [NM_011253]	TACAGTAGTAATACCAAGATTTGGGGGATCCCATGGAGGTCGTGGAGAAAGCAGATATAA	NM_011253	chrY:2097348-2097407	1.20676	down	7.21176	6.94571	-6.27136	-6.00023	Not Detected	Not Detected
615	A_30_P01027171				lincRNA:chr9:100977450-100989325 forward strand	AATGGTGATTGTGGACGGTGCTTGGAACTTGAAAACCTTTGCTTTTTGCATCGCTGAGTG		chr9:100980929-100980988	1.43387	down	71.7395	82.0962	-2.95702	-2.43711	Detected	Detected
616	A_30_P01025577				lincRNA:chr6:99472981-99484210 reverse strand	CAATGTATTTTTCTCCAAGGACTGGCTACACTGTAGATTCTTATTTAATTCTATGTGACT		chr6:99474957-99474898	1.69173	up	293.871	138.638	-0.922673	-1.68117	Detected	Detected
617	A_51_P115626	Mm.146855	Shank3	SH3/ankyrin domain gene 3	Mus musculus SH3/ankyrin domain gene 3 (Shank3), mRNA [NM_021423]	ACATTTACCTGTGGGTTTTTGGTTCTGTTCAATTTGGGTTTTTAACTTTACAGGGTCAGT	NM_021423	chr15:89390449-89390508	2.11108	up	22.9632	8.68126	-4.60046	-5.67845	Not Detected	Not Detected
618	A_55_P2045380					AGATAACTTAACTCTAGCACTAAAGGCAGTGGGTGTTAGTTCTCGACCCAGGAGATTTTG		chrX:151404505-151404446	2.48953	down	33.0341	65.6349	-4.07583	-2.75996	Not Detected	Detected
619	A_55_P2116310	Mm.189351	Trim45	tripartite motif-containing 45	Mus musculus tripartite motif-containing 45 (Trim45), transcript variant 3, mRNA [NM_001165952]	CCTGGGCTAAAGGGATCCTATCTCTTTATATGCCTTCTAAATGTATGAAACAACAATAAT	NM_001165952	chr3:100740760-100740819	2.61746	up	22.6076	6.89336	-4.62298	-6.01114	Not Detected	Not Detected
620	A_55_P2005555	Mm.398543	Celf2	CUGBP, Elav-like family member 2	Mus musculus CUGBP, Elav-like family member 2 (Celf2), transcript variant 2, mRNA [NM_001110229]	AAACGCTTGAAGGTGCAGCTGAAACGCTCCAAAAACGACAGCAAACCTTACTGATCCTAA	NM_001110229	chr2:6468185-6468126	1.13561	down	1994.58	1807.74	1.84015	2.02362	Detected	Detected
621	A_55_P1981739	Mm.328698	Donson	downstream neighbor of SON	Mus musculus downstream neighbor of SON (Donson), mRNA [NM_021720]	CCATGTCAACTTACTACTTAGTATGCTTACAGGTAATCTGTGTTTGCATGTGTGTATAAA	NM_021720	chr16:91679607-91679548	1.10069	down	3772.78	3314.23	2.7597	2.89811	Detected	Detected
622	A_55_P2021953	Mm.377583	Olfr700	olfactory receptor 700	Mus musculus olfactory receptor 700 (Olfr700), mRNA [NM_146600]	AGCTCATGGTTTATGTGATGGGTGTGATCTTCTTACTTCTCCCTCTTGCTGCCATCCTTT	NM_146600	chr7:113949388-113949329	1.1951	down	79.3833	75.7164	-2.81095	-2.55382	Detected	Detected
623	A_55_P2227178	Mm.435678	AI317158	expressed sequence AI317158	H4029C10-3 NIA Mouse 7.4K cDNA Clone Set Mus musculus cDNA clone H4029C10 3', mRNA sequence [BQ554617]	GACACTGACATAGGCTTTTTATGTATCAAAATATGGATCATGCATTGTTAGTTAGGGCAA		chr17:81915067-81915126	2.12612	up	18.1892	6.82781	-4.93671	-6.02493	Not Detected	Not Detected
624	A_55_P1989956	Mm.9776	Lphn2	latrophilin 2	Mus musculus latrophilin 2 (Lphn2), mRNA [NM_001081298]	GCTTATCCTTTGCAGTGAGAAGAATAGATTTGTATCCTAATTATCTCTCATACAGAGACA	NM_001081298	chr3:148478677-148478618	1.20858	down	7.05884	6.80873	-6.30228	-6.02897	Not Detected	Not Detected
625	A_30_P01031167				lincRNA:chr9:58197113-58200614 forward strand	TGCTATCCTGTTACCATAACCTGTACCAGTACTGCCTCTGTTCTCGTACCCATTACCATC		chr9:58200160-58200219	1.19456	up	105.812	70.6944	-2.39635	-2.65283	Detected	Detected
626	A_30_P01028969				lincRNA:chr3:125561319-125562132 forward strand	CTTAGAGCAGTGAGACCAAATGGATAACAATACTGACAAAGGAATATTATTTGGTGGTTT		chr3:125562032-125562091	1.20935	down	7.01333	6.76911	-6.31161	-6.03738	Not Detected	Not Detected
627	A_51_P372172	Mm.251003	Plod3	procollagen-lysine, 2-oxoglutarate 5-dioxygenase 3	Mus musculus procollagen-lysine, 2-oxoglutarate 5-dioxygenase 3 (Plod3), mRNA [NM_011962]	TGCCCACCACCCGGGGTACTCGATACATCATGGTGTCCTTTGTTGACCCCTGACACTCAA	NM_011962	chr5:137472079-137472138	1.22243	down	4288.87	4184.29	2.94467	3.23442	Detected	Detected
628	A_55_P2048980	Mm.80170	Stxbp5l	syntaxin binding protein 5-like	Mus musculus syntaxin binding protein 5-like (Stxbp5l), transcript variant xb, mRNA [NM_172440]	CGAGTGTGGTTTCCCACTGGATTATGATTCTTTGTACCATTCTTGAAACTTTTATTTAGA	NM_172440	chr16:37107490-37107431	1.21003	down	6.96437	6.72565	-6.32172	-6.04668	Not Detected	Not Detected
629	A_55_P2024327	Mm.247844	Suv420h2	suppressor of variegation 4-20 homolog 2 (Drosophila)	Mus musculus suppressor of variegation 4-20 homolog 2 (Drosophila) (Suv420h2), transcript variant 1, mRNA [NM_146177]	AGGCTTCCTCTCCTTCCCACATCGGAATGGGGGATGATGGGGGATTGGAAGAACTTGAAC	NM_146177	chr7:4699030-4699089	1.10039	up	19089.3	13845.1	5.09876	4.96074	Detected	Detected
630	A_55_P2159299	Mm.25709	Ing1	inhibitor of growth family, member 1	Mus musculus inhibitor of growth family, member 1 (Ing1), mRNA [NM_011919]	ACGAAAGTCCTATGAAATGAAGATTTGCGTGTCTATAAATAAAGACTCATTGGAACACCA	NM_011919	chr8:11563192-11563250	1.18132	up	2872.65	1940.75	2.36645	2.12605	Detected	Detected
631	A_52_P533198	Mm.266312	Dnajc2	DnaJ (Hsp40) homolog, subfamily C, member 2	Mus musculus DnaJ (Hsp40) homolog, subfamily C, member 2 (Dnajc2), mRNA [NM_009584]	CTGAATTAGAAGCTGTTCGGTTGGCTAAGGAGAAAGAAGAGGAAGAAGTTAGACAGCAAG	NM_009584	chr5:21272513-21272454	1.1354	up	846.686	595.156	0.60397	0.420774	Detected	Detected
632	A_30_P01017767				lincRNA:chr2:83540813-83541273 reverse strand	CAAGAACAAGTGTACGAAGGGAAATTCATTGGTTTAGGTAATTAAAACATCCAGGTGTGC		chr2:83540873-83540814	1.2116	down	6.85837	6.6319	-6.34385	-6.06693	Not Detected	Not Detected
633	A_55_P2132697					AGATGACTGTGGGTGTGCAAGAGCCTATGTGGTTGGACATAATCAAGAAAAAGCTGCCTT		chr1_random:000522263-000522322	1.19484	down	2111.8	2013.81	1.92254	2.17936	Detected	Detected
634	A_55_P2103452	Mm.5112	Npy1r	neuropeptide Y receptor Y1	Mus musculus neuropeptide Y receptor Y1 (Npy1r), mRNA [NM_010934]	AAATGTTGCCTGTGTGTGATTTTAGAAGGGCAGACACTTCTGAATTAAAACTGAGCTTTT	NM_010934	chr8:69230632-69230691	1.61189	up	13.2933	6.58193	-5.38909	-6.07784	Not Detected	Not Detected
635	A_30_P01033218				lincRNA:chr6:100514596-100520846 reverse strand	TCTAAAGAACAGTTTCTGTCATGGTACTTGCTGCTCTCAGCTGGGATTCCAAAGCAGAGA		chr6:100517199-100517140	1.15597	up	21.1153	14.5783	-4.7215	-4.9306	Not Detected	Not Detected
636	A_55_P2100065	Mm.103464	Fsd1l	fibronectin type III and SPRY domain containing 1-like	Mus musculus fibronectin type III and SPRY domain containing 1-like (Fsd1l), transcript variant 2, mRNA [NM_176966]	TCCTCTGAAGAAAGAGCAAGTGCTCTTTATTTACCATTGAGCCATCTCTTCCAGCCCTGA	NM_176966	chr4:53664432-53664491	1.45596	down	81.9423	95.217	-2.76518	-2.2232	Detected	Detected
637	A_30_P01030585				lincRNA:chr1:160888257-160910594 reverse strand	CCTATCCTGGCAGACTGGAAGCTGAATGGACACCTAGCTGAGGACCTCTGAGGAAAGAAG		chr1:160888317-160888258	1.843	up	15.0252	6.50655	-5.2124	-6.09446	Not Detected	Not Detected
638	A_55_P2217598	Mm.338663	D10Ertd755e	DNA segment, Chr 10, ERATO Doi 755, expressed	Mus musculus 3 days neonate thymus cDNA, RIKEN full-length enriched library, clone:A630024B09 product:unclassifiable, full insert sequence. [AK080282]	AACTTACAACCTGTCTTTAGCTCCAGTATCAGGGCATCAGACAGTTTCTTCTGCCCTTCT		chr10:45183854-45183795	1.21434	down	6.68727	6.48103	-6.3803	-6.10013	Not Detected	Not Detected
639	A_30_P01021300				lincRNA:chr13:94069868-94070007 reverse strand	GCACTCTCCTGCTTTGGTTTTTATTGTAATCTCATTGCTGATATTCCAAGTATTGTTAGA		chr13:94069931-94069872	1.15196	up	84.2249	58.3526	-2.72554	-2.92962	Detected	Detected
640	A_51_P198411	Mm.439649	Grb2	growth factor receptor bound protein 2	Mus musculus growth factor receptor bound protein 2 (Grb2), mRNA [NM_008163]	ATTTTGGAATTGGAGATATCATGAAGCCTTGCTGAACTAAGTTTTGTGTGTATATATTTA	NM_008163	chr11:115505488-115505444	1.21151	up	13220.2	8709.02	4.56875	4.29194	Detected	Detected
641	A_55_P2053372	Mm.341103	Rbfox3	RNA binding protein, fox-1 homolog (C. elegans) 3	Mus musculus RNA binding protein, fox-1 homolog (C. elegans) 3 (Rbfox3), transcript variant 1, mRNA [NM_001039167]	CTCTTGTCCGTTTGCTTCCAGGGTCGTGTATCAGGATGGATTTTATGGTGCTGAGATTTA	NM_001039167	chr11:118357725-118357666	1.21591	down	6.60075	6.40548	-6.39908	-6.11704	Not Detected	Not Detected
642	A_51_P129317	Mm.291037	Mobkl3	MOB1, Mps One Binder kinase activator-like 3 (yeast)	Mus musculus MOB1, Mps One Binder kinase activator-like 3 (yeast) (Mobkl3), mRNA [NM_025283]	TCACTGGTGTGGCACTCATGGTTTTTAAATCAGTTTAGTATTATCTGTTGATAATGCCTG	NM_025283	chr1:55209833-55209892	1.18928	up	4195.29	2815.35	2.91284	2.66275	Detected	Detected
643	A_66_P101835	Mm.249873	Cd38	CD38 antigen	Mus musculus CD38 antigen (Cd38), mRNA [NM_007646]	CTACACATGTACTTTAGGATTCTAGGTTTCTCCCTGAGCCCTGCTTTCGATGTAACACTG	NM_007646	chr5:44302865-44302924	1.19514	up	3476.87	2321.8	2.64186	2.38468	Detected	Detected
644	A_30_P01026223				lincRNA:chr17:86219507-86220112 forward strand	CTATGTTTAAATAGTGCCAGTGGTTTATGAAGACCTTTGTAGCCTGCTAAGCAACTGTTC		chr17:86220053-86220112	1.21711	down	6.51453	6.32806	-6.41805	-6.13459	Not Detected	Not Detected
645	A_30_P01022804				lincRNA:chr7:134369091-134376468 forward strand	CTTTGTCTCCGCCTGTCGTCCTTTGTTCTGTCTCCCGCCCGTTTCTCTCCAGGCTCTCCG		chr7:134376236-134376295	1.20482	down	475.435	457.162	-0.228608	0.0402117	Detected	Detected
646	A_55_P2113758	Mm.4920	Gria1	glutamate receptor, ionotropic, AMPA1 (alpha 1)	Mus musculus glutamate receptor, ionotropic, AMPA1 (alpha 1) (Gria1), transcript variant 1, mRNA [NM_001113325]	CATTTGATCAGACACTAAATATTTGGGGTAGGGATTTCTGTCTTATTTTCAAATAGCCAG	NM_001113325	chr11:57143613-57143672	1.21808	down	6.45821	6.27834	-6.43058	-6.14597	Not Detected	Not Detected
647	A_52_P424767	Mm.12145	Rbbp4	retinoblastoma binding protein 4	Mus musculus retinoblastoma binding protein 4 (Rbbp4), mRNA [NM_009030]	TGGACAAGCTTGTTCATTGTTTTATACATTGACTAAGCAGTACATTTGGGCTCTATTCTC	NM_009030	chr4:128984682-128984623	1.09216	up	227.654	166.358	-1.29101	-1.4182	Detected	Detected
648	A_66_P107174	Mm.25997			Mus musculus adult male aorta and vein cDNA, RIKEN full-length enriched library, clone:A530032J19 product:unclassifiable, full insert sequence. [AK079976]	TCCCCCGCCTGTTGAACGCTTCCTAGACACCTGGGTCTAACGTTAGATTTCATGCTGTGT		chr7:127986261-127986202	1.41257	down	203.387	229.292	-1.45363	-0.95531	Detected	Detected
649	A_55_P2046910					CCAGGCTAAAGCCAAGCCAGCCCTTACCGAAGTGCAGGCAGCCCTCAACAGTCTCAAAAA		chr13:013010035-013009976	5.26409	up	60.8601	9.2271	-3.19429	-5.59047	Detected	Not Detected
650	A_55_P1997145	Mm.3957	Nlrx1	NLR family member X1	Mus musculus NLR family member X1 (Nlrx1), transcript variant 1, mRNA [NM_001163743]	GAGACGCAGGCCTCCTTCCCTCCGGGCCACGGCGACGGGCACCAGGGCCTAGGCAACCTG	NM_001163743	chr9:44076123-44076064	1.0837	down	388.898	336.356	-0.518466	-0.402506	Detected	Detected
651	A_55_P2168321					CTCGCCACTACACTGGGTTAAATGCACACTAAGTTTTCTGTACATAAATATAACTACAAA		chr7:004590909-004590968	1.16982	up	297.714	203.112	-0.90393	-1.13022	Detected	Detected
652	A_30_P01031758				lincRNA:chr15:83181291-83197750 reverse strand	GACTGGTTGCAGCACTGTAACAGGCTTTAGGCTTTGTCTTTGGTTCAGAAATGCATTTGT		chr15:83185776-83185717	1.56976	up	108.724	55.2772	-2.35719	-3.00774	Detected	Detected
653	A_30_P01030078				lincRNA:chr1:138499609-138502045 reverse strand	TGTTAAGACAACTTTTAAAACTAGTTAAAAGCTAGCCTCTCTACCCTCATCATCACACCC		chr1:138500121-138500062	1.33663	down	46.989	50.1259	-3.56746	-3.14886	Detected	Detected
654	A_30_P01031590				lincRNA:chr3:18521534-18522194 reverse strand	AAGGAGCAGGACTTAATCAGGCTGAAGAATTCCTTCACAGAATATAGAACATTAATTGTT		chr3:18521884-18521825	1.2231	down	6.19853	6.05071	-6.48979	-6.19924	Not Detected	Not Detected
655	A_55_P2054097					CCAACACACACTGATATATGCACACAAAGTGTGTGAGGAGGAAGTATATTATATATATGT		chr8:071944433-071944374	1.2236	down	6.17543	6.03064	-6.49517	-6.20404	Not Detected	Not Detected
656	A_55_P2013499					CCAAACTAGGGTGTCATGAAAGGAGAGAAGCTGTGAGTTTCCAAAGTAAAGGAAGAAAGG		chr15:073925792-073925734	1.2237	down	6.15368	6.00986	-6.50026	-6.20902	Not Detected	Not Detected
657	A_30_P01031900				lincRNA:chr1:107885386-107886798 reverse strand	GATAAAAGTAAGTGAAAGCTATTCTGACATGTAGTTTTCTCTTTCGTGTGCTTCTTGGGT		chr1:107885602-107885543	3.32303	up	24.9489	5.99201	-4.48081	-6.21331	Not Detected	Not Detected
658	A_30_P01033650				lincRNA:chr7:134369091-134376366 reverse strand	AAGCATAACCCCGGCATCTTATGTTGTAGGCAGGTTTTCCTTTATAGAGGTGAGTACCCA		chr7:134376127-134376068	1.00362	up	142.79	113.55	-1.96396	-1.96917	Detected	Detected
659	A_30_P01028712				lincRNA:chr8:49853937-49874087 forward strand	ATAAGGAATGAGAAAGGAAGAAAGGGAGAAATATCACGTCAACAACTCCGCCCAGAGCCA		chr8:49862996-49863055	1.58273	up	11.8111	5.95582	-5.55964	-6.22205	Not Detected	Not Detected
660	A_55_P1970693					CTTCTGGGTGATTGTTTTCAAGAGGAATTTGAAGAGCTCCTGACAGGAAGCTGTCACTAA		chr5:075842066-075842007	1.22596	down	6.06959	5.93869	-6.52011	-6.22621	Not Detected	Not Detected
661	A_30_P01032260				lincRNA:chr3:26986265-26986767 forward strand	GGAGCTAAGAAACTCCACAAAGAAGCCTGTTGTGAACACTCACAAAGCTAGAGAATGGTG		chr3:26986468-26986527	2.16793	down	6.05052	10.4687	-6.52465	-5.40833	Not Detected	Not Detected
662	A_30_P01027750				lincRNA:chr9:56654505-56654959 reverse strand	AATGTCCAGCTTTGTAGGCTAGAGTAGATCTTGAGAGTCATCCCATGAATGGAAGGATGG		chr9:56654584-56654525	1.22683	down	6.03217	5.90627	-6.52904	-6.2341	Not Detected	Not Detected
663	A_51_P118763	Mm.128165	Ahctf1	AT hook containing transcription factor 1	Mus musculus AT hook containing transcription factor 1 (Ahctf1), mRNA [NM_026375]	AGCAGGAAAAACTCTTGGAAGGGGCAGAAAGAAGCCATCTTCTTTTCCAAAGCAAATTTT	NM_026375	chr1:181676542-181676483	1.09382	down	1617.59	1412.11	1.53792	1.66729	Detected	Detected
664	A_51_P378576	Mm.86467	B3gnt7	UDP-GlcNAc:betaGal beta-1,3-N-acetylglucosaminyltransferase 7	Mus musculus UDP-GlcNAc:betaGal beta-1,3-N-acetylglucosaminyltransferase 7 (B3gnt7), mRNA [NM_145222]	GAGGTCCAGGAATAGCCAGAACTTCCCTGACTGGAGGTCATCCGAGAACCTGGATCTCTC	NM_145222	chr1:88202952-88203011	1.84624	up	20.5274	8.87359	-4.76224	-5.64683	Not Detected	Not Detected
665	A_30_P01021682				lincRNA:chr5:110964854-110965222 forward strand	ATCCTGTAACTTTTAGGTGAAGATGTGAGCCAGAAATCCCTGTTTGCTCAAGCTCCTTCC		chr5:110964946-110965005	1.77032	up	37.1696	16.7569	-3.90566	-4.72967	Detected	Not Detected
666	A_30_P01033450				lincRNA:chr13:90247709-90253992 reverse strand	TCTATTACCTCAATTTTTAAGGTATCTTTTGGCTATATCATTTCTTTGGTTACAATCTTT		chr13:90250500-90250441	1.22896	down	5.95183	5.83772	-6.54838	-6.25094	Not Detected	Not Detected
667	A_55_P2142695	Mm.348795	E330014E10Rik	RIKEN cDNA E330014E10 gene	Mus musculus RIKEN cDNA E330014E10 gene (E330014E10Rik), mRNA [NM_001122668]	TTGAATTGGGCCAAGCAGAGAAAGGGGTCCATAAATTTCTGCTGTACAAAGATGAAGATC	NM_001122668	chrUn_random:1665366-1665307	1.22931	down	5.93802	5.82584	-6.55173	-6.25388	Not Detected	Not Detected
668	A_55_P2253279	Mm.27975	AA672641	expressed sequence AA672641	vq80g11.s1 Knowles Solter mouse 2 cell Mus musculus cDNA clone IMAGE:1108676 5'. [AA647537]	GGTTGTATCTAGGTTAGAAGTATACGGTTGTCTTTAATAAAAACTTGGGGAAAAAGTACG		chr3:050770574-050770515	1.22966	down	5.9252	5.81491	-6.55485	-6.25659	Not Detected	Not Detected
669	A_30_P01022605				lincRNA:chr11:96112907-96125798 forward strand	AAGTTCATCAGCACGGTGAAGTTTTATTGTATTTCCGGTCCCTAAAAGAGAAGCCGGCAG		chr11:96125513-96125572	1.23016	down	5.91256	5.80485	-6.55793	-6.25909	Not Detected	Not Detected
670	A_30_P01032129				lincRNA:chr6:5311375-5328075 reverse strand	GCTGCCCAAATGTCCCCAAGATCTGTAAGCAATCATTCTATGGGTGAATTAATTTCTTGA		chr6:5325925-5325866	1.62503	down	5.90117	7.65342	-6.56071	-5.86024	Not Detected	Not Detected
671	A_66_P107256	Mm.245155	Kcna10	potassium voltage-gated channel, shaker-related subfamily, member 10	Mus musculus potassium voltage-gated channel, shaker-related subfamily, member 10 (Kcna10), mRNA [NM_001081140]	CCTCAACAGCATGGGCTCCAGAATGGGGAGTACTGAGTCTCTCAACAAGACCAATGGCAG	NM_001081140	chr3:106998421-106998480	1.23064	down	5.89127	5.78621	-6.56314	-6.26373	Not Detected	Not Detected
672	A_52_P502849	Mm.333124			immunoglobulin kappa variable 3-4 [Source:MGI Symbol;Acc:MGI:1330855] [ENSMUST00000103401]	CCCAAACTCCTCATCTATGCTGCATCCAATCTAGAATCTGGGATCCCAGCCAGGTTTAGT		chr6:70622214-70622273	1.49077	down	17017.2	20246.7	4.933	5.50905	Detected	Detected
673	A_30_P01030287				lincRNA:chr15:77575125-77585575 forward strand	CTAGAGAGTGTCAATGGAATTCCACTGGTCCTCAAAGGCACCCTGGCCCCTTGACAACTG		chr15:77579065-77579124	1.17285	down	181.104	169.522	-1.62104	-1.39102	Detected	Detected
674	A_55_P2156370	Mm.334425	BB014433	expressed sequence BB014433	Mus musculus expressed sequence BB014433 (BB014433), non-coding RNA [NR_037972]	GCAGAGGTCCCAACCCGGGTGTGTGCATCCCCGAAGCCTGGGGAAGAAACCATAATCTAG	NR_037972	chr8:15041741-15041682	1.03759	down	38.358	31.7643	-3.86026	-3.80701	Detected	Detected
675	A_30_P01025804				lincRNA:chr11:68200716-68214458 forward strand	TCTTGGGACTTGACAGTAGTTTCTAGAAATAGGCTCTACTCATTATGCCACCAGTCTGCT		chr11:68211545-68211604	1.23197	down	5.85765	5.75941	-6.57139	-6.27043	Not Detected	Not Detected
676	A_51_P209518	Mm.30249	Galnt1	UDP-N-acetyl-alpha-D-galactosamine:polypeptide N-acetylgalactosaminyltransferase 1	Mus musculus UDP-N-acetyl-alpha-D-galactosamine:polypeptide N-acetylgalactosaminyltransferase 1 (Galnt1), transcript variant 1, mRNA [NM_013814]	TGGTATGGGAGGTAATCAGGTTTTCTCCTACACTGCCAACAAAGAAATTAGAACAGACGA	NM_013814	chr18:24438525-24440643	1.06821	up	1250.11	934.001	1.16613	1.07093	Detected	Detected
677	A_51_P353592	Mm.41687	Commd4	COMM domain containing 4	Mus musculus COMM domain containing 4 (Commd4), mRNA [NM_025417]	AGCAAGCCCAGACCATGATGACTGCTTTGGGCTGAGAAGAGTGTTCCCAGCCTCTGTGAG	NM_025417	chr9:57003081-57003022	1.29251	down	5878.05	6063.5	3.39941	3.76959	Detected	Detected
678	A_30_P01030147				lincRNA:chr1:193875525-193978800 reverse strand	TAGAGGAGGTATTGCAGGAGTGGGAAGCAGAACAAGGAACCCAGGCTTCTAATGCTGATG		chr1:193925640-193925581	1.21909	down	74.57	72.5527	-2.90119	-2.61539	Detected	Detected
679	A_55_P2183940	Mm.222840	Olfr47	olfactory receptor 47	Mus musculus olfactory receptor 47 (Olfr47), mRNA [NM_146370]	AATCAAGTTGTCATTTTTGCAGCCTGTGTGTTCACTTTAGTGGGGCCCCTGTGCTTTGTA	NM_146370	chr6:43186188-43186247	1.30616	up	43.4749	26.5642	-3.6796	-4.06494	Detected	Not Detected
680	A_30_P01027500				lincRNA:chr8:124355710-124401160 reverse strand	ACTGAGTGTATGGGTGTCAGACAAGCTCCGTTTAAGGGAGGTCAGACATCATTGAGAAAA		chr8:124397567-124397508	1.2717	up	125.248	78.6034	-2.15307	-2.49983	Detected	Detected
681	A_55_P2044627	Mm.318775	Rnase10	ribonuclease, RNase A family, 10 (non-active)	Mus musculus ribonuclease, RNase A family, 10 (non-active) (Rnase10), transcript variant 1, mRNA [NM_029145]	TGGCTTTTCCTATATAAATGCAGTGTGCTGTGCTGACTATTAAACTTTGAGTCTTGATCA	NM_029145	chr14:51630373-51630432	1.04853	up	268.405	204.299	-1.05344	-1.12181	Detected	Detected
682	A_30_P01024111				lincRNA:chr3:68867193-68876128 forward strand	AGAAAAAGAAGAGCTTGACACAGACATCCAGAGCAAACCTTTTATTATTTAAAGGGCCTG		chr3:68873055-68873114	1.25452	up	13.4492	8.55603	-5.37227	-5.69941	Not Detected	Not Detected
683	A_55_P1958961					ATTCCACTAAGAACTCGGTTCCTCTACCAAATTTCCGCAGACCTGAAAGCTGAGCTTTTC			1.44258	down	346.046	398.408	-0.686894	-0.158247	Detected	Detected
684	A_52_P668478	Mm.295438	Rhbdd2	rhomboid domain containing 2	Mus musculus rhomboid domain containing 2 (Rhbdd2), mRNA [NM_146002]	CCTTTGCCTAGTAGGTTTCGCTGCAGATCAACCTCCCTAGGGCTCTGAGGTGATACCTCA	NM_146002	chr5:136121818-136121877	1.09769	up	142.736	103.779	-1.96451	-2.09898	Detected	Detected
685	A_55_P2098609	Mm.440554	Spag16	sperm associated antigen 16	sperm associated antigen 16 [Source:MGI Symbol;Acc:MGI:1913972] [ENSMUST00000087282]	AGCTCAGGCTCAGAGACTGGCAAGTCCAATTATGCAAGAGATCAATCAGCAGTGTTCTTA		chr1:70327387-70327446	1.56045	up	40.148	20.5338	-3.79446	-4.43642	Detected	Not Detected
686	A_55_P2076861	Mm.330536	Sema6d	sema domain, transmembrane domain (TM), and cytoplasmic domain, (semaphorin) 6D	Mus musculus sema domain, transmembrane domain (TM), and cytoplasmic domain, (semaphorin) 6D (Sema6d), transcript variant 4, mRNA [NM_199241]	TAAAGAGGACACCATCCTTAAAACCTGATGTGCCACCAAAGCCTTCCTTTGTTCCGCAAA	NM_199241	chr2:124490948-124491007	2.12021	down	289.133	489.252	-0.946123	0.138083	Detected	Detected
687	A_30_P01032677				lincRNA:chr8:83210957-83219451 forward strand	ACCAACTGTGAAGAGGAGTGTGTGTAGTTCCTTGGACTAAATAAGACCTTCAATTGGGGA		chr8:83219229-83219288	1.06639	up	23.8254	17.8311	-4.54729	-4.64003	Not Detected	Not Detected
688	A_30_P01025386				lincRNA:chr15:101084597-101095097 reverse strand	ACAAGGTGGACTGACCCGCTCCCAACAGGTCTGTATCTCCTGTCGACACAGGGGCCAGAG		chr15:101087111-101087052	1.15754	down	42.0197	38.8191	-3.72872	-3.51765	Detected	Detected
689	A_51_P101075	Mm.28193	1810031K17Rik	RIKEN cDNA 1810031K17 gene	Mus musculus RIKEN cDNA 1810031K17 gene (1810031K17Rik), mRNA [NM_026977]	CTTTTTGGGTGTTCTCTTCACAGGCCTCTCTGGTTACCACTGCTTTGTATCTGGGTTTTT	NM_026977	chr1:75132448-75132389	1.04696	down	35293.8	29490.7	5.98541	6.05162	Detected	Detected
690	A_51_P102518	Mm.45821	Tmem225	transmembrane protein 225	Mus musculus transmembrane protein 225 (Tmem225), mRNA [NM_029379]	CTGGGCTCTGTGACTTGACAATACGTACCTTTCAGTACTACCTGACGTTGCTATGGAATT	NM_029379	chr9:39958357-39958416	1.21153	down	20.9713	20.2776	-4.73137	-4.45454	Not Detected	Not Detected
691	A_55_P2058557	Mm.20437	Dnajb5	DnaJ (Hsp40) homolog, subfamily B, member 5	DnaJ (Hsp40) homolog, subfamily B, member 5 [Source:MGI Symbol;Acc:MGI:1930018] [ENSMUST00000084662]	AGATAGATAGAATAAAGATAGATAGATACAGGTGAAAGGTCCTGGCTGGGGACCTGGGCT		chr4:42972193-42972252	2.1695	down	16.9626	29.3703	-5.03743	-3.92006	Not Detected	Detected
692	A_55_P2068096	Mm.180763	Rap1gap	Rap1 GTPase-activating protein	Mus musculus Rap1 GTPase-activating protein (Rap1gap), mRNA [NM_001081155]	CACATGTATGTCAGTAAGGGTTGTACAAAATAAATTCTATTTATCGCTATTGTACCCGGA	NM_001081155	chr4:137285723-137285782	1.38921	down	395.683	438.703	-0.493514	-0.019249	Detected	Detected
693	A_55_P2007510	Mm.20818	Pef1	penta-EF hand domain containing 1	Mus musculus penta-EF hand domain containing 1 (Pef1), mRNA [NM_026441]	TCCCCCATTTGGGGCCAAAAGTCCAGGAAACTGTAAGTGTCAATAAAAGAAAGACTCTGT	NM_026441	chr4:129805301-129805360	1.14345	down	5199.64	4745.1	3.22248	3.41587	Detected	Detected
694	A_55_P2101431	Mm.476867	Mrps25	mitochondrial ribosomal protein S25	Mus musculus mitochondrial ribosomal protein S25 (Mrps25), nuclear gene encoding mitochondrial protein, mRNA [NM_025578]	CTACAGAGATTAAAATAGACTCGAACTATACTGGTGTCCAGAGCTTTTGTCTTAATTTTG	NM_025578	chr6:92119589-92119530	1.1765	up	767.295	520.508	0.461925	0.227427	Detected	Detected
695	A_51_P113205	Mm.30105	F13b	coagulation factor XIII, beta subunit	Mus musculus coagulation factor XIII, beta subunit (F13b), mRNA [NM_031164]	CAATTTTAGGAAGACTCCACTAAGTTCAGTGTTCTGAGCCTTTACTTTTGCATAAAATTG	NM_031164	chr1:141420037-141420096	1.25001	down	6.23639	6.22162	-6.481	-6.15906	Not Detected	Not Detected
696	A_51_P211765	Mm.271922	Rin1	Ras and Rab interactor 1	Mus musculus Ras and Rab interactor 1 (Rin1), mRNA [NM_145495]	ACATGCAGAGCAGAGACCCCTTATAGTCAGAGATTCTTAGAAGAGGATTGTTTCCGGACA	NM_145495	chr19:5056587-5056646	1.19776	up	13.134	8.7515	-5.40648	-5.66682	Not Detected	Not Detected
697	A_55_P2105878	Mm.8021	Ccr10	chemokine (C-C motif) receptor 10	Mus musculus chemokine (C-C motif) receptor 10 (Ccr10), mRNA [NM_007721]	TTGGATCCCTTCTAAAGTCCTGCTGTGCAAAGAAAAACGCTAATTAAAAAGTTGAGTCTG	NM_007721	chr11:101034371-101034312	1.50457	down	97.8186	117.46	-2.50968	-1.92033	Detected	Detected
698	A_55_P1955847					AATAGGAACGAACATATTAGCATAGACAGAAATTTTTGCGTCAGATACTTTTGACTCGAG		chr6:101031140-101031199	1.23337	down	5.94136	5.84837	-6.55092	-6.24832	Not Detected	Not Detected
699	A_55_P2012702	Mm.297539	Kcnh4	potassium voltage-gated channel, subfamily H (eag-related), member 4	Mus musculus potassium voltage-gated channel, subfamily H (eag-related), member 4 (Kcnh4), mRNA [NM_001081194]	ATACTACACTCGCTGTAGTCCACTGTCCAGCCAGTGTTGGGACAGTGGAGATAGGGGCCA	NM_001081194	chr11:100603122-100603063	1.2332	down	5.95511	5.86111	-6.54759	-6.24518	Not Detected	Not Detected
700	A_30_P01022291				lincRNA:chr7:7075114-7089895 forward strand	CTTTTCTGATGGGTCACTTCTGTTTCTCTTCGGAACTGAAATTCTGCATTCTGCTCTTTG		chr7:7085722-7085781	1.23295	down	5.96944	5.87403	-6.54412	-6.242	Not Detected	Not Detected
701	A_30_P01023888				lincRNA:chr17:39960567-39992817 forward strand	GCGGTTGTCGCGTGTGGGGGGATGTGAGTGTCGCGTGTGGGTTCGCCCGTCCCGATGCCA		chr17:39985556-39985615	1.14807	up	53935.6	37494	6.59724	6.39802	Detected	Detected
702	A_55_P2120897	Mm.410655			uy16e03.y1 McCarrey Eddy spermatocytes Mus musculus cDNA clone IMAGE:3658085 5'. [BG100880]	TGGCTTCTAACCACTTCAAACACACAGTGGAGTGCCCAAAGCAATGTAACCTTGCTGGCT		chr17:66256746-66256805	3.55581	up	26.2943	5.90172	-4.40504	-6.23521	Not Detected	Not Detected
703	A_55_P2122619	Mm.33225	Asb11	ankyrin repeat and SOCS box-containing 11	Mus musculus ankyrin repeat and SOCS box-containing 11 (Asb11), mRNA [NM_026853]	CCTGGTGCTAGGGTCAGCATTATGAATACTGATTAAACACAGGCAGATAAAATTAAATTA	NM_026853	chrX:160896951-160897010	1.23217	down	6.01626	5.91634	-6.53285	-6.23164	Not Detected	Not Detected
704	A_55_P1953663	Mm.479158	Stk4	serine/threonine kinase 4	Mus musculus adult male testis cDNA, RIKEN full-length enriched library, clone:4932441K08 product:serine/threonine kinase 4, full insert sequence. [AK030098]	AATGTTTGGGATGGAAGAGCCATCAGTTTGAGATCTGATAGATGGACGTGTCGAAGGAGA		chr2:163935964-163936023	1.41564	up	64.4921	36.3587	-3.11066	-3.61212	Detected	Detected
705	A_55_P1983553	Mm.458520	AF529169	cDNA sequence AF529169	Mus musculus cDNA sequence AF529169 (AF529169), mRNA [NM_153509]	GGTACCAAGGTCTTTTCAATTACAACATTTACTCCAGTTTTAAATATTTGTCAGCAGTGC	NM_153509	chr9:89484935-89484876	1.32582	up	9.87969	5.94723	-5.81725	-6.22413	Not Detected	Not Detected
706	A_55_P2007464	Mm.328846	Gm5921	predicted gene 5921	predicted gene 5921 [Source:MGI Symbol;Acc:MGI:3648968] [ENSMUST00000075898]	CATCTCCAAGACTTACAGCTACCTGACCCCCGACCTCTGGAAAGAGACTGTCTTCACAAA	XM_001479285	chr9:115346971-115346912	1.14803	down	167347	153330	8.23077	8.42993	Detected	Detected
707	A_30_P01020897				lincRNA:chr10:92550314-92577555 reverse strand	TTGAAGGGAGAATTTCTTATGAGTATATCCAAAAACCAAGGTAGGAAAAGCAGTTTGCAC		chr10:92566313-92566254	1.23073	down	6.08802	5.97991	-6.51574	-6.21623	Not Detected	Not Detected
708	A_55_P2151672				predicted gene 5316 [Source:MGI Symbol;Acc:MGI:3645576] [ENSMUST00000050391]	CGCCGCTGCTGCCAACAGAAGAGCTATGAAACATCCTGGAGGACCTACAATGTGGAAATG		chr6:122850273-122850214	1.09616	up	1212.89	883.087	1.12252	0.990063	Detected	Detected
709	A_30_P01024612				lincRNA:chr7:118248833-118267766 reverse strand	CTGTGAGTTTGAGGCCATAGTCTTTGATTTTGTTTATAGCCCTTTTAAGGTGTAAGAATA		chr7:118250187-118250128	3.18025	up	23.9664	6.01446	-4.53877	-6.20791	Not Detected	Not Detected
710	A_30_P01020457				lincRNA:chr9:118291593-118324230 forward strand	ATAAGAAAGTCAGACAGAGCATCCATCCTCCAAAGCTACTGCAATCAGTACTCAATTCCT		chr9:118313883-118313942	1.37766	up	10.4122	6.03191	-5.74151	-6.20373	Not Detected	Not Detected
711	A_52_P622230	Mm.238026	Gm4890	predicted gene 4890	PREDICTED: Mus musculus predicted gene 4890 (Gm4890), partial miscRNA [XR_106171]	TTTCAGCTTGTAGAATAAATGAGAAATGCCTGTTGGTTTAATTAAAAGAACCGCATTGGC	XR_106171	chr8:81829564-81829623	1.14858	down	56.0677	51.3959	-3.31261	-3.11277	Detected	Detected
712	A_55_P2236622	Mm.393701			Mus musculus 16 days embryo head cDNA, RIKEN full-length enriched library, clone:C130006C17 product:unclassifiable, full insert sequence. [AK081327]	AGAAGTTCATCTTTTAGGAACGCTCCTTGCTTAAATCTCCAGAATTTCATCTGTTTCAAA		chrX:48363026-48362967	1.20201	up	371.969	246.976	-0.582676	-0.848124	Detected	Detected
713	A_66_P139497	Mm.484181	Gm9972	predicted gene 9972	predicted gene 9972 [Source:MGI Symbol;Acc:MGI:3642779] [ENSMUST00000069051]	ACAGCAGTTCTTTTTTCTGCCAAGTCACTGCAGGATATTCTGTTAGGGGATCTCTTATTG	XM_003085412	chr11:42850652-42850711	5.54621	down	6.21163	27.4952	-6.48674	-4.01524	Not Detected	Not Detected
714	A_55_P1952212	Mm.425774			predicted gene, 16886 [Source:MGI Symbol;Acc:MGI:4439810] [ENSMUST00000103452]	ACACCCTTTACCTGCAAATGAGCAGTCTGAAGTCTGAGGACACAGCCATGTATTACTGTA		chr12:114974388-114974329	1.4854	down	2876.91	3410.55	2.36859	2.93944	Detected	Detected
715	A_52_P154858		A730049H05Rik	RIKEN cDNA A730049H05 gene	Mus musculus 7 days neonate cerebellum cDNA, RIKEN full-length enriched library, clone:A730049H05 product:hypothetical protein, full insert sequence. [AK043032]	ACCAGGTCCACTTTATGTGTTTAGTGCTGGTAACATGTTACTAGTGACTTCCACATTGGA		chr6:92792795-92792854	1.22684	down	6.25658	6.12605	-6.47634	-6.18139	Not Detected	Not Detected
716	A_30_P01026678				lincRNA:chr7:49715933-49771497 forward strand	TCAAGATAGGTGAGTAGCTCTGGTTTTGATATTGAAAGACCTGTGTATTAGAAGAAACAA		chr7:49743881-49743940	1.1661	up	8.97917	6.14547	-5.95513	-6.17683	Not Detected	Not Detected
717	A_55_P1963758	Mm.389652	Odam	odontogenic, ameloblast asssociated	Mus musculus odontogenic, ameloblast asssociated (Odam), mRNA [NM_027128]	TTGCTGGACTATTCCCAAATCAGATACCTTTATCAAGACAGGTTGGACTTGCCCAAGGAG	NM_027128	chr5:88316448-88316507	1.22498	down	6.32613	6.18475	-6.46039	-6.16763	Not Detected	Not Detected
718	A_55_P2022187	Mm.293599	Arvcf	armadillo repeat gene deleted in velo-cardio-facial syndrome	Mus musculus 12 days embryo spinal ganglion cDNA, RIKEN full-length enriched library, clone:D130060P14 product:armadillo repeat gene deleted in velo-cardio-facial syndrome, full insert sequence. [AK051627]	AGTCACCTTGCTACACTTTGCTGCCTCTTATCTATCTGGGCTCCCGACTAAACATCTGTC		chr16:18405623-18405682	1.37866	down	63.6186	70	-3.13034	-2.66707	Detected	Detected
719	A_55_P1967855	Mm.435	Kctd20	potassium channel tetramerisation domain containing 20	Mus musculus potassium channel tetramerisation domain containing 20 (Kctd20), mRNA [NM_025888]	GCTGCTCCCATAAGACCATGTATAGCATAACTACTTGATGGCAATAAAATCAGGTTTTGG	NM_025888	chr17:29104815-29104874	1.16074	up	3331.34	2290.55	2.58018	2.36513	Detected	Detected
720	A_55_P2009064	Mm.157105	Psmc1	protease (prosome, macropain) 26S subunit, ATPase 1	Mus musculus protease (prosome, macropain) 26S subunit, ATPase 1 (Psmc1), mRNA [NM_008947]	GCTGGCTTGATGGCCTTACGGGGACGCAGAATGAAAGTAACAAATGAAGACTACAAAAAA	NM_008947	chr12:101361283-101361342	1.16798	up	6000.83	4100.44	3.42923	3.20521	Detected	Detected
721	A_52_P413394	Mm.87155	Ppef2	protein phosphatase, EF hand calcium-binding domain 2	Mus musculus protein phosphatase, EF hand calcium-binding domain 2 (Ppef2), mRNA [NM_011148]	GGAGACCATTTTTAGGATCATAGACAGCGATCATTCAGGATTCATCTCCCTGGATGAGTT	NM_011148	chr5:92657710-92656232	1.23267	up	61.8579	40.05	-3.17083	-3.47262	Detected	Detected
722	A_52_P574190	Mm.21667	Psmd12	proteasome (prosome, macropain) 26S subunit, non-ATPase, 12	Mus musculus proteasome (prosome, macropain) 26S subunit, non-ATPase, 12 (Psmd12), mRNA [NM_025894]	TCAGAAACTGAACTCGCTGATGTCTCTGGTTAACAAAACGACACACCTCATAGCCAAAGA	NM_025894	chr11:107358963-107359022	1.10027	up	8719.06	6324.48	3.96824	3.83038	Detected	Detected
723	A_30_P01032179				lincRNA:chr6:121037952-121038370 reverse strand	CCCCCTGGTACCAGGCCGGATGGATATGCTGTGCTTATGTTCCCCACAGGCAGTTAGGAT		chr6:121038012-121037953	2.99542	down	6.4952	15.5276	-6.42234	-4.83958	Not Detected	Not Detected
724	A_55_P1982454	Mm.235346	Eps8	epidermal growth factor receptor pathway substrate 8	Mus musculus epidermal growth factor receptor pathway substrate 8 (Eps8), mRNA [NM_007945]	GTTACTCTCAGCTCTGTTGATTGCGAAATCTTGCATAGATTATGCTTTGATTTAGTTTCT	NM_007945	chr6:137426757-137426698	1.05576	up	547.27	413.708	-0.0256033	-0.10388	Detected	Detected
725	A_30_P01017856				lincRNA:chr8:40072950-40088400 forward strand	ATTGAAAGCAACAGGCCTTATCTTGAATAGTTCCAAGCAGCTTGCCCTTGTTGCAGAGGT		chr8:40073049-40073108	1.09065	up	8.71705	6.37881	-5.99787	-6.12306	Not Detected	Not Detected
726	A_30_P01018682				lincRNA:chr18:54122285-54122917 forward strand	TCTATTTCTGACTGATCCCCCACAGACTGATTTGTCAGCCTGGCTCTACAAGTTTGTTTC		chr18:54122702-54122761	1.01274	down	73.8737	59.7095	-2.91472	-2.89646	Detected	Detected
727	A_55_P1954608	Mm.296317	Lekr1	leucine, glutamate and lysine rich 1	Mus musculus leucine, glutamate and lysine rich 1 (Lekr1), transcript variant 2, mRNA [NM_001037923]	CTTCTAGAGTTCTAGAATCAGTTATCTGATTTTATGTTAAGATTTAGACTGGGGCTGCAT	NM_001037923	chr3:65489884-65489943	1.41213	up	65.0466	36.7626	-3.09831	-3.59618	Detected	Detected
728	A_30_P01026564				lincRNA:chr10:118427606-118430070 reverse strand	TCCAAAATGCTGGATGAAGAAAGAAAAACACGAAGCATAGAAACCGTTTGTGGCGACGTT		chr10:118427726-118427667	1.63194	up	13.1532	6.43252	-5.40438	-6.11097	Not Detected	Not Detected
729	A_55_P2120080		Zmynd11	zinc finger, MYND domain containing 11	zinc finger, MYND domain containing 11 [Source:MGI Symbol;Acc:MGI:1913755] [ENSMUST00000137932]	AGAGTCTCAAAGTACGCTCAAGACAGTCAAGTAATATCCGTCAAGTTAAGGCCCAGTCTC		chr13:9689645-9689586	1.0785	up	560.221	414.565	0.0081377	-0.100894	Detected	Detected
730	A_51_P511375	Mm.431695	Ranbp2	RAN binding protein 2	Mus musculus RAN binding protein 2 (Ranbp2), mRNA [NM_011240]	GATTGAATCATTTGGTTCTCCTAAAGGGTCTGTTAGTAGAAGAATTTGTATCACAGAATG	NM_011240	chr10:57956644-57956703	1.07901	up	3637.99	2690.85	2.70721	2.5975	Detected	Detected
731	A_51_P163354	Mm.318302	Ogdhl	oxoglutarate dehydrogenase-like	Mus musculus oxoglutarate dehydrogenase-like (Ogdhl), nuclear gene encoding mitochondrial protein, mRNA [NM_001081130]	TCGGATGCCTACCCAGTGTTCACTGAGGACTTTGAGGTGAGCCAGCTCTACGACTGCAAC	NM_001081130	chr14:33157957-33158113	1.21103	down	6.70306	6.47865	-6.37689	-6.10066	Not Detected	Not Detected
732	A_66_P102395	Mm.157711	Elac2	elaC homolog 2 (E. coli)	Mus musculus ELAC2 mRNA, complete cds. [AF308696]	GCCATTAATGTGGGGATGCGGATGAATGCGGGGTTCATCATGCTGAACCACTTCAGTCAG		chr11:64813811-64813870	1.11729	up	375.123	267.956	-0.570495	-0.730496	Detected	Detected
733	A_55_P2036377					CAAGTGACTCATTGATTTACATAGCCCTTCTGAGATTGTTAAAAAGATTACTTCCATCTG		chr16:017137675-017137734	1.09395	up	115019	83912.4	7.6898	7.56025	Detected	Detected
734	A_55_P1992640	Mm.20521	Hdac3	histone deacetylase 3	Mus musculus histone deacetylase 3 (Hdac3), mRNA [NM_010411]	GGATTTTAATTCTTGCTAGTTACCGATGTATGATGTGAAAAGGAAACAGATGATGATGTG	NM_010411	chr18:38096714-38096655	1.28797	up	645.411	399.932	0.21236	-0.15274	Detected	Detected
735	A_30_P01026851				lincRNA:chr5:118919606-118925333 reverse strand	AAATGGTGAAACACTTGGAATAAAAGACCTGACTGGACCTTGGCTTTCAAGGCTCAGCAG		chr5:118923270-118923211	1.20654	down	6.78197	6.53059	-6.36001	-6.08913	Not Detected	Not Detected
736	A_55_P2060188		Hira	histone cell cycle regulation defective homolog A (S. cerevisiae)	histone cell cycle regulation defective homolog A (S. cerevisiae) [Source:MGI Symbol;Acc:MGI:99430] [ENSMUST00000120532]	ATCTTGACTTTCATCCACTAAATAAATAGTCCTCTGAAGCATTGCTTGCTGATTATCCAG		chr16:18928064-18928123	1.29343	up	180.434	111.335	-1.62638	-1.99759	Detected	Detected
737	A_30_P01031852				lincRNA:chr17:8088950-8106700 reverse strand	AGTGAAGTCCACTTAATGTTGCTACATCTCAATGCAGGAACCCCCAACTCCATCCATTTG		chr17:8093416-8093357	1.56223	down	6.81637	8.49875	-6.35271	-5.7091	Not Detected	Not Detected
738	A_52_P294514	Mm.159452	4930542N07Rik	RIKEN cDNA 4930542N07 gene	Mus musculus RIKEN cDNA 4930542N07 gene (4930542N07Rik), mRNA [NM_029199]	TTCTGGTTTTCAGTGTGATAGCTTTCAGGATTAGCTGCATGAAAGATCCATTTCTAATGA	NM_029199	chrX:150918741-150918800	1.20295	down	6.83193	6.55914	-6.34942	-6.08284	Not Detected	Not Detected
739	A_55_P2143095				predicted gene 14966 [Source:MGI Symbol;Acc:MGI:3705223] [ENSMUST00000113496]	GCAATGCCACTTCCAGGAATTGATCCTCACAAACAGAGTAGCTCTGACATAGGAGTTATT	XR_106193	chr19:6355657-6355598	1.16714	up	570.275	389.956	0.0337992	-0.18918	Detected	Detected
740	A_55_P2054225	Mm.144143	Camsap1l1	calmodulin regulated spectrin-associated protein 1-like 1	Mus musculus calmodulin regulated spectrin-associated protein 1-like 1 (Camsap1l1), mRNA [NM_001081360]	CGTTATTTGGACTCAGGAAAATACATCATGAAGTTTTCTTGTCTCAGCCTAGGTTTAAAT	NM_001081360	chr1:138164815-138164756	1.22271	up	141.111	92.1069	-1.98102	-2.27111	Detected	Detected
741	A_55_P1988907	Mm.295565	Eml4	echinoderm microtubule associated protein like 4	Mus musculus echinoderm microtubule associated protein like 4 (Eml4), transcript variant 1, mRNA [NM_001114361]	TGTGATAATGGTTGGAAGGATGTGGGATTATGAAACTGCTTTTGTTTTGTTGGGTTTTTT	NM_001114361	chr17:83879502-83879561	1.14123	up	2815.73	1969.12	2.33758	2.14699	Detected	Detected
742	A_52_P512329	Mm.475652	Zfp219	zinc finger protein 219	Mus musculus zinc finger protein 219 (Zfp219), mRNA [NM_027248]	CCTTCTGTGGAAAATCTTTCCGCTCGGCGCATCACTTAAAAGTGCATCTCCGTGTGCACA	NM_027248	chr14:52627101-52627042	1.68365	up	370.71	175.727	-0.587565	-1.33916	Detected	Detected
743	A_55_P2151762	Mm.275332	Atg7	autophagy-related 7 (yeast)	Mus musculus autophagy-related 7 (yeast) (Atg7), mRNA [NM_028835]	CTTGGGGTTTGATACCTTTGTTGTCATGAGACATGGCCTGAAGAAACCCAAGCAGCAGGG	NM_028835	chr6:114657539-114657598	1.15813	up	352.529	242.936	-0.660115	-0.871916	Detected	Detected
744	A_51_P201904	Mm.28058	Ndufb5	NADH dehydrogenase (ubiquinone) 1 beta subcomplex, 5	Mus musculus NADH dehydrogenase (ubiquinone) 1 beta subcomplex, 5 (Ndufb5), nuclear gene encoding mitochondrial protein, mRNA [NM_025316]	CAGGGTAGTAATGAAACCTGGAGGTCTGGGAAGTTGTGAATTCCTAAAGTGACACTGTTG	NM_025316	chr3:32650236-32650295	1.01314	down	1030.28	833.066	0.887106	0.905938	Detected	Detected
745	A_55_P2022128	Mm.474527	Cntnap1	contactin associated protein-like 1	Mus musculus contactin associated protein-like 1 (Cntnap1), mRNA [NM_016782]	TATATATAAAAGAACTCAGTGGGCTGTCCTGTGCTATGCCCAGTTTGTAGCGAGCTCCTT	NM_016782	chr11:101051853-101051912	1.24557	down	139.9	139.073	-1.99346	-1.67665	Detected	Detected
746	A_55_P2098578	Mm.383207	Tubd1	tubulin, delta 1	Mus musculus tubulin, delta 1 (Tubd1), transcript variant 1, mRNA [NM_001199045]	AACCTGGACGACATGAGACACTGTCTCAGGCTAGATAAATAAATACAAATATCTGCTTTC	NM_001199045	chr11:86380802-86380861	1.02834	up	450.66	349.758	-0.305819	-0.346138	Detected	Detected
747	A_30_P01017914				lincRNA:chr3:37543523-37613073 forward strand	TGCAGAGAGAGCTGGGGGCAGGGCGTGGTAATGGATTCCAGAGAGGGTTGTGCAAGGCAG		chr3:37586160-37586219	1.45657	down	58.9135	68.486	-3.24119	-2.69861	Detected	Detected
748	A_55_P2011341					TCACTCCATCCCTGTCACTTCTGTGTCTGATCACAAATAAAATCAACTTGAATGGCTGCA		chr13:113884088-113884029	1.12548	up	1667.27	1182.29	1.58156	1.41102	Detected	Detected
749	A_65_P17476	Mm.334856	Gse1	genetic suppressor element 1	Mus musculus genetic suppressor element 1 (Gse1), transcript variant 1, mRNA [NM_198671]	ACCTTGAATATTTAATATTTTTCACTGGGAGGTTTGAAGCTTACAAATTGAGAACGTGCC	NM_198671	chr8:123102559-123102618	1.13988	down	149.368	135.885	-1.89899	-1.71011	Detected	Detected
750	A_30_P01022879				lincRNA:chr14:106068373-106146613 forward strand	TGCATTTGGAAAGAGCATTAGCAGAGCTAAGTACTTCATAAAGCCAAGAGACTTTGAGCT		chr14:106130533-106130592	1.18181	down	6.8841	6.49307	-6.33844	-6.09745	Not Detected	Not Detected
751	A_30_P01026702				lincRNA:chr1:161046625-161069450 reverse strand	GAAGCATATCTGAAATAATCACAGATTATACTGGATGGCGAGAGAAAGAAACAAGTCCAA		chr1:161065466-161065407	1.18007	down	6.87207	6.47221	-6.34097	-6.10209	Not Detected	Not Detected
752	A_55_P2091294	Mm.379442	Hps5	Hermansky-Pudlak syndrome 5 homolog (human)	Mus musculus Hermansky-Pudlak syndrome 5 homolog (human) (Hps5), transcript variant 1, mRNA [NM_001005247]	TTTCTCAGAAGATGAAAGGCTTAAAGAATTTGCCTCACACCAGGAAGAGGAGCAGCCAGA	NM_001005247	chr7:54031222-54031164	1.02745	up	86.3534	67.0774	-2.68953	-2.72859	Detected	Detected
753	A_30_P01018417				lincRNA:chr18:78190463-78235438 reverse strand	GTCCTGAGACAAGGAGGCTATTTCTAAGTCAGTCAGCCTTTTCACAAGGTATCCCAGAAA		chr18:78212597-78212538	2.07174	up	16.677	6.42447	-5.06193	-6.11277	Not Detected	Not Detected
754	A_55_P1959338	Mm.34766	AI846148	expressed sequence AI846148	Mus musculus expressed sequence AI846148 (AI846148), transcript variant 1, mRNA [NM_001033139]	CCTGTTGTCCTGTTGCATCTATTGTCCTGTTGTATATATTGCCTTTGTTGACAATAAATT	NM_001033139	chr19:7432253-7432194	1.08789	up	982.457	720.747	0.818537	0.697	Detected	Detected
755	A_51_P147274	Mm.25684	Clec4a3	C-type lectin domain family 4, member a3	Mus musculus C-type lectin domain family 4, member a3 (Clec4a3), transcript variant 1, mRNA [NM_153197]	GCCAATGGTTATACATATGATAATACTGGCACATGTGTAAACTTACTTGGTCATTGTCAT	NM_153197	chr6:122919637-122919696	1.08755	up	24317.1	17845	5.44797	5.32688	Detected	Detected
756	A_51_P367070	Mm.3006	Il9	interleukin 9	Mus musculus interleukin 9 (Il9), mRNA [NM_008373]	AAAGCCGACCATGAAGACAGATGCTATTTATTCTATTTATTGAATTTACAAAACCTCCCC	NM_008373	chr13:56580737-56580678	1.20806	down	7.17421	6.91698	-6.27889	-6.00621	Not Detected	Not Detected
757	A_30_P01022616				lincRNA:chr17:27445260-27455641 reverse strand	GCAAAAAGGCCAGGAGCTGCAGGAAAGCATTCGTGGGTGCCGATGATAGCTGAGCTCTGA		chr17:27455616-27455557	1.20789	down	7.18923	6.93051	-6.27588	-6.00339	Not Detected	Not Detected
758	A_30_P01026045				lincRNA:chr4:3406175-3443875 reverse strand	GATGGGTGAGTGTTCAACAGTGTCCCACTCTGGAGGGGATGCTAAAGGGTTCTAGCCTCT		chr4:3433248-3433189	1.15631	up	1970.94	1360.36	1.82296	1.61342	Detected	Detected
759	A_55_P2086741		Fam3a	family with sequence similarity 3, member A	family with sequence similarity 3, member A [Source:MGI Symbol;Acc:MGI:1913544] [ENSMUST00000141604]	TGCACTTAGCTGTTCAAGTATTGCCTTGGATTTACAAAATACAAGGGATGGGGAAATCTG		chrX:71632310-71632251	1.43814	up	85.8429	47.6387	-2.69809	-3.22229	Detected	Detected
760	A_55_P2094104	Mm.423569			immunoglobulin kappa variable 8-28 [Source:MGI Symbol;Acc:MGI:3642251] [ENSMUST00000103380]	CAGTGTGCAGGCTGAAGACCTGGCAGTTTATTACTGTCAGAATGATCATAGTTATCCTCC		chr6:70093646-70093587	1.37274	up	23053	13402.8	5.37095	4.9139	Detected	Detected
761	A_55_P2014249	Mm.372039	Sema3a	sema domain, immunoglobulin domain (Ig), short basic domain, secreted, (semaphorin) 3A	Mus musculus sema domain, immunoglobulin domain (Ig), short basic domain, secreted, (semaphorin) 3A (Sema3a), mRNA [NM_009152]	GATGGGAACTAGAAAACTGGAGAGAAAAATGTAACGATATTGCTGCTGTAAATTATTCCT	NM_009152	chr5:13602462-13602521	1.49147	up	13.0115	6.96255	-5.42	-5.99673	Not Detected	Not Detected
762	A_55_P2251082	Mm.130694	Qk	quaking	Mus musculus 15 days embryo male testis cDNA, RIKEN full-length enriched library, clone:8030484F22 product:RIKEN cDNA 1110003F05 gene, full insert sequence. [AK033279]	GTTGGGGTGGAAATGTTATTGCTCTTTGTTTTCTTTATGCCCTTCTTACGTATTGTTTAT		chr17:10395565-10395506	1.22584	up	475.005	309.259	-0.229914	-0.52368	Detected	Detected
763	A_55_P2466575	Mm.271990	4930402H24Rik	RIKEN cDNA 4930402H24 gene	Mus musculus RIKEN cDNA 4930402H24 gene (4930402H24Rik), mRNA [NM_029432]	AGGATGGATTATCTGCGGAACAAAAGAGATTGCACTCCAATGCACAGAAGCTCTTCAGTG	NM_029432	chr2:130566167-130565177	5.84774	up	95.8703	13.0843	-2.5387	-5.08658	Detected	Not Detected
764	A_55_P1974317	Mm.245577	Surf6	surfeit gene 6	Mus musculus surfeit gene 6 (Surf6), mRNA [NM_009298]	AACAGAATTAAGAAGTGCTTGTTGTGTGTGGTGGCACACACCGTTAGTCCCATTACTCAG	NM_009298	chr2:26746607-26746548	1.09526	up	857.775	625.044	0.622743	0.491465	Detected	Detected
765	A_55_P2091496	Mm.27982	Dppa3	developmental pluripotency-associated 3	Mus musculus developmental pluripotency-associated 3 (Dppa3), mRNA [NM_139218]	CCCAGGGCTGAGGAATAAAGTAAATAGAATTTGGAGTATGTACTTTCTAATTTCCAGAAA	NM_139218	chr6:122580207-122580266	1.15477	up	715.561	494.545	0.361218	0.153609	Detected	Detected
766	A_30_P01030821				lincRNA:chr12:12876192-12918398 reverse strand	TTCTGTTTGCTCATAGTTTATTCACTGGGAATGCTTTTGCTTAGTGCCTGGGCATGCCCT		chr12:12895704-12895645	1.20722	down	7.21888	6.95522	-6.26994	-5.99825	Not Detected	Not Detected
767	A_55_P2126207	Mm.20201	1600014K23Rik	RIKEN cDNA 1600014K23 gene	Mus musculus RIKEN cDNA 1600014K23 gene (1600014K23Rik), mRNA [NM_028046]	AGAAGCTTCCCCTGTCTTTCTGTTTGGCATTCTTTGCAATAAATTTGTTTGTTTCTAAGC	NM_028046	chrX:82515564-82515623	1.07822	down	24.1668	20.7962	-4.52676	-4.4181	Not Detected	Not Detected
768	A_55_P1977558	Mm.243658	Dip2b	DIP2 disco-interacting protein 2 homolog B (Drosophila)	Mus musculus DIP2 disco-interacting protein 2 homolog B (Drosophila) (Dip2b), transcript variant 1, mRNA [NM_001159361]	AGCTCTGGCATGTGCGACAGCACGTTACTAAAGCAGTTACATGCATGTTGCGCTACCCTC	NM_001159361	chr15:100046038-100046097	1.36133	down	235.579	255.951	-1.24165	-0.796626	Detected	Detected
769	A_30_P01024337				lincRNA:chr1:196445304-196445818 reverse strand	AGAAAGGTTGTACCAGGGTCTAGGGACTCATGTCTTGGGGCCTGGTAAGCCAGCTGGCTA		chr1:196445813-196445754	3.04356	down	7.19051	17.4661	-6.27562	-4.66986	Not Detected	Not Detected
770	A_55_P2370931	Mm.342935	AU017674	expressed sequence AU017674	H3092H12-5 NIA Mouse 15K cDNA Clone Set Mus musculus cDNA clone H3092H12 5', mRNA sequence [CK334688]	CCCTGAGTATTTCAGGAATGTCATCCTCTCTTTCTGACAAAAGTGTCAATAACATTATAT		chr13:70344573-70344632	2.52629	down	7.17783	14.4721	-6.27817	-4.94115	Not Detected	Not Detected
771	A_55_P2070254	Mm.14616	Pqbp1	polyglutamine binding protein 1	Mus musculus polyglutamine binding protein 1 (Pqbp1), mRNA [NM_019478]	CCACATGATCCTAACTTTGTCGTTACCAAATCCGCCAAGAAAGTCAGGAACAATAATGCA	NM_019478	chrX:7473179-7473120	1.01106	down	226.079	182.428	-1.30103	-1.28516	Detected	Detected
772	A_55_P2145800				MMU17332 ribosomal protein L9 {Mus musculus} (exp=-1; wgp=0; cg=0), partial (77%) [TC1685671]	AGTTAAAAACAAGGATCTCAAAGTTTTTGGACAGCATCTGTGTGTGTGAGAAGGGGACTG		chr5:143783811-143783752	1.2181	up	1377.58	902.582	1.3062	1.02156	Detected	Detected
773	A_55_P1995487	Mm.32081	Rfx7	regulatory factor X, 7	Mus musculus regulatory factor X, 7 (Rfx7), mRNA [NM_001033536]	TGTACATGATGCTGTATTTTCCTTGAACTGGTGAAATGGGAGAGGGGCATAAAAATGATA	NM_001033536	chr9:72470697-72470756	1.09513	up	95.19	69.3712	-2.54898	-2.68008	Detected	Detected
774	A_55_P2252891	Mm.449263	D11Ertd717e	DNA segment, Chr 11, ERATO Doi 717, expressed	Mus musculus adult retina cDNA, RIKEN full-length enriched library, clone:A930017D03 product:unclassifiable, full insert sequence. [AK160358]	ATTTCTCCTGGTGATCTTCTCAGAAGTCAGAGAAGGAAGTTGTCTAGCTCGCAGAAGACT		chr11:100914373-100914432	1.09749	down	208.158	182.326	-1.42018	-1.28597	Detected	Detected
775	A_55_P2169129				predicted gene 12973 [Source:MGI Symbol;Acc:MGI:3650042] [ENSMUST00000143967]	GCCCTTCCTCAAGCTCTGCCGTCAGCTTGATACCTGAGAAAATAAATGGAGGAAATCTTA		chr4:130557195-130557254	1.09043	up	95.0477	69.5665	-2.55113	-2.67603	Detected	Detected
776	A_52_P639028	Mm.253067	Myt1l	myelin transcription factor 1-like	myelin transcription factor 1-like [Source:MGI Symbol;Acc:MGI:1100511] [ENSMUST00000076157]	GGGACTTCAAAACTAAAGATTTGGTGACTTCTTTAAAGAGAGTAAAACTTAAACAGCCAC		chr12:30541974-30542033	1.20945	down	7.04877	6.80389	-6.30434	-6.02999	Not Detected	Not Detected
777	A_55_P2046563	Mm.297051	Cym	chymosin	Mus musculus chymosin (Cym), mRNA [NM_001111143]	TTGGGGATGTTTTCATTCGGGAGTTCTACAGTGTGTTTGACAGAGCCAACAATCGTGTTG	NM_001111143	chr3:107014360-107014301	3.82589	up	674.179	140.637	0.275274	-1.66052	Detected	Detected
778	A_51_P120823	Mm.223084	Olfr868	olfactory receptor 868	Mus musculus olfactory receptor 868 (Olfr868), mRNA [NM_146559]	TTCAAATCCACAGTCCAGTCATATCCTACGTGGGCTGCCTCACTCAGATGTCTCTTTTTA	NM_146559	chr9:19905467-19905526	1.3925	down	19.8869	22.1014	-4.80797	-4.33029	Not Detected	Not Detected
779	A_55_P2028788	Mm.341021	Slc39a11	solute carrier family 39 (metal ion transporter), member 11	Mus musculus solute carrier family 39 (metal ion transporter), member 11 (Slc39a11), transcript variant 1, mRNA [NM_001166503]	GCTTTCTGCCGGATAAGACCTCGTGACTGTGATTAATGTCAATAAAGGGAATTTTGTTGC	NM_001166503	chr11:113106230-113106171	1.4004	up	4567.31	2602.93	3.03542	2.54957	Detected	Detected
780	A_51_P126067	Mm.22842	Cd2	CD2 antigen	Mus musculus CD2 antigen (Cd2), mRNA [NM_013486]	TCTAAGATGGAAGTTGTTAACTGTCCAGAGAAAGGTCTGTCCTTCTATGTCACAGTGGGG	NM_013486	chr3:101086981-101083802	1.36775	down	844.182	921.503	0.599696	1.0515	Detected	Detected
781	A_30_P01031466				lincRNA:chr8:18895366-18925423 reverse strand	AAACATAGTCCAGGGACTCGGGCTTAGCTCATAACCCTCGCGGCATCACAACGCCCCATT		chr8:18918396-18918337	10.8974	down	6.89896	60.0014	-6.33533	-2.88943	Not Detected	Detected
782	A_30_P01033003				lincRNA:chr6:142915873-142938323 forward strand	GCTGCAGTGTTGTTCCACATCTCTCCTAGTTTCTTTGCAACATCACCAATGGATAAGTCA		chr6:142919416-142919475	1.16	down	644.235	596.428	0.209729	0.423854	Detected	Detected
783	A_30_P01021252				lincRNA:chr15:77164450-77201325 forward strand	TTTCACTCGTCCTTACCTGTTCGATGGTCTCTTTGGTCGGCAGGGTGTTATTCTCCTGCG		chr15:77200586-77200645	1.04257	down	291.517	242.563	-0.934277	-0.874133	Detected	Detected
784	A_55_P2086659	Mm.3655	Rad54l	RAD54 like (S. cerevisiae)	Mus musculus RAD54 like (S. cerevisiae) (Rad54l), transcript variant 1, mRNA [NM_009015]	CTGGGAGAAAATCATCAAGAAGGGCTGCATGATGTTTGCCCAAAATTTATTTTATAAGAA	NM_009015	chr4:115769677-115769618	1.41858	up	231.742	130.379	-1.26534	-1.76978	Detected	Detected
785	A_52_P556462	Mm.160061	Fancd2	Fanconi anemia, complementation group D2	Mus musculus Fanconi anemia, complementation group D2 (Fancd2), mRNA [NM_001033244]	ACTCACCAAGCATGTGCCTTTACTCAAAAAGTCACTGGAACTGTTAGTTTGCAGAGTCAA	NM_001033244	chr6:113541170-113541229	2.17514	up	17.9121	6.57226	-4.95885	-6.07996	Not Detected	Not Detected
786	A_30_P01025100				lincRNA:chr10:120336296-120354471 forward strand	ATGTCACAACAAACTCAAGGGTCTGAGCCATTTCTAAAGAGACACTTTCCGGAGACACAG		chr10:120353914-120353973	2.5293	down	11.3021	22.8147	-5.62319	-4.28446	Not Detected	Not Detected
787	A_66_P100853	Mm.422826			histone cluster 1, H2ao [Source:MGI Symbol;Acc:MGI:2448302] [ENSMUST00000081342]	GACCGAGAGCCACCACAAGGCCAAGGGAAAATAAGACCAGCGGTTCACTCACCCGAAAAG		chr13:21902695-21902754	1.14779	down	121979	111739	7.77456	7.97343	Detected	Detected
788	A_55_P2009882	Mm.442049	Ccbe1	collagen and calcium binding EGF domains 1	Mus musculus collagen and calcium binding EGF domains 1 (Ccbe1), mRNA [NM_178793]	TATGTCAATGGTGACAAGGTACTGGCCTCAAACGCCTACCTTCCAGGACCTCCTGGCCTG	NM_178793	chr18:66230936-66230877	3.19107	up	25.966	6.49418	-4.42316	-6.0972	Not Detected	Not Detected
789	A_55_P1999760	Mm.214841	Lrrc51	leucine rich repeat containing 51	Mus musculus leucine rich repeat containing 51 (Lrrc51), transcript variant 3, mRNA [NM_001162974]	CACCGAATGCCCTGAGGATAATCAGCTTGGTTTGACAATAAATGATTTGAGCTGTTGAAC	NM_001162974	chr7:109061566-109061507	1.16793	up	390.676	266.967	-0.511886	-0.735834	Detected	Detected
790	A_30_P01025325				lincRNA:chr6:89207813-89209131 reverse strand	TCTGCTTCCCCTATGAGCTGGAGACAGAGCCACCGTAGGCTCAGTCTTATCCTTGGAGTC		chr6:89208892-89208833	2.8919	up	23.2564	6.41822	-4.58216	-6.11418	Not Detected	Not Detected
791	A_30_P01033562				lincRNA:chr3:93564825-93576725 reverse strand	TAGAAATACTCCCAAGCATCTGCTAAACACATGTAATTCCTCACAGGCAGAAACTCACAG		chr3:93571434-93571375	1.12203	up	8.98701	6.39247	-5.95387	-6.11998	Not Detected	Not Detected
792	A_30_P01023778				lincRNA:chr3:48896525-48994125 forward strand	TTTTGAGAGGTCACTTCCAAATAATGAGTTCTGGCAAGTCGGTTTCCACAGCACATGAGG		chr3:48910455-48910514	1.2169	down	6.5556	6.36685	-6.40899	-6.12577	Not Detected	Not Detected
793	A_55_P2167999	Mm.3213	Ldlr	low density lipoprotein receptor	Mus musculus low density lipoprotein receptor (Ldlr), mRNA [NM_010700]	CTGCTTTGAAACCCTTGTTCAGATGTTTTTATAGGCTGAAAATATCATACTGTGATGGAT	NM_010700	chr9:21554286-21554345	1.03638	up	4819.6	3711.47	3.11298	3.06143	Detected	Detected
794	A_51_P109295	Mm.82308	Pcdhb3	protocadherin beta 3	Mus musculus protocadherin beta 3 (Pcdhb3), mRNA [NM_053128]	ATGTAATTTTAGGCTGCATTGTTTTGAGTTCATTGAGTTCTTGGCCTTTTTAGGTTAAGC	NM_053128	chr18:37463364-37463423	1.3892	down	6.55419	7.26675	-6.4093	-5.93504	Not Detected	Not Detected
795	A_52_P309890	Mm.312511	Mcc	mutated in colorectal cancers	Mus musculus mutated in colorectal cancers (Mcc), transcript variant 1, mRNA [NM_001085373]	TCCACAATGGCTCCAGCCTCAAGATTAGCCACAACTTCTTTCAGAGTTCACCATTCCAGT	NM_001085373	chr18:44589329-44589270	1.52133	up	11.9922	6.29117	-5.53768	-6.14302	Not Detected	Not Detected
796	A_51_P113195	Mm.485869	Upk1b	uroplakin 1B	Mus musculus uroplakin 1B (Upk1b), mRNA [NM_178924]	CTATATAAGACAGAAAGTTTGGAGAATGGAGACGACTCTCATTCCTGTCTATGTTTAATG	NM_178924	chr16:38773918-38773859	1.25368	down	6.51964	6.52327	-6.41692	-6.09075	Not Detected	Not Detected
797	A_55_P2044982	Mm.371648	Zfp74	zinc finger protein 74	Mus musculus zinc finger protein 74 (Zfp74), mRNA [NM_178384]	TGGAAAAGCTTTCAGCCAAAAGTCACACCTTGTCAGACACCAGAGAATCCACACTCACTA	NM_178384	chr7:30719321-30719262	1.07902	down	324.53	279.473	-0.779508	-0.669785	Detected	Detected
798	A_30_P01026341				lincRNA:chr18:4420141-4420620 forward strand	TAACCCATTGTAGACTGTTTCTGGTGTGTAATCTGTGTATCACAATCACCGTTGATCCCT		chr18:4420181-4420240	2.9774	up	23.1963	6.2178	-4.58589	-6.15995	Not Detected	Not Detected
799	A_30_P01026954				lincRNA:chr3:121356775-121357347 reverse strand	CCTACAGAGGGACAGTCAAGTTTATAGATGTAGCACTTTTTCTTTCAGTCAAGTTTTTTA		chr3:121357215-121357156	2.25734	up	17.5188	6.19387	-4.99088	-6.16551	Not Detected	Not Detected
800	A_30_P01023019				lincRNA:chr7:71220656-71221612 reverse strand	TACAGCAAAGTGGAGTATTTTGACAGCACAATGGAGCAGGGTGACATCACAGTGTTGCAA		chr7:71220887-71220828	1.22093	down	6.33266	6.17066	-6.4589	-6.17092	Not Detected	Not Detected
801	A_55_P2049095	Mm.273155	Atat1	alpha tubulin acetyltransferase 1	Mus musculus alpha tubulin acetyltransferase 1 (Atat1), transcript variant 1, mRNA [NM_001142744]	ATCGCCGAAGCTGCTCAAGTTCCTGAATAAGCACTACAACCTGGAGACCACAGTCCCACA	NM_001142744	chr17:36045568-36045509	1.207	up	277.532	183.51	-1.0052	-1.27663	Detected	Detected
802	A_30_P01032030				lincRNA:chr17:66802920-66834745 forward strand	GCTGCAGAGCTGTCCCCCAAGGTTTTTTGTCTGTTTGTTTTATATGACTTTCTTTTCTAG		chr17:66831861-66831920	1.20962	up	52.7211	34.7851	-3.40141	-3.67595	Detected	Detected
803	A_30_P01020746				lincRNA:chr7:68849401-68958266 reverse strand	CCTGTCTCCATTCTCAATTTGAATTCACATTCTCAATAAATCATAAACCAGAAGAGCAAC		chr7:68849461-68849402	1.22305	down	6.23101	6.08218	-6.48225	-6.19176	Not Detected	Not Detected
804	A_51_P173564	Mm.22626	Ahsa1	AHA1, activator of heat shock protein ATPase homolog 1 (yeast)	Mus musculus AHA1, activator of heat shock protein ATPase homolog 1 (yeast) (Ahsa1), mRNA [NM_146036]	GTTGAAACTTTAGTCCAGCCCTCTCGCAATGGCTTGTGACTCACAGGATTGCACCATCCC	NM_146036	chr12:88614739-88614798	1.21631	down	16840.2	16347.4	4.91791	5.20043	Detected	Detected
805	A_30_P01027041				lincRNA:chr9:4260788-4261404 forward strand	GCTTAGACCAGTGGTTAGAACAGCTGAACTAGAGTAAGCAGCCACTGTGCAGCTTAGCTC		chr9:4260854-4260913	1.22369	down	6.18412	6.03957	-6.49315	-6.2019	Not Detected	Not Detected
806	A_55_P1965694	Mm.5309	Gabrg2	gamma-aminobutyric acid (GABA) A receptor, subunit gamma 2	Mus musculus gamma-aminobutyric acid (GABA) A receptor, subunit gamma 2 (Gabrg2), transcript variant 1, mRNA [NM_008073]	GGAAAAAATTAGAATACCTCCCGTATCTGTGAAGAATCACAATAGAAAAGCCTAGATTAG	NM_008073	chr11:41725423-41725364	1.22414	down	6.1619	6.02009	-6.49834	-6.20657	Not Detected	Not Detected
807	A_55_P1991461	Mm.368967			mai58g06.y1 McCarrey Eddy spermatocytes Mus musculus cDNA clone IMAGE:6445739 5', mRNA sequence [CB272470]	TAAACTTTAGAAGAGATGAGAAAGAAAACCCACGTTTTCCTGGGAAGCCGTGAGCGAGAG		chr13:066163805-066163746	1.22466	down	6.13881	6.00004	-6.50375	-6.21138	Not Detected	Not Detected
808	A_30_P01029024				lincRNA:chr11:120079199-120130099 forward strand	TTTGCAGGGTCGACCTAGGTGCCACGCGAAGACCAGCCTTGGTTAAGTGATCCCGGGCAG		chr11:120097122-120097181	1.15264	up	8.63921	5.98186	-6.01081	-6.21576	Not Detected	Not Detected
809	A_55_P2140487				Q8VIY9_MYCTU (Q8VIY9) PE_PGRS family protein, partial (3%) [TC1600058]	GATGCAGAATCTCCAGAGTCCGAACTAAGCTCTGTACCTTTAACTAAAACCGTTCTCCAC		chr8:026707399-026707458	4.59319	up	34.3225	5.96377	-4.02063	-6.22012	Detected	Not Detected
810	A_66_P101664	Mm.204836	Scai	suppressor of cancer cell invasion	Mus musculus suppressor of cancer cell invasion (Scai), mRNA [NM_178778]	TAGGATGGAAAATAAAACGTTGTTTTGATGTTTGTTAAATAACAAGATTACAGAATATCT	NM_178778	chr2:38921969-38921910	1.4704	up	65.2251	35.4026	-3.09436	-3.65057	Detected	Detected
811	A_55_P1979699	Mm.285454	Spop	speckle-type POZ protein	Mus musculus speckle-type POZ protein (Spop), mRNA [NM_025287]	GCTTTTACTCTGTGTCAGGGAAAAGACTGCACGATGACCCAGACTTTAAAACAGCACTAA	NM_025287	chr11:95353248-95353307	1.15834	down	2283.38	2110.9	2.03524	2.24729	Detected	Detected
812	A_30_P01030746				lincRNA:chr1:53215418-53244461 reverse strand	GATAATGTCACTGCTGTAATTTATAAATAAAAACAGACATTCATATCTACTATATACTAG		chr1:53215478-53215419	1.22726	down	6.03729	5.91334	-6.52781	-6.23238	Not Detected	Not Detected
813	A_30_P01018338				lincRNA:chr14:106562325-106660675 forward strand	GTGGGGCCAGTGTGATTTCTTTTAACTCCCAGAATAAAAGATAAATAAATCTCTTTTGAG		chr14:106639707-106639766	2.90721	up	157.366	43.2006	-1.82374	-3.36337	Detected	Detected
814	A_55_P2103206	Mm.39725	Dusp8	dual specificity phosphatase 8	Mus musculus dual specificity phosphatase 8 (Dusp8), mRNA [NM_008748]	ATTATGTAAATTTACCTCCTGTCTGTCATTGGATTTCTGAGGTGACCCTGGGTGTGGAGG	NM_008748	chr7:149266020-149265961	1.28584	down	70.0128	71.8489	-2.99217	-2.62945	Detected	Detected
815	A_55_P2165334	Mm.24105	Nde1	nuclear distribution gene E homolog 1 (A nidulans)	Mus musculus nuclear distribution gene E homolog 1 (A nidulans) (Nde1), transcript variant a, mRNA [NM_023317]	GCTGGCTATTTGTTCTCCTTAGACATAATAACCTGGGGAAAGATGGACTTTATTTTTTAT	NM_023317	chr16:14192844-14192903	1.10037	up	9320.73	6760.35	4.06451	3.92653	Detected	Detected
816	A_51_P427530	Mm.2325	Pgm1	phosphoglucomutase 1	Mus musculus phosphoglucomutase 1 (Pgm1), mRNA [NM_025700]	AAACTTATTTGGAAACCTGAGAAACTATGACGGGAAGAATAATTATCCCAAAATGTGTGG	NM_025700	chr5:64503307-64503366	1.06396	up	214.437	160.854	-1.37731	-1.46674	Detected	Detected
817	A_66_P100262	Mm.377272	Olfr1471	olfactory receptor 1471	Mus musculus olfactory receptor 1471 (Olfr1471), mRNA [NM_207132]	TTGGATGTTGTTTTCACTCTCTTAGTTATCTTAAACACTTACCTGCTTATTTTCATTGCT	NM_207132	chr19:13520110-13520169	1.22968	down	5.94085	5.83039	-6.55104	-6.25276	Not Detected	Not Detected
818	A_30_P01029975				lincRNA:chr8:41730287-41746862 reverse strand	ATGGCGGACAGATCCAAAATGACTCAATGGTAACACTGCACAACAGCTACAGCTTCCAAA		chr8:41736641-41736582	1.22988	down	5.92831	5.81903	-6.55409	-6.25557	Not Detected	Not Detected
819	A_55_P2071087	Mm.246391	Cyb561d1	cytochrome b-561 domain containing 1	Mus musculus cytochrome b-561 domain containing 1 (Cyb561d1), transcript variant 1, mRNA [NM_001081320]	CTATTCTTAAGCTTTTAGAACAAAATAAAAACCAAGGAGTAGGCCCCTCTTGACCTAAGG	NM_001081320	chr3:108001250-108001191	1.08832	down	174.989	151.994	-1.67059	-1.54848	Detected	Detected
820	A_30_P01022162				lincRNA:chr6:117829576-117834247 forward strand	ACGAAAAGGAGAGTGACAGCCGAGTTCTCACAGGAGTGAAGCCACGTGGCGCCGGAGAGC		chr6:117829691-117829750	1.07778	down	84.7384	72.8898	-2.71677	-2.6087	Detected	Detected
821	A_55_P1972448					AACGAAGGAACACCCAAGAACACACAAAAGCAGATGAAGGCCATCCTTCAAGAAGATCCA		chr9:056391584-056391643	1.02836	down	60.3722	49.5491	-3.2059	-3.16556	Detected	Detected
822	A_30_P01031447				lincRNA:chr5:120253747-120281800 reverse strand	TGAAAAGTGCTCTGAGTCTTTTATTCGCTGCCGGTCGCTTACTGAACAAACAAAGCCTCT		chr5:120253884-120253825	1.53411	down	5.88289	7.20284	-6.56519	-5.94778	Not Detected	Not Detected
823	A_55_P2148684	Mm.31577	Best1	bestrophin 1	Mus musculus bestrophin 1 (Best1), mRNA [NM_011913]	GCTGTATGGAGAATTCCTTGTCTTCATATTCCTCTACTATTCCATCCGTGGACTCTACAG	NM_011913	chr19:10071576-10071517	1.88195	up	13.6148	5.77377	-5.35461	-6.26684	Not Detected	Not Detected
824	A_55_P2094484	Mm.389344	Gm14137	predicted gene 14137	Mus musculus predicted gene 14137 (Gm14137), mRNA [NM_001039223]	TGTGTGTGTGCACACAAACAAGTATATACAGGTACATGCAGAGGGCAAAGGTGTTGGATG	NM_001039223	chr2:119002407-119002466	1.23225	down	5.8578	5.7609	-6.57136	-6.27006	Not Detected	Not Detected
825	A_30_P01030094				lincRNA:chr12:74135916-74142780 forward strand	TAACAGACGCTCCCCCAGTTCTCTGCAGCAGAAGCCTCTCTATCCTAGGTCTGGAGTCCT		chr12:74141125-74141184	1.46793	down	200.63	235.048	-1.47332	-0.919537	Detected	Detected
826	A_55_P2084458		Gm10661	predicted gene 10661	Mus musculus mammary gland RCB-0527 Jyg-MC(B) cDNA, RIKEN full-length enriched library, clone:G930023J15 product:hypothetical protein, full insert sequence. [AK166451]	CCACTGCTCATACTCCTTACACTTTTTAAAAGTGCATTCTGGGACTTTATTGTTAACTAT		chr8:068997658-068997599	3.88221	up	27.9438	5.74462	-4.31726	-6.27414	Not Detected	Not Detected
827	A_30_P01031269				lincRNA:chr17:17492400-17507525 reverse strand	GAAGTCACGGTTGCTTCCTATTGATCTGCTTGGTGGTTAGTGAAGACTCCATTCTGCTTT		chr17:17506981-17506922	1.23346	down	5.83324	5.74237	-6.57742	-6.2747	Not Detected	Not Detected
828	A_30_P01031325				lincRNA:chr9:56910620-56919495 forward strand	GAGTTTTGTTTTAAAACCTTCAGGTCCATTCAGATGCAGAGCAGAGCAGAGGTCAACAGT		chr9:56915125-56915184	1.54743	down	16.843	20.801	-5.04764	-4.41777	Not Detected	Not Detected
829	A_51_P127681	Mm.257765	Clic4	chloride intracellular channel 4 (mitochondrial)	Mus musculus chloride intracellular channel 4 (mitochondrial) (Clic4), nuclear gene encoding mitochondrial protein, mRNA [NM_013885]	TAACATTAGCTTTCGTAGCAGTTTATACCATAAGATGTTCTGACTGGTTTGTACACTAGG	NM_013885	chr4:134770475-134770416	1.00286	up	6355.08	5057.51	3.51198	3.50786	Detected	Detected
830	A_30_P01027915				lincRNA:chr19:54011403-54018978 forward strand	AATATACCCTAACCCAGACTTCTAGTTGAAGCTTACATAGAGCTCAGAAAGGGGAGGCAG		chr19:54018158-54018217	2.34106	up	76.7592	26.1681	-2.85945	-4.08661	Detected	Not Detected
831	A_55_P2093535	Mm.338718	Rps8	ribosomal protein S8	Mus musculus ribosomal protein S8 (Rps8), mRNA [NM_009098]	AAGCTTCTAGCCTGTATTGCCTCACGACTAGGCCAGTGTGGCAGAGCAGATGGCTATGTG	NM_009098	chr4:116826913-116826543	1.05671	down	133652	112717	7.90641	7.986	Detected	Detected
832	A_30_P01030333				lincRNA:chr6:134838675-134847075 forward strand	CTCAGGGCTCTGATCCCCAATTCTAAACAGTACCTATGACATTACACTTAGATGACGGAT		chr6:134845910-134845969	1.06119	up	8.64789	6.50386	-6.00937	-6.09505	Not Detected	Not Detected
833	A_55_P2155362				Q3TZS1_MOUSE (Q3TZS1) Activated spleen cDNA, RIKEN full-length enriched library, clone:F830227N20 product:TGFB-induced factor 2, full insert sequence, partial (93%) [TC1677074]	AACAAAGTCGTGAATAACGTGTAGGTTTAGGAGAGAACGCACAGAAGGTAACTCCAGTGG		chr2:156688425-156688484	1.23439	down	5.83203	5.7455	-6.57771	-6.27392	Not Detected	Not Detected
834	A_55_P2202558	Mm.449840	D11Ertd49e	DNA segment, Chr 11, ERATO Doi 49, expressed	H3037E03-5 NIA Mouse 15K cDNA Clone Set Mus musculus cDNA clone H3037E03 5', mRNA sequence [BG079240]	AGGCTTTATATAGTGATGCATGCTGGTACTCTAGGCATTCAGAATTCAAAGGCAGGCAGC		chr11:29042275-29042216	1.23449	down	5.83477	5.74865	-6.57704	-6.27313	Not Detected	Not Detected
835	A_55_P2154914	Mm.288671	Acap1	ArfGAP with coiled-coil, ankyrin repeat and PH domains 1	Mus musculus ArfGAP with coiled-coil, ankyrin repeat and PH domains 1 (Acap1), mRNA [NM_153788]	ATCTCGACATATTCCGAGACTTCTCCCTCATGGCGTCGGACGACCCAGAGAAACTGAGCC	NM_153788	chr11:69695215-69695156	1.29831	down	2961.16	3068.28	2.41023	2.78687	Detected	Detected
836	A_30_P01031964				lincRNA:chr9:58301467-58323783 reverse strand	AATAATTCACGTGACAGTGATAGCTGCCATTCACACACCTACTCTCCAGTCAGGGTGTTT		chr9:58303536-58303477	1.23458	down	5.84297	5.75716	-6.57501	-6.27099	Not Detected	Not Detected
837	A_30_P01022854				lincRNA:chr9:100977450-100989325 forward strand	GGACAGACAGGTCAGTAAGGTCATGGCCATATTATTCTGTAGACAGTTGTACTTAGTAAA		chr9:100980797-100980856	1.14415	down	63.5924	58.0688	-3.13093	-2.93666	Detected	Detected
838	A_30_P01026710				lincRNA:chr8:74431707-74442440 forward strand	ATATTCTTCAAATCACTGTACACCTTTGGGCATCAGAGTAGCAACATGAGGACCACCCTG		chr8:74441797-74441856	1.16791	down	269.821	251.502	-1.04586	-0.821926	Detected	Detected
839	A_30_P01025376				lincRNA:chr2:71576218-71603818 reverse strand	AAGAAGACTCAGATCTCAGAACAGTGTTTCCAGATAGTATCTGAGGCAGGGGGATGTCAT		chr2:71581430-71581371	1.28224	up	40.2998	25.0835	-3.78901	-4.14768	Detected	Not Detected
840	A_55_P2041626	Mm.46089	Ceacam12	carcinoembryonic antigen-related cell adhesion molecule 12	Mus musculus carcinoembryonic antigen-related cell adhesion molecule 12 (Ceacam12), transcript variant 1, mRNA [NM_026087]	CTACGAACCATACCTGTGGATTTGATGTCAGAATCTGCCATTGTGTACCTCAAAGTAAAC	NM_026087	chr7:18654740-18654799	1.24505	up	9.02155	5.78294	-5.94834	-6.26455	Not Detected	Not Detected
841	A_55_P2139431		Ces2h	carboxylesterase 2H	carboxylesterase 2H [Source:MGI Symbol;Acc:MGI:3648740] [ENSMUST00000172032]	ACTCTTCCTGAAAAGATACAGGAACTAAAAGATATTGAGGACAGACATAAAGAGTTGTAG	XM_488149	chr8:107544251-107544310	1.23456	down	5.87765	5.79123	-6.56647	-6.26248	Not Detected	Not Detected
842	A_30_P01017900				lincRNA:chr4:129488462-129516410 forward strand	TCGTTAGCTTAATTTGCAGCTCGTGACCTATTTAGTTTGGGGCCGAAGAGTTTCAGCTGT		chr4:129488570-129488629	1.14422	down	52.9107	48.3181	-3.39623	-3.20186	Detected	Detected
843	A_55_P2008443	Mm.147208	Mybpc1	myosin binding protein C, slow-type	Mus musculus myosin binding protein C, slow-type (Mybpc1), mRNA [NM_175418]	TATTGTGGATGACCCAAGATACAGAATGTTCAGCAACCAAGGAGTCTGTACCCTGGAGAT	NM_175418	chr10:87985866-87985807	1.23433	down	5.89738	5.80961	-6.56164	-6.25791	Not Detected	Not Detected
844	A_55_P2000668	Mm.7247	Stxbp2	syntaxin binding protein 2	Mus musculus syntaxin binding protein 2 (Stxbp2), mRNA [NM_011503]	TTCCAGCAATCAGAGCTAGCATTTAAAATACAGCAAACTTGGGGCTGGTGAGATGGCTCA	NM_011503	chr8:3643399-3643458	1.04504	down	2126.38	1773.49	1.93247	1.99603	Detected	Detected
845	A_52_P640922	Mm.284719	Dcdc2a	doublecortin domain containing 2a	Mus musculus doublecortin domain containing 2a (Dcdc2a), transcript variant 1, mRNA [NM_177577]	ACCAGCCCTCAAGAGAATGAAGAGAACGAAGCAAACAAGGCCTCTTCTGCTGTGGCATAG	NM_177577	chr13:25297328-25297387	6.96942	up	50.9146	5.83044	-3.45171	-6.25274	Detected	Not Detected
846	A_30_P01031126				lincRNA:chr1:15837503-15838648 forward strand	GCACGCTATACATATGCATATACATAAGTACATCATGGTACTTAACTGTTGAGATGAATC		chr1:15838398-15838457	1.05384	up	25.3847	19.2245	-4.45583	-4.53148	Not Detected	Not Detected
847	A_55_P1967933				P95335_MYXXA (P95335) Serine-threonine protein kinase (Fragment), partial (6%) [TC1699856]	TTATTCATTCATTCGCTGGAAGTGAGGAGGCACTGAAATGTCCTCAGTTGGGGAAAACAG			1.54613	up	25.731	13.2821	-4.43628	-5.06494	Not Detected	Not Detected
848	A_51_P513032	Mm.30466	Trps1	trichorhinophalangeal syndrome I (human)	Mus musculus trichorhinophalangeal syndrome I (human) (Trps1), mRNA [NM_032000]	TTGTTTTCATAGTGCATGTTCATTTCGACTCACAACATGTTCTTGGTGTATTTCTTATGC	NM_032000	chr15:50486872-50486813	1.00536	up	1833.09	1455.18	1.71835	1.71063	Detected	Detected
849	A_51_P480136	Mm.86656	Cryba2	crystallin, beta A2	Mus musculus crystallin, beta A2 (Cryba2), mRNA [NM_021541]	GACACTGTTTGAGGGGGAAAACTTCCAGGGCTGCAAGTTTGAACTCAGTGATGACTACCC	NM_021541	chr1:74937227-74937168	1.2333	down	5.9744	5.88054	-6.54292	-6.2404	Not Detected	Not Detected
850	A_66_P125873	Mm.458170	Nup93	nucleoporin 93	Mus musculus nucleoporin 93 (Nup93), mRNA [NM_172410]	TTTGGGGCCAGAGAATGAGAGGCTACATAGGTGTGTAAATCTGGACAATGTGACTTTAAA	NM_172410	chr8:96838885-96838944	3.33972	up	24.6657	5.89439	-4.49728	-6.23701	Not Detected	Not Detected
851	A_51_P103757	Mm.425492	Myst1	MYST histone acetyltransferase 1	Mus musculus MYST histone acetyltransferase 1 (Myst1), mRNA [NM_026370]	TGCTTGGGATCTGGGTTTCCTGGCCTCTAACCTGTAAATATGTGTACAGACCTGTTTTGT	NM_026370	chr7:135069179-135069238	1.13726	down	7038.55	6388.5	3.65935	3.84491	Detected	Detected
852	A_55_P2166733					CTGAATTATGCAGAGAAGCAGAGACGCTGTCTGGTACAACTTTTCTGGGTGACACTTTGA		chr10:121574698-121574757	1.4793	up	10.9803	5.92395	-5.66487	-6.22979	Not Detected	Not Detected
853	A_52_P635015	Mm.485314	Gpr39	G protein-coupled receptor 39	Mus musculus G protein-coupled receptor 39 (Gpr39), mRNA [NM_027677]	CGGCGCAGTAACTCTTCCTCCAGGAGAACTAACAAGGTTTTCTTAAGCACTTTTCAGACT	NM_027677	chr1:127769282-127769341	1.23232	down	6.03969	5.94008	-6.52724	-6.22587	Not Detected	Not Detected
854	A_55_P2116094	Mm.463003	Gsc2	goosecoid homebox 2	Mus musculus goosecoid homebox 2 (Gsc2), mRNA [NM_029469]	AGTTGTTGATGCTGTCCGGAGTTTATCTGGCTTTATGAAGTAGAGCACAAGGAAGGAGGA	NM_029469	chr16:17913718-17913659	1.2319	down	6.05753	5.95563	-6.52298	-6.2221	Not Detected	Not Detected
855	A_30_P01025629				lincRNA:chr16:25517037-25531362 reverse strand	AGTGCACTATTGAATGCCTAAGCACAATTCTACATGTGGATGTGCTGCAGAGTAGCTGTG		chr16:25524755-25524696	1.23148	down	6.07627	5.97199	-6.51853	-6.21814	Not Detected	Not Detected
856	A_55_P2118412		LOC100503280	L antigen family member 3-like	PREDICTED: Mus musculus L antigen family member 3-like (LOC100503280), mRNA [XM_003086836]	GCTTCTGTGAAGAAGTTCTGGCATTCAGAACTTCTTGCAGTCTAAACTAATTTAATTCTA	XM_003086836	chrX:72106628-72106687	1.23117	down	6.09496	5.98886	-6.5141	-6.21407	Not Detected	Not Detected
857	A_30_P01024985				lincRNA:chr6:67155508-67216941 reverse strand	GAATAATAAACTGGTGGAACCAATAATCCTATTGTCCCCGACAAGTTCCACCCACTCTAC		chr6:67177976-67177917	1.23066	down	6.11508	6.00615	-6.50934	-6.20991	Not Detected	Not Detected
858	A_30_P01029960				lincRNA:chr4:145539725-145596000 forward strand	ACACTGGAACCCATAGAAGAAGGACTGTTTTGTTGAGCAGAGATGAAAGTGAAGCAGAGG		chr4:145593258-145593317	1.23028	down	6.13516	6.02403	-6.50461	-6.20562	Not Detected	Not Detected
859	A_30_P01024084				lincRNA:chr15:97674015-97674423 reverse strand	GACTACTGGGGGACTGAGACTAGTGGGTGCTTGGTATCTGGGAGTTGGAAGTTTTAATGC		chr15:97674135-97674076	1.63951	down	17.1201	22.4014	-5.0241	-4.31083	Not Detected	Not Detected
860	A_55_P2164890	Mm.45973	5830415F09Rik	RIKEN cDNA 5830415F09 gene	Mus musculus RIKEN cDNA 5830415F09 gene (5830415F09Rik), mRNA [NM_029086]	TGAAGCTAAGACTGCTCTTCACATCGTCAGGGGAAGAATATAATTGAAAACTACCCAACC	NM_029086	chr4:46389906-46389847	1.19371	down	72.2955	68.8755	-2.94588	-2.69043	Detected	Detected
861	A_51_P120093	Mm.294166	Snx10	sorting nexin 10	Mus musculus sorting nexin 10 (Snx10), transcript variant 1, mRNA [NM_028035]	CTGGGAACCAGCAGAAGGAATTTTCACCTAAGAGGGATAACTTGTTGCTTCCAATGAATG	NM_028035	chr6:51540112-51540171	1.03727	up	3396.86	2613.61	2.60827	2.55548	Detected	Detected
862	A_55_P2064333	Mm.42012	Lama3	laminin, alpha 3	Mus musculus laminin, alpha 3 (Lama3), mRNA [NM_010680]	AACTTTAAAACATGTTAAATTGCTACAGTTCATTGGGATTAAATAAATACAATGCACTCT	NM_010680	chr18:12741458-12741517	1.22765	down	6.2437	6.1175	-6.47931	-6.18341	Not Detected	Not Detected
863	A_55_P2199457	Mm.440860	B230378P21Rik	RIKEN cDNA B230378P21 gene	Mus musculus RIKEN cDNA B230378P21 gene (B230378P21Rik), non-coding RNA [NR_040277]	GTACACACTTGGTTGTAGACTATGGCAACCTCCGAAACTATTTGAAATATATTTCTGCTC	NR_040277	chr6:32465517-32465576	1.02844	down	272.088	223.329	-1.03378	-0.993325	Detected	Detected
864	A_52_P100926	Mm.15534	Il1a	interleukin 1 alpha	Mus musculus interleukin 1 alpha (Il1a), mRNA [NM_010554]	AATGCCAGTTGAGTAGGATAAAGGTATAAGAACTTAATGCTGTCATTTTCAAAAGGAAGG	NM_010554	chr2:129126053-129125994	1.10244	up	22.7616	16.4779	-4.61318	-4.75389	Not Detected	Not Detected
865	A_55_P2028511		LOC100504173	hypothetical protein LOC100504173	PREDICTED: Mus musculus hypothetical protein LOC100504173 (LOC100504173), mRNA [XM_003085343]	TGCACACCAGCTCCGAGATCACCACCAAGGACTTGAAGGAGAAGAGGGAAGTTGTGGAGG	XM_003085343	chr3:8882554-8882495	1.17657	down	5433.04	5101.71	3.28583	3.52042	Detected	Detected
866	A_51_P106799	Mm.3020	Pparg	peroxisome proliferator activated receptor gamma	Mus musculus peroxisome proliferator activated receptor gamma (Pparg), transcript variant 2, mRNA [NM_011146]	GCAGGAAAGTCCCACCCGCTGACAACGTGTTCCTTCTATTGATTGCACTATTATTTTGAG	NM_011146	chr6:115440213-115440272	1.19194	down	5995.02	5702.98	3.42784	3.68115	Detected	Detected
867	A_51_P183213	Mm.46405	Riiad1	regulatory subunit of type II PKA R-subunit (RIIa) domain containing 1	Mus musculus regulatory subunit of type II PKA R-subunit (RIIa) domain containing 1 (Riiad1), mRNA [NM_025506]	TTCACATGCAGCTAATTAAAGAGAAGAAAGGAACCTAATTAGCAAAGCCACAATGCTCAG	NM_025506	chr3:94269772-94269713	1.81421	up	89.839	39.5215	-2.63244	-3.49178	Detected	Detected
868	A_30_P01031682				lincRNA:chr18:82858314-82872414 forward strand	TCTCGGTGCTCCATCCCGGACCTTGAACGCCGGTCGGGACTGCCAACCCTCTTAGTCCTC		chr18:82862439-82862498	1.21186	down	272.382	263.443	-1.03223	-0.755001	Detected	Detected
869	A_51_P142989	Mm.303790	Zfp429	zinc finger protein 429	Mus musculus zinc finger protein 429 (Zfp429), mRNA [NM_001080941]	GAATGTGTCAAAGCCTTTGTTAATGTTATAGCCTGATCGACACATGACAGTTCATCCTGG	NM_001080941	chr13:67490716-67490657	1.05424	up	2662.37	2015.51	2.25678	2.18058	Detected	Detected
870	A_55_P2015403	Mm.441306	9930111J21Rik1	RIKEN cDNA 9930111J21 gene 1	Mus musculus RIKEN cDNA 9930111J21 gene 1 (9930111J21Rik1), mRNA [NM_001114679]	AGCCAGTCCTGGATACCGCAACACACCGGAAGAGCAAGATTCAGATTCAAAATCATATCT	NM_001114679	chr11:48759772-48759713	1.1056	down	9555.67	8431.71	4.10043	4.24526	Detected	Detected
871	A_51_P274073	Mm.39513			RIKEN cDNA A830039N20 gene [Source:MGI Symbol;Acc:MGI:2445176] [ENSMUST00000096098]	AGAGCGTGGTTTGTTTCTTTGTCTTTCACACTTTGATTGCTGGCATGGTGACTGTGGCTA	XR_105607	chr14:24111767-24111708	1.2207	down	6.48273	6.31573	-6.42511	-6.1374	Not Detected	Not Detected
872	A_55_P2176631					CTATGTAGGAGCAGTACTCATTTTTAAAGAAAAAGTTTTAAGCTGTGTCAAATGTAATAA		chr11:026948567-026948626	1.21982	down	6.50723	6.335	-6.41967	-6.133	Not Detected	Not Detected
873	A_30_P01024518				lincRNA:chr3:45163252-45179177 reverse strand	AAAGCAAACTGCTGAGCAGACAGAGACCTCTAGAGGTACAGTAAGATTCATCTGAATCGC		chr3:45177352-45177293	1.03519	down	7.69087	6.35404	-6.17857	-6.12868	Not Detected	Not Detected
874	A_55_P2149500	Mm.378950	Kifc2	kinesin family member C2	Mus musculus kinesin family member C2 (Kifc2), mRNA [NM_010630]	CTATCTAGCAGAGACAACCCTTTCTGGAGTAACCTAATTAAAGCTGTGGGTTTTCAGCAA	NM_010630	chr15:76498567-76498626	1.01505	up	1117.82	878.897	1.00476	0.983201	Detected	Detected
875	A_55_P1968824	Mm.247556	Rpgr	retinitis pigmentosa GTPase regulator	Mus musculus retinitis pigmentosa GTPase regulator (Rpgr), transcript variant 2, mRNA [NM_001177951]	AACAGAAGGCTCAGAAACTATTGATATTACTGATGAGAAGCTAGATGAAGTCCTTAAAGA	NM_001177951	chrX:9743262-9743203	1.25601	up	32.0009	20.3341	-4.12167	-4.45052	Not Detected	Not Detected
876	A_30_P01029221				lincRNA:chr18:38302523-38302756 reverse strand	GCAACCTGAACACTCGATAAACCATTAATTCTTAATAAACGACAGGCTGTGCATTATTTA		chr18:38302583-38302524	1.21524	down	6.62605	6.42646	-6.39356	-6.11233	Not Detected	Not Detected
877	A_30_P01033166				lincRNA:chr13:28952570-28953234 reverse strand	TTATTGTTATCAGGAAAATCCCAGATTTTAAAAGTTTTTACTTTGCAATTAATTATTAAC		chr13:28952784-28952725	1.21425	down	6.64916	6.44361	-6.38854	-6.10848	Not Detected	Not Detected
878	A_30_P01033522				lincRNA:chr5:149760472-149827389 reverse strand	AGCTGTGGAGGGGACACCTCTGATTGCTTTCATTCTAACAGCTCGGAGAGGCTGGGGTTA		chr5:149760532-149760473	1.21315	down	6.67176	6.45965	-6.38365	-6.10489	Not Detected	Not Detected
879	A_30_P01024625				lincRNA:chr9:96964067-96973567 forward strand	CACTTTCTATGGCAACTAGACAGCAGACTCGTTTTCTAAAAGGGGTACAGTAACCAGATA		chr9:96970042-96970101	1.5422	up	12.5136	6.47586	-5.47629	-6.10128	Not Detected	Not Detected
880	A_30_P01031538				lincRNA:chr13:72906878-72923790 forward strand	TCTAACAGCTGACTATCCTTAAAGGCAAGCAGACCTTTAGACGGACAAGTAGTCTGAGGA		chr13:72923598-72923657	1.21115	down	6.71502	6.49085	-6.37432	-6.09794	Not Detected	Not Detected
881	A_55_P2137045					CTTGAAGAAGTAAAGGGTGCTTTGGTTTAGTTTTAATTTCAGGGAACATCAACATCGAAT		chr14:063432111-063432170	2.31048	up	18.8321	6.5051	-4.88659	-6.09478	Not Detected	Not Detected
882	A_30_P01026221				lincRNA:chr1:88396166-88396660 reverse strand	AAGAACATGCAGCAAGCACCTCTAAATGTGATCAGGGAGAGAAATTCAATGAGGCTGGGA		chr1:88396510-88396451	1.15096	up	30.8699	21.4057	-4.17358	-4.37642	Not Detected	Not Detected
883	A_55_P2267240	Mm.379238	4930471G03Rik	RIKEN cDNA 4930471G03 gene	AGENCOURT_10518739 NIH_MGC_169 Mus musculus cDNA clone IMAGE:6706548 5', mRNA sequence [BU938417]	TAGTCGAGAAGGGGGGAATAGATTGAACGCAACAAACAAAGACTAAGAGAAAGAGAGACC			1.20776	down	6.77467	6.53019	-6.36156	-6.08922	Not Detected	Not Detected
884	A_52_P642207	Mm.270484	Mkrn1	makorin, ring finger protein, 1	Mus musculus makorin, ring finger protein, 1 (Mkrn1), mRNA [NM_018810]	ACGAAACAGGTCACCTGCAGATACTTTATGCATGGGGTTTGTAAGGAAGGCGATAACTGT	NM_018810	chr6:39370117-39360176	1.06215	down	5268.18	4465.81	3.24138	3.32836	Detected	Detected
885	A_55_P2002702	Mm.44219	Ddx18	DEAD (Asp-Glu-Ala-Asp) box polypeptide 18	Mus musculus DEAD (Asp-Glu-Ala-Asp) box polypeptide 18 (Ddx18), mRNA [NM_025860]	CCTCCCCAGTACCCTTTAAAAAGAAACTTTATCACCTTTAGGATCTTTTAGTCTTTACTA	NM_025860	chr1:123450529-123450470	1.15586	down	2549.72	2352.09	2.19441	2.40338	Detected	Detected
886	A_55_P2125049	Mm.484916	Gm11127	predicted gene 11127	Mus musculus predicted gene 11127 (Gm11127), mRNA [NM_001199967]	TTTGGAGCTGTGATCATCATTGGAGCTGTGGTGGCTTTTATGATGAAGAGGAGAAACACA	NM_001199967	chr17:36193331-36193272	1.38026	down	47363.4	52174.6	6.40977	6.87471	Detected	Detected
887	A_55_P2173927	Mm.268003	Insr	insulin receptor	Mus musculus insulin receptor (Insr), mRNA [NM_010568]	TTTCTGTTTGTCTTTTGACCTGAAAACACACAAGCGTGATCGCCAACCCTGTAAGCCTGT	NM_010568	chr8:3155531-3155472	1.0165	down	357.336	289.896	-0.640574	-0.61696	Detected	Detected
888	A_30_P01017687				lincRNA:chr17:5795893-5835243 forward strand	TATTTATTTGTCTTCTCTCTGTCAAACCCTGAGCCAAGCACTTTCCCCAGACTTCTTGGG		chr17:5816064-5816123	1.15964	down	96.1156	88.9558	-2.53501	-2.32133	Detected	Detected
889	A_52_P674467	Mm.268025	Lin7a	lin-7 homolog A (C. elegans)	Mus musculus lin-7 homolog A (C. elegans) (Lin7a), transcript variant 1, mRNA [NM_001039354]	CCATTCATTGCTTTTTTACCTACTCAGACCTTTTCCATCCATGTCAGTGGAAACTCGCAG	NM_001039354	chr10:106857236-106857295	1.08757	down	7.5866	6.58509	-6.19826	-6.07715	Not Detected	Not Detected
890	A_30_P01028590				lincRNA:chr3:34003359-34537330 forward strand	CACCAACCCCTCTTCACCCGTCGGAGCCAGAAGGATGTGTGGATAGACGGCTTAAGAACA		chr3:34096092-34096151	1.49786	down	81.206	97.0764	-2.7782	-2.1953	Detected	Detected
891	A_30_P01032501				lincRNA:chr5:149751979-149808240 forward strand	AAAGTCGAAACCGCAGCGTGCAGATAGATGCTCCAGTGACTCAGTCCTGGGGAGAGGAAG		chr5:149770741-149770800	1.19662	down	6.89851	6.5882	-6.33543	-6.07647	Not Detected	Not Detected
892	A_55_P2070069	Mm.132535	Itpkb	inositol 1,4,5-trisphosphate 3-kinase B	Mus musculus inositol 1,4,5-trisphosphate 3-kinase B (Itpkb), mRNA [NM_001081175]	TTTAAAAAGGAACTCGTTTAAACTTCCTGGCTCCTATTCAGATGGGCGGTGAGCTCCTGT	NM_001081175	chr1:182353558-182353617	1.04632	down	306.445	255.901	-0.862227	-0.79691	Detected	Detected
893	A_55_P2175502	Mm.100652	D6Mm5e	DNA segment, Chr 6, Miriam Meisler 5, expressed	Mus musculus DNA segment, Chr 6, Miriam Meisler 5, expressed (D6Mm5e), mRNA [NM_033079]	ACTCTCTCTTGGATCATTTGATAGTGTTTACACACATAATTAAATGCCCAGTAAGCCTCC	NM_033079	chr6:82980118-82980177	1.14571	up	352.754	245.727	-0.659197	-0.855438	Detected	Detected
894	A_30_P01033458				lincRNA:chr1:63163019-63164281 forward strand	TCTTGTTAGTTCTACCTTTTGCTACTAGTGATTTTAGTATTGTAAAAACTGAGTACTTCA		chr1:63164066-63164125	1.49052	up	513.359	274.878	-0.117889	-0.693702	Detected	Detected
895	A_30_P01022984				lincRNA:chr9:96664617-96683617 forward strand	AACTCCTTATCTTTCTGTACCTTCCAGAGTCTGTGGGTTGGAGGAAGTTCTCTGATTTGG		chr9:96664841-96664900	1.1895	down	6.91669	6.56628	-6.33163	-6.08127	Not Detected	Not Detected
896	A_55_P1964307	Mm.485785	Mlf2	myeloid leukemia factor 2	Mus musculus NOD-derived CD11c +ve dendritic cells cDNA, RIKEN full-length enriched library, clone:F630310D06 product:myeloid leukemia factor 2, full insert sequence. [AK171220]	TCCTTCTGAGTGGCTGGAAGATGCTCCTGACCCCAGACTTCTGTGTCCTTTCTCTGACAG		chr6:124885560-124885619	1.0385	up	317.288	243.838	-0.812066	-0.866571	Detected	Detected
897	A_55_P2115330		Nrg4	neuregulin 4	Mus musculus adult male aorta and vein cDNA, RIKEN full-length enriched library, clone:A530059B06 product:neuregulin 4, full insert sequence. [AK080089]	TTGCTCGTTCGAACCTTTAGTTGGCTTGGATTATCTACTGGTCGCCTGCAATTACACAGA		chr9:55088579-55088520	1.40343	up	19.4321	11.0506	-4.84135	-5.3303	Not Detected	Not Detected
898	A_30_P01026561				lincRNA:chr10:126818382-126856582 reverse strand	ACTGTTATCTACACAGACAGAGGACCATTACCTCCCATCAACTGAATACTCACACTGAGA		chr10:126820699-126820640	1.54741	up	27.1648	14.0106	-4.35804	-4.9879	Not Detected	Not Detected
899	A_52_P356119	Mm.42201	Hus1	Hus1 homolog (S. pombe)	Mus musculus Hus1 homolog (S. pombe) (Hus1), mRNA [NM_008316]	GTTTCACAGCTTCACTCCAAAATTTGGAGAATTCAGGGTAGTCGTCTTGTTGCTGGAAAG	NM_008316	chr11:8893774-8893715	1.04701	down	241.158	201.516	-1.20788	-1.1416	Detected	Detected
900	A_51_P114005	Mm.458189	Gstm7	glutathione S-transferase, mu 7	Mus musculus glutathione S-transferase, mu 7 (Gstm7), mRNA [NM_026672]	AAATCCCTAACAGTTCTTTTACATTAGCAAAGTAGCCCTTTCTAAAGCTAAAGTCCCCCT	NM_026672	chr3:107729256-107729218	1.00472	down	8.55858	6.86284	-6.02434	-6.01754	Not Detected	Not Detected
901	A_30_P01025578				lincRNA:chr5:30550467-30559008 forward strand	TTTCAAGTCCCTTTGGATTACTCGATGTTTCCCGTTCGCCCGACATCATCATTTCAGGAT		chr5:30558723-30558782	1.37795	down	6.87019	7.55539	-6.34136	-5.87884	Not Detected	Not Detected
902	A_30_P01021633				lincRNA:chr2:168804720-168854970 forward strand	ATTTCCTGTCTCTCAGGAGCCAGGAGAAGAGGGACCTGAACAAGAGAGAGAGAAAGAGAG		chr2:168832618-168832677	1.42313	down	72.6257	82.488	-2.9393	-2.43024	Detected	Detected
903	A_30_P01020025				lincRNA:chr11:22510175-22522025 reverse strand	AGTTACTGAATGCTGACATTCACAACAGAACATAGACAAGTATCTGTAATTAACCAGGTC		chr11:22516321-22516262	1.05527	down	8.16996	6.88081	-6.09138	-6.01377	Not Detected	Not Detected
904	A_55_P2128326	Mm.25610	Ubap2l	ubiquitin associated protein 2-like	Mus musculus ubiquitin associated protein 2-like (Ubap2l), transcript variant 5, mRNA [NM_001165985]	AATGCCTCGGCTACCCCTTTCCAACAGCCAAGTGGATATGGGTCTCATGGATACAACACT	NM_001165985	chr3:89812238-89812179	1.2408	down	1823.98	1806.25	1.71116	2.02244	Detected	Detected
905	A_55_P1995404	Mm.359026	Cd59b	CD59b antigen	Mus musculus CD59b antigen (Cd59b), mRNA [NM_181858]	CTGCTACTGCAGCACTCTAAAGCCTTTATTATTTTCCAGCTGTATTAATTTAGGAAAGAA	NM_181858	chr2:103924849-103924908	4.74373	up	41.1211	6.91831	-3.75991	-6.00593	Detected	Not Detected
906	A_52_P385594	Mm.56955	Tal2	T-cell acute lymphocytic leukemia 2	Mus musculus T-cell acute lymphocytic leukemia 2 (Tal2), mRNA [NM_009317]	CCCTTAGTTTGACACACTTGGTACTGACTCTTTTAATTCAGCCCAAATTCATGCTGACTT	NM_009317	chr4:53799664-53799723	1.02671	down	8.46119	6.93322	-6.04085	-6.00282	Not Detected	Not Detected
907	A_30_P01030544				lincRNA:chr1:133839368-133839762 forward strand	TGTTATCTGGCTGTTCGTTTTGGCTTTAGTCAGATTTTCAGTTTTCTCTGCTCAGTTGCT		chr1:133839575-133839634	1.16795	up	244.694	167.207	-1.18688	-1.41086	Detected	Detected
908	A_55_P2136813	Mm.309774	1700012B15Rik	RIKEN cDNA 1700012B15 gene	Mus musculus activated spleen cDNA, RIKEN full-length enriched library, clone:F830009N17 product:hypothetical protein, full insert sequence. [AK171768]	GGGGGCTGCATACATTTGCATGATTTTGCATATTTTGGGCTCATTTGAATAAATTTGTAT		chr12:3238203-3238262	1.07603	up	4403.8	3266.33	2.98282	2.8771	Detected	Detected
909	A_52_P84096	Mm.252080	Pgd	phosphogluconate dehydrogenase	Mus musculus phosphogluconate dehydrogenase (Pgd), mRNA [NM_001081274]	AACGATCTGCACTGAGTTCACTATTGCAAATTGATTTGTTTTCCTTTAGCCTTGTTCACT	NM_001081274	chr4:148524352-148524293	1.35454	up	6755.62	3980.42	3.60016	3.16236	Detected	Detected
910	A_30_P01021643				lincRNA:chr11:116936834-116948799 reverse strand	AACTGAAGATTTACCATCGAGACGGCCGCTAGAAGGTCGCTCTGGCCTTCGGGTCATCCA		chr11:116938089-116938030	1.06431	up	9.29351	6.96894	-5.90549	-5.99541	Not Detected	Not Detected
911	A_30_P01020931				lincRNA:chr7:69024136-69131056 reverse strand	CTATGATTATCATGATAAAATATGTCATGGACTAAGTTTGCTCAACTAAAGCTTAGATAT		chr7:69043000-69042941	1.20786	down	7.23264	6.97217	-6.26719	-5.99474	Not Detected	Not Detected
912	A_51_P247393	Mm.458349	9330101J02Rik	RIKEN cDNA 9330101J02 gene	RIKEN cDNA 9330101J02 gene [Source:MGI Symbol;Acc:MGI:2444387] [ENSMUST00000140820]	GAGTAAAACTAATTCCAGAAAAGAATTTGCAAGCGGTTAGTTCACAATTGCTATTGACCA	XM_001472165	chr7:146824924-146824865	1.20782	down	7.23427	6.97354	-6.26687	-5.99446	Not Detected	Not Detected
913	A_30_P01033015				lincRNA:chr1:108657255-108667405 forward strand	CATTCCTATTAAACCTCCCCAAAGCAAAGAAAGAACTTACTTTCTGGATTAGGATGATAT		chr1:108657401-108657460	1.2078	down	7.23354	6.97274	-6.26701	-5.99462	Not Detected	Not Detected
914	A_52_P1036735	Mm.81009	Gm5142	predicted gene 5142	Mus musculus predicted gene 5142 (Gm5142), mRNA [NM_001004158]	CCTAAAATATGACATCTAGGACAAGATGATTATTAGAGAGGTAGCATACTTACATGTAGC	NM_001004158	chr14:59777465-59777406	1.20783	down	7.23053	6.96997	-6.26761	-5.9952	Not Detected	Not Detected
915	A_51_P277431	Mm.274715	Ccdc3	coiled-coil domain containing 3	Mus musculus coiled-coil domain containing 3 (Ccdc3), mRNA [NM_028804]	TTTCATCACTCATGTTTCCAAACTGGAATTAAGCTCAACCTAACTTTGTGGAGTCTTAAC	NM_028804	chr2:5150942-5151001	1.20784	down	7.22553	6.96523	-6.26861	-5.99618	Not Detected	Not Detected
916	A_66_P109978	Mm.444586	Bnip2	BCL2/adenovirus E1B interacting protein 2	Mus musculus 0 day neonate head cDNA, RIKEN full-length enriched library, clone:4833407C03 product:BCL2/adenovirus E1B 19 kDa-interacting protein 1, NIP2, full insert sequence. [AK014659]	AAAGAACTCATTGCTAAAGAAACGAGTTGTTGATTAAATCAGCTTGGTCTTAATATTTTC		chr9:69851754-69851813	1.10335	up	45.5938	32.9797	-3.61095	-3.75284	Detected	Not Detected
917	A_51_P227165	Mm.273375	2310030G06Rik	RIKEN cDNA 2310030G06 gene	Mus musculus RIKEN cDNA 2310030G06 gene (2310030G06Rik), mRNA [NM_025865]	CTCCAGACCTTATCACAGAGATGGGACTCCAACTGTTGAGCCTCAAAGACTTCAATTTGT	NM_025865	chr9:50547964-50547905	1.20805	down	7.20986	6.95131	-6.27174	-5.99906	Not Detected	Not Detected
918	A_55_P2144115	Mm.48850	1700125H20Rik	RIKEN cDNA 1700125H20 gene	Mus musculus RIKEN cDNA 1700125H20 gene (1700125H20Rik), mRNA [NM_028589]	GGGGTTGAAGAGGGTAAAGAAGGTTTACTTCATCAAAAGGATACTCAATTTCTAAGTATA	NM_028589	chr11:84994547-84994606	1.12286	down	7.746	6.94159	-6.16826	-6.00108	Not Detected	Not Detected
919	A_51_P104430	Mm.24341	Magee1	melanoma antigen, family E, 1	Mus musculus melanoma antigen, family E, 1 (Magee1), mRNA [NM_053201]	TATACCAAAGAAGGGAATCCTGTATTACATCGGTCGAGAGTGCACCAAAGTGTTCCCTGA	NM_053201	chrX:102318127-102318186	1.18572	down	10.1744	9.62819	-5.77485	-5.52908	Not Detected	Not Detected
920	A_30_P01020898				lincRNA:chr6:86776350-86799450 forward strand	CTTCAGGTGTCAGTCCGGACTCCTGTGAAACCACAATTCCCAGAGTGCCTCTGTCCATGA		chr6:86798983-86799042	1.94037	down	7.17316	11.1083	-6.27911	-5.32278	Not Detected	Not Detected
921	A_55_P2412349	Mm.36341	AW111846	expressed sequence AW111846	Mus musculus adult male liver tumor cDNA, RIKEN full-length enriched library, clone:C730016I12 product:unclassifiable, full insert sequence. [AK050111]	GGTGCCTGACACCAATGGATTAAAATGTAACTTCTGAACAACTACCTTCTAACAAAATAA		chr8:46352115-46352056	1.94998	up	51.6652	21.1458	-3.43059	-4.39405	Detected	Not Detected
922	A_51_P480398	Mm.233644	Gm9953	predicted gene 9953	predicted gene 9953 [Source:MGI Symbol;Acc:MGI:3641734] [ENSMUST00000067831]	CCATGTCTTTATCAAAGGAAAGTATGCCGGTTACTAATATTGAGTGCCGCATTCTTCCAG	XM_003084642	chr6:51234597-51234538	1.07347	up	9.2666	6.88945	-5.90967	-6.01196	Not Detected	Not Detected
923	A_55_P2112135					ATTGTTGTTATTCCCAGTGGAGGCCCTGGGACTACACTGTAATAAGCAATAATATTGATC		chr5:026323207-026323148	4.71156	down	8.14608	30.6315	-6.09561	-3.8594	Not Detected	Not Detected
924	A_55_P2117711	Mm.136973	Rnf185	ring finger protein 185	Mus musculus ring finger protein 185 (Rnf185), mRNA [NM_145355]	GACCAGCCACTGATTTTCACTGTTGTGAAAGTGATTTGACTTAGAATTAAATGGTTTTAC	NM_145355	chr11:3316048-3315989	1.10349	up	3397.99	2457.58	2.60875	2.46667	Detected	Detected
925	A_30_P01020194				lincRNA:chr16:40467818-40468474 forward strand	AAGTCTTTTCTTTCATGCTAATGATATCCTATGTGGCTCTTGATGGACAGATGCTTTCTT		chr16:40468295-40468354	2.20041	up	18.8494	6.83675	-4.88526	-6.02304	Not Detected	Not Detected
926	A_52_P1042732	Mm.311452	Akap5	A kinase (PRKA) anchor protein 5	Mus musculus A kinase (PRKA) anchor protein 5 (Akap5), mRNA [NM_001101471]	CCATAAGAGTACCACTTTGTATCCTCATTGAAATTAGTACTACTGTGACTCAAAAGCTGA	NM_001101471	chr12:77434981-77435040	3.34427	up	28.5686	6.81778	-4.28536	-6.02705	Not Detected	Not Detected
927	A_55_P1979669	Mm.30767	Zfp946	zinc finger protein 946	Mus musculus zinc finger protein 946 (Zfp946), mRNA [NM_198003]	CCTTGTGCTGTTGTCAACAACTTCTTGCTCATATTCCTGTATGTAACTACAATAAAATTC	NM_198003	chr17:22593580-22593639	1.31479	up	1597.18	969.516	1.5196	1.12477	Detected	Detected
928	A_30_P01030357				lincRNA:chr3:19179899-19216399 reverse strand	AACACGAACATGAGAATTGAGCGTGGCACCCAGAGTGACTCGTCCCTGCAAGACGGTGGA		chr3:19204800-19204741	1.00123	up	172.701	137.663	-1.68958	-1.69135	Detected	Detected
929	A_51_P119401	Mm.471608	Tug1	taurine upregulated gene 1	Mus musculus taurine upregulated gene 1 (Tug1), transcript variant a, non-coding RNA [NR_002321]	GGACCTTATGGTGAATCCTAGACTATGAGGCTAATGGAAATTATTGTCTATTCAAGTGGA	NR_002321	chr11:3540530-3540471	1.06375	up	739.139	554.55	0.407988	0.318824	Detected	Detected
930	A_55_P2249136	Mm.31914	9630025H16Rik	RIKEN cDNA 9630025H16 gene	Mus musculus 16 days neonate cerebellum cDNA, RIKEN full-length enriched library, clone:9630025H16 product:unclassifiable, full insert sequence. [AK079329]	CTCATGTGTTTTACAAATACCAGTTTATATACTCTGAAGCAGAACCTGTGTCTTCTAAGA		chr3:68870893-68870834	1.11587	up	62.89	44.9802	-3.14696	-3.30513	Detected	Detected
931	A_52_P194851	Mm.164436	2410089E03Rik	RIKEN cDNA 2410089E03 gene	Mus musculus RIKEN cDNA 2410089E03 gene (2410089E03Rik), mRNA [NM_001162906]	ACATTGAAGCTGACGATCTGTTGGGATTACCTGCCTGTGAAGAGCCTTCAGATGAAGTTA	NM_001162906	chr15:8194249-8194308	1.216	down	334.577	324.701	-0.73552	-0.453381	Detected	Detected
932	A_66_P113946	Mm.341686	Dbpht2	DNA binding protein with his-thr domain	Mus musculus DNA binding protein with his-thr domain (Dbpht2), mRNA [NM_198866]	CCAGACTTAGTCACTGAGTGCTTGTGAGGTAAGGTAGTTTTCTTGTTTCTAGAATTCAGT	NM_198866	chr12:75401390-75401449	1.21192	down	6.9121	6.6856	-6.33259	-6.05529	Not Detected	Not Detected
933	A_66_P111735					GAGTGGCATCCTTTAGATCACGGGGCTGGATCTCAGTTGCATCCTGGATTCATCCTGAAA		chr7:019096139-019096080	1.2687	down	185.996	188.329	-1.58259	-1.23923	Detected	Detected
934	A_55_P2012349	Mm.210018	Fermt2	fermitin family homolog 2 (Drosophila)	Mus musculus fermitin family homolog 2 (Drosophila) (Fermt2), mRNA [NM_146054]	GGGGTGGACTTACCAGTATTGTCCAATAATCCATGAATTAAAGACTGTATAAATGCATTT	NM_146054	chr14:46078561-46078502	2.98475	up	24.8211	6.63696	-4.48822	-6.06583	Not Detected	Not Detected
935	A_55_P1978755	Mm.98929	Zfp606	zinc finger protein 606	Mus musculus zinc finger protein 606 (Zfp606), transcript variant 2, mRNA [NM_001039951]	GGCTTAGAAGCAAGTGACTTTACTCACTGACACATCTTTCCAACCTATTATTTCTTAATT	NM_001039951	chr7:13067975-13068034	1.7216	up	147.188	68.2332	-1.9202	-2.70395	Detected	Detected
936	A_51_P120066	Mm.256223	9330151L19Rik	RIKEN cDNA 9330151L19 gene	Mus musculus RIKEN cDNA 9330151L19 gene (9330151L19Rik), non-coding RNA [NR_033222]	AGCTTCCCTATTCATGGACTTGCCAGTGCTGCTCATCTTCCCTCTTAAATGTCATCTGTT	NR_033222	chr12:70300722-70300781	1.1158	up	984.904	704.473	0.822126	0.664052	Detected	Detected
937	A_51_P124568	Mm.391267	Mpp1	membrane protein, palmitoylated	Mus musculus membrane protein, palmitoylated (Mpp1), mRNA [NM_008621]	CTCAGGCTCCTAAAGGGGTGAAGCTTTCCTACTATCTACATTTCAAAATGATCTCTGGAA	NM_008621	chrX:72355890-72355831	1.08154	down	8002.11	6907.18	3.84445	3.95753	Detected	Detected
938	A_55_P2009895	Mm.434058	Gm5113	predicted gene 5113	Mus musculus predicted gene 5113 (Gm5113), mRNA [NM_001033540]	AATCCGTAATTAAGATTGAGAGACTTAGTTGGATGTGGTGGCTCATGTCCTCTGGGCCTA	NM_001033540	chr7:30964971-30965030	1.21514	down	115.364	111.881	-2.27166	-1.99053	Detected	Detected
939	A_51_P288916	Mm.25225	Tmtc2	transmembrane and tetratricopeptide repeat containing 2	Mus musculus transmembrane and tetratricopeptide repeat containing 2 (Tmtc2), mRNA [NM_177368]	AGGGATTTATGGTGGATCATTGCAGACAGTGCTAAAAATGTAGAGCACAAGACAAGTTTA	NM_177368	chr10:104624918-104624859	1.13005	down	37.0719	33.4348	-3.90946	-3.73307	Detected	Detected
940	A_30_P01029133				lincRNA:chr10:8606683-8665783 forward strand	AGAGAGACTGTGTTCTTCTGCCTGGTCTGATGTATGGAAAATTGAGCTCACCTCACTTCA		chr10:8661129-8661188	1.34526	down	93.4819	100.367	-2.5751	-2.14721	Detected	Detected
941	A_52_P1013543	Mm.386100			predicted gene 13522 [Source:MGI Symbol;Acc:MGI:3651428] [ENSMUST00000124622]	ATCCTAAACACTTCTCAAGTCTCTTCTCTTTAAAGCTAGCACAGTTTAAGCGCATCTTCA		chr2:52243626-52243685	1.21585	down	6.65524	6.45802	-6.38722	-6.10526	Not Detected	Not Detected
942	A_55_P2085133	Mm.189885	Ccdc40	coiled-coil domain containing 40	Mus musculus coiled-coil domain containing 40 (Ccdc40), mRNA [NM_175430]	AGAAAGAGAGACCATTCAAATGCAGGAAAAGCTGATGGAACTCTCTGAGGAAAAGGCCAC	NM_175430	chr11:119114939-119114998	1.21656	down	6.62626	6.43366	-6.39352	-6.11071	Not Detected	Not Detected
943	A_30_P01024899				lincRNA:chr1:161973754-162006639 reverse strand	AAGAGCTGTTCATCACTGCTTAGAAAAGGGCACCTTGCTGAGTAGTTATGGGGTAATGTC		chr1:162006406-162006347	1.29506	up	11.115	6.84976	-5.64728	-6.0203	Not Detected	Not Detected
944	A_55_P2067142	Mm.391633	Gm9843	predicted gene 9843	PREDICTED: Mus musculus predicted gene 9843 (Gm9843), mRNA [XM_001472468]	CAATTCCTAAGTCCTATTGCCACCCTGCCATGCTAATAAAGCCACTGTGTCCAGAAAAAA	XM_001472468	chr16:076403505-076403446	1.24282	down	325661	323020	9.1913	9.50491	Detected	Detected
945	A_55_P2052848	Mm.2326	Mif	macrophage migration inhibitory factor	Mus musculus macrophage migration inhibitory factor (Mif), mRNA [NM_010798]	ATCCACCGGTAGCGATGCCCACCTTCCAGCCGGGAGAAATAAATGGTTTATAAGAGACCA	NM_010798	chr10:75322157-75322098	1.12448	up	23129.9	16416.4	5.37576	5.2065	Detected	Detected
946	A_55_P2121349	Mm.441589			Mus musculus cDNA clone IMAGE:5361332. [BC110427]	CATAAACGAAGAAATACAGGAGAGAAACCCTATGAATGTAACCAAAGTCTACATTCTTGA		chr2:175771156-175771215	1.47666	up	871.299	470.916	0.64531	0.0829773	Detected	Detected
947	A_55_P2172364					TCAGAGCAGAGGAGGCAACGGCGGACTTTGTCCAGGATTCTTCTCCACTCCTCCAGAAGA		chr4:131477053-131476994	1.48855	down	6.8005	8.07905	-6.35607	-5.78216	Not Detected	Not Detected
948	A_51_P361788	Mm.266767	Vapa	vesicle-associated membrane protein, associated protein A	Mus musculus vesicle-associated membrane protein, associated protein A (Vapa), mRNA [NM_013933]	TCTTATCCCTTGTGAGGCAGTTTGTTGACTGAGTTTTTCATCCTTACAATCCTGTCCCAT	NM_013933	chr17:65929501-65929442	1.0015	down	12999.4	10390.4	4.54444	4.54661	Detected	Detected
949	A_55_P2025006	Mm.439663	Klk1b26	kallikrein 1-related petidase b26	Mus musculus kallikrein 1-related petidase b26 (Klk1b26), mRNA [NM_010644]	TATGATGAAAAATGCCTGAGTGTCACATTGTCCCATGTTCTTAATAAAGCCCACCATGAA	NM_010644	chr7:51272272-51272331	1.11614	down	7.02103	6.25424	-6.31003	-6.15151	Not Detected	Not Detected
950	A_52_P21550	Mm.244825	Gcnt1	glucosaminyl (N-acetyl) transferase 1, core 2	Mus musculus glucosaminyl (N-acetyl) transferase 1, core 2 (Gcnt1), transcript variant 1, mRNA [NM_173442]	TAAACATGTGTTTGTGTCACGTATCGAGTAGAGTTCATTTTAAGAGACTTGATTTCCCCT	NM_173442	chr19:17400846-17400787	1.48567	up	3569.74	1917.66	2.67989	2.10878	Detected	Detected
951	A_55_P2341025	Mm.424473	Igkv4-53	immunoglobulin kappa variable 4-53	601785258F1 NCI_CGAP_Lu30 Mus musculus cDNA clone IMAGE:4013126 5'. [BF139390]	CCCGTCGCCTACAAGCTCCTCATGATTCGTAGTCATGTATTATTATATTACGTACTTATG			1.12447	up	13.4439	9.54183	-5.37284	-5.54208	Not Detected	Not Detected
952	A_55_P2163622	Mm.270283	Rps27	ribosomal protein S27	Mus musculus ribosomal protein S27 (Rps27), transcript variant 1, mRNA [NM_027015]	TTATGGACGTGAAATGCCCAGGATGCTATAAAGTCACCACGGTCTTTAGCCATGCACAAA	NM_027015	chr9:114891731-114891672	1.13248	down	187879	169810	8.39773	8.57721	Detected	Detected
953	A_55_P2084547	Mm.200950	9130019O22Rik	RIKEN cDNA 9130019O22 gene	Mus musculus RIKEN cDNA 9130019O22 gene (9130019O22Rik), mRNA [NM_030226]	AGTTTTCAATTTTCACCTACATTAAGGTGCACACGGACCTGGTTCCTGTCCCTTTTCAGC	NM_030226	chr7:134530616-134530557	1.06382	up	82.9524	62.2325	-2.7475	-2.83675	Detected	Detected
954	A_51_P290937	Mm.426142	Cylc1	cylicin, basic protein of sperm head cytoskeleton 1	Mus musculus cylicin, basic protein of sperm head cytoskeleton 1 (Cylc1), mRNA [NM_026134]	GCGTCTAAATGAGTTCGAGCTGAATTCACAGATTTGGATGTATGGTCAACAAATTGCTCA	NM_026134	chrX:108318088-108318148	1.22226	down	6.29092	6.13666	-6.46844	-6.1789	Not Detected	Not Detected
955	A_51_P410516	Mm.159092			RIKEN cDNA 4930408O17 gene [Source:MGI Symbol;Acc:MGI:1921178] [ENSMUST00000021520]	CTGGATCATCTCCCTGCTAAAGGCAGCTAAACCCTGTCCATCTCTGATCCCAGGACCATG		chr12:106103644-106103703	2.11072	up	18.6649	7.05751	-4.89946	-5.97719	Not Detected	Not Detected
956	A_30_P01020549				lincRNA:chr13:62580825-62596425 reverse strand	ACATACTGGGGAGACAGTGGTGTGGGGAACTTATGAATGTACACAATGTGGTAAAAATCC		chr13:62588501-62588442	1.00225	down	24.3341	19.4646	-4.51681	-4.51357	Not Detected	Not Detected
957	A_55_P2026460	Mm.47052	Fabp12	fatty acid binding protein 12	Mus musculus fatty acid binding protein 12 (Fabp12), mRNA [NM_029310]	CATGTTCTTCAGTAGTGATTCGAGATGCTTCCCCCAAAATAAAACTCATAATTATTAGAG	NM_029310	chr3:10244270-10244211	1.96441	up	20.1227	8.17541	-4.79096	-5.76506	Not Detected	Not Detected
958	A_51_P476481	Mm.268175	Cyp2j13	cytochrome P450, family 2, subfamily j, polypeptide 13	Mus musculus cytochrome P450, family 2, subfamily j, polypeptide 13 (Cyp2j13), mRNA [NM_145548]	ATGGGCAGTTTAAGAAGAGAGAATCTTTTCTGCCATTCTCATTGGGAAAGCGAGCTTGCC	NM_145548	chr4:95723288-95712305	1.22464	down	6.16873	6.02919	-6.49674	-6.20439	Not Detected	Not Detected
959	A_55_P2174524					GTCTCCTTTGGAGGCCCAGAAGGCTCTGCTCTTCAAGATGCAGAATGTGAAGAAATGTAG			1.99234	up	21.5905	8.64879	-4.68939	-5.68385	Not Detected	Not Detected
960	A_51_P305811	Mm.482909	1700021A07Rik	RIKEN cDNA 1700021A07 gene	RIKEN cDNA 1700021A07 gene [Source:MGI Symbol;Acc:MGI:1924174] [ENSMUST00000042671]	AGTTGAAACATTCCATCTGACGGACCTCAACTTTTCCTGAACAGAGCATCTCAGAGCTGT	XM_003084825	chr10:21145417-21145476	7.39324	down	6.12307	36.1294	-6.50746	-3.62125	Not Detected	Detected
961	A_55_P2052719	Mm.244226	1110020G09Rik	RIKEN cDNA 1110020G09 gene	Mus musculus RIKEN cDNA 1110020G09 gene (1110020G09Rik), transcript variant 1, mRNA [NM_001085410]	CAGGCAGGGATTTATTTGTAATAGACTAATGGCAAAGGATGTTGGAATATCAAAAATGTC	NM_001085410	chr15:9039801-9039860	1.03665	up	881.661	678.771	0.662366	0.610433	Detected	Detected
962	A_30_P01022886				lincRNA:chr7:26227170-26234328 reverse strand	TGACCCTAGCAACTGAAATTGCGGAGCATCCTGAAAATTGATGGTGTGGTAAATAGTTGA		chr7:26227230-26227171	1.43144	down	49.2867	56.3066	-3.49859	-2.98112	Detected	Detected
963	A_51_P406077	Mm.158971	1110001J03Rik	RIKEN cDNA 1110001J03 gene	Mus musculus RIKEN cDNA 1110001J03 gene (1110001J03Rik), nuclear gene encoding mitochondrial protein, mRNA [NM_025363]	CTGGAGGGAAGGGCTGGGAGCCGTGATGCAGAGAGTCCTCAGATGTTCCTTCATTCAAGA	NM_025363	chr6:38489337-38489396	1.27779	up	3647.08	2277.93	2.71081	2.35716	Detected	Detected
964	A_55_P1953138	Mm.297574			7021-14 Mouse E14.5 retina lambda ZAP II Library Mus musculus cDNA, mRNA sequence [BU922195]	TTTAGTGTGTGCTGCCAAAGCAGATGTCTCGGTGGTCCTTCCTAAGTTTAAAGAAGAGAC		chr5:100357377-100357436	1.01818	down	31.0533	25.2341	-4.16504	-4.13905	Detected	Not Detected
965	A_51_P484500	Mm.42166	Pmfbp1	polyamine modulated factor 1 binding protein 1	Mus musculus polyamine modulated factor 1 binding protein 1 (Pmfbp1), mRNA [NM_019938]	AAGTTATGCTTTGCTGAGTTTTGTCTACCTCCTGAAGTAGAGTTGTAAGACCCCACTCCC	NM_019938	chr8:112066429-112066488	1.37506	up	20.5303	11.916	-4.76203	-5.22153	Not Detected	Not Detected
966	A_55_P2016888		LOC100503878	zinc finger protein 683-like	predicted gene 13060 [Source:MGI Symbol;Acc:MGI:3650254] [ENSMUST00000105884]	GTAGCCAGCTTGAGCAATGGTGCTGGGATTTCTCCGGGAGCAGAGTGTTAGCGATTAAAA		chr4:133614852-133614911	1.47271	down	89.0964	104.721	-2.64442	-2.08594	Detected	Detected
967	A_51_P485421	Mm.342177			immunoglobulin heavy constant mu [Source:MGI Symbol;Acc:MGI:96448] [ENSMUST00000103426]	TGTGGCTAGTGTTTGTGTGGAAGACTGGAATAACAGGAAGGAATTTGTGCGTACTGTGAC		chr12:114659689-114659630	1.00395	down	156570	125452	8.13474	8.14042	Detected	Detected
968	A_55_P2058933	Mm.402393	Kif1b	kinesin family member 1B	Mus musculus kinesin family member 1B (Kif1b), transcript variant 2, mRNA [NM_207682]	CTTGCATCACAGAACTGCTAGTGAACGAGGTAAAAATAATAAAGGTACAACCAGTGCATC	NM_207682	chr4:148550490-148550431	1.25367	up	3002.5	1911.41	2.43023	2.10408	Detected	Detected
969	A_52_P214630	Mm.286407	Sox9	SRY-box containing gene 9	Mus musculus SRY-box containing gene 9 (Sox9), mRNA [NM_011448]	ATAAAACCTTAAAGCGTTCTTATAATATGGCATCTTTCGATTTCTGTATAAAAACAGACC	NM_011448	chr11:112648809-112648868	1.20547	down	6.24804	6.01115	-6.47831	-6.20871	Not Detected	Not Detected
970	A_55_P1996802	Mm.468852	Gm6569	predicted gene 6569	PREDICTED: Mus musculus predicted gene 6569 (Gm6569), mRNA [XM_003085973]	AAGTAAACAGAAGTGGGACTGCTTCTGACATGGCTTCCCCGTGTTCTGGGGACCTCAGCC	XM_003085973	chr15:73666580-73666639	2.28338	up	52.4945	18.3481	-3.40762	-4.59879	Detected	Not Detected
971	A_51_P466673	Mm.292016	Srsf7	serine/arginine-rich splicing factor 7	Mus musculus serine/arginine-rich splicing factor 7 (Srsf7), transcript variant 1, mRNA [NM_146083]	GGAATTGTCAAGCTTAGAGGGACCACTGATAAGCCTACAAATTGGTGCATGACAGAAAAT	NM_146083	chr17:80600364-80600305	1.04148	down	815.958	678.223	0.550637	0.609266	Detected	Detected
972	A_55_P2101585	Mm.101591	Cd55	CD55 antigen	Mus musculus CD55 antigen (Cd55), mRNA [NM_010016]	CTACATATGAACAGGTTTTGTACTTCAGACATGACATGTTCATAGCCAAACTGTAAATCA	NM_010016	chr1:132335775-132335716	1.3	up	5869.7	3603.53	3.39736	3.01885	Detected	Detected
973	A_52_P221776	Mm.216057	Kif12	kinesin family member 12	Mus musculus kinesin family member 12 (Kif12), mRNA [NM_010616]	GAGGTACAGGGACCCTGACCCTAGACCTTGAACCTGAGTCTCGGTTCACAATATGCTGGC	NM_010616	chr4:62826770-62826711	2.85489	up	91.0814	25.4622	-2.61263	-4.12607	Detected	Not Detected
974	A_55_P1989419	Mm.379390	AI987944	expressed sequence AI987944	Mus musculus expressed sequence AI987944 (AI987944), transcript variant 1, mRNA [NM_183167]	CACAACACAGTTATCTCCGAACACATAAAAGAACACATACTAGAGAGAAACCCTATAAAT	NM_183167	chr7:48629773-48629714	1.29389	up	415.227	256.12	-0.423957	-0.795671	Detected	Detected
975	A_30_P01030230				lincRNA:chr13:51248372-51259297 forward strand	TAAGTTGACTTCAGAGTTTGGTTTCTGCGCCAGAACTGTGGAAGCTGACTGAAGAGAAAG		chr13:51250197-51250256	1.11939	down	75.4865	67.4379	-2.88357	-2.72086	Detected	Detected
976	A_30_P01019562				lincRNA:chr10:116814196-116920696 forward strand	TATCTCTGGAATGAGGTTTCGTGCTAGCGTCTTTAGGTCTAACTAGGAGTCTTCCGAGAA		chr10:116846961-116847020	1.23276	down	5.85697	5.76245	-6.57156	-6.26967	Not Detected	Not Detected
977	A_52_P515769	Mm.12862	Pcdh12	protocadherin 12	Mus musculus protocadherin 12 (Pcdh12), mRNA [NM_017378]	AGGGTGATCTTGTAAGACCTGCGATTGTCAAGCTGGTTCACAGAGCTGTTGGGTTCCAGG	NM_017378	chr18:38426927-38426868	1.23296	down	5.85026	5.7568	-6.57321	-6.27108	Not Detected	Not Detected
978	A_30_P01032611				lincRNA:chr14:28231577-28242027 forward strand	GATGTTATCACCCTGCTTATCACTGGAGGCCATTTTCTTATCTCTCTTCACTGCCTTTCT		chr14:28241400-28241459	2.03672	up	14.6788	5.75197	-5.24605	-6.27229	Not Detected	Not Detected
979	A_55_P2351300	Mm.403904	A330094K24Rik	RIKEN cDNA A330094K24 gene	Mus musculus adult male spinal cord cDNA, RIKEN full-length enriched library, clone:A330094K24 product:unclassifiable, full insert sequence. [AK020726]	TGTGTTCTAAAGTTTCTGGAGAAAATTAGAAGGATTGCAAGTAAAGTTGGGTAGTGCTCT		chr18:77968482-77968423	1.2334	down	5.8391	5.74787	-6.57597	-6.27332	Not Detected	Not Detected
980	A_51_P257712				olfactory receptor 104, pseudogene [Source:MGI Symbol;Acc:MGI:2177487] [ENSMUST00000079951]	CTATACTCTGAGGAACAAGGAAGTGAGAGGTGCTCTGAATAGAAAAATCAGAATATTACT		chr17:37499969-37500028	1.26478	down	5.83487	5.88984	-6.57701	-6.23812	Not Detected	Not Detected
981	A_30_P01021194				lincRNA:chr13:94725285-94725556 forward strand	CCAGGTGACATTTTTCTGCTTGTGTTCAAGTCATCTTAAATACTACTCAGAAAAGACTTT		chr13:94725355-94725414	1.2339	down	5.83077	5.74198	-6.57803	-6.2748	Not Detected	Not Detected
982	A_55_P2141841	Mm.322323			AGENCOURT_30293691 NIH_MGC_257 Mus musculus cDNA clone IMAGE:30930553 5', mRNA sequence [CO807821]	TATGTCTAATGTATACCGTGAATGCTATGAGGCCTGTCGAGATGGCTCAGCAGTTAAGAG		chr7:25074106-25074165	2.4798	up	24.8212	7.98843	-4.48821	-5.79844	Not Detected	Not Detected
983	A_52_P590661	Mm.361795	LOC100504422	hypothetical protein LOC100504422	eukaryotic elongation factor-2 kinase [Source:MGI Symbol;Acc:MGI:1195261] [ENSMUST00000098074]	ACAAGCTTTATGAGTGTAAAAAAGAAACATTCTCCAACTCACTACTTCAGAAGAATCCTG	XM_003084730	chr7:128050093-128050152	1.246	up	167.134	107.054	-1.73685	-2.05416	Detected	Detected
984	A_55_P2132268	Mm.272221	A930004D18Rik	RIKEN cDNA A930004D18 gene	Mus musculus RIKEN cDNA A930004D18 gene (A930004D18Rik), transcript variant 1, non-coding RNA [NR_028376]	TTATACGTAAGTGACTGTGAGCATGGGATGAGATTGGCCAATCTCGGAATCTTCTCACTC	NR_028376	chr2:17948827-17948768	1.2344	down	5.82541	5.73903	-6.57935	-6.27554	Not Detected	Not Detected
985	A_55_P2020656	Mm.36852	Orai3	ORAI calcium release-activated calcium modulator 3	Mus musculus ORAI calcium release-activated calcium modulator 3 (Orai3), mRNA [NM_198424]	TTGATAGATGGTATGAGTCCATCAGGTGCTGACAAGATCTGATAAACTTCTGAATGTGGT	NM_198424	chr7:134918605-134918664	1.15208	up	278.382	192.847	-1.00079	-1.20504	Detected	Detected
986	A_55_P2090787	Mm.149438	Mtus1	mitochondrial tumor suppressor 1	mitochondrial tumor suppressor 1 [Source:MGI Symbol;Acc:MGI:2142572] [ENSMUST00000142936]	TAGTTCCTGTGTTGCTGATGCCATTCAGTAGCCTGCAGAAGTCAGGCACACTGGCGGGAC		chr8:42104435-42104376	1.22796	up	105.849	68.7951	-2.39585	-2.69212	Detected	Detected
987	A_30_P01027977				lincRNA:chr2:33496712-33501183 forward strand	ATTGTATGGGAGGAGAGCTGCTACTTAGACATAGGAGACTCTCTTCCTCTTTCTGTTCCT		chr2:33501079-33501138	1.34338	up	9.66686	5.74305	-5.84866	-6.27453	Not Detected	Not Detected
988	A_55_P1993001	Mm.313460			predicted gene, 16792 [Source:MGI Symbol;Acc:MGI:4439716] [ENSMUST00000103526]	GGTGAAGCAGAGGCCTGGACAAGGCCTTGAGTGGATTGGAAATATTTATCCTGGTAGTGG		chr12:116446492-116446433	1.68202	down	5020.9	6740.15	3.17202	3.92221	Detected	Detected
989	A_30_P01031108				lincRNA:chr9:65651848-65652920 reverse strand	AATAAGCTCATTCCTTTGTCTACTAACTTTAAAAATATTTTTCCTTTATAAAAAAAATTA		chr9:65652877-65652818	2.25676	up	178.051	62.9671	-1.64557	-2.81982	Detected	Detected
990	A_55_P2004811					TTTATGCCCAGGGAAAGCGGCGTATGTTATGACAGGAAACAGAGTGGCTATGGTAAAAAG		chr4:126261956-126261897	1.01392	up	29749.4	23417.1	5.73886	5.71892	Detected	Detected
991	A_55_P2170413	Mm.150259	Dock3	dedicator of cyto-kinesis 3	Mus musculus dedicator of cyto-kinesis 3 (Dock3), mRNA [NM_153413]	AGATTATATCACCAAGCACCCAGGAGACGCTGAGAAGATCTCCCAGCTCAAAGAACTAAT	NM_153413	chr9:106813890-106813831	1.23507	down	5.84248	5.75896	-6.57513	-6.27054	Not Detected	Not Detected
992	A_55_P2131951	Mm.407516			uy66g03.y1 McCarrey Eddy round spermatid Mus musculus cDNA clone IMAGE:3664564 5'. [BF149588]	TGAAACAGTGATGGTGGGCCCAACGAAGAAAGGCATGATGGGAAACTGCCCGAGCAACAC		chr10:67045387-67045446	1.18374	down	33.781	31.9142	-4.04357	-3.80022	Detected	Detected
993	A_30_P01025312				lincRNA:chr3:36280098-36347798 reverse strand	TTGAGATAATTGTAGAAGTTTCTTCCTCCAGTCCCATAGTCCCAGAAATAACCTAATGGC		chr3:36347346-36347287	1.17664	down	46.0001	43.1974	-3.59815	-3.36348	Detected	Detected
994	A_51_P206445	Mm.159732	Zfp773	zinc finger protein 773	Mus musculus zinc finger protein 773 (Zfp773), mRNA [NM_029584]	AATTAGTGCCATCTTCTTATTCATATGAAGTTAATGCTTTCTGGGGAATTAGCAAGAGGA	NM_029584	chr7:7084521-7084462	1.28187	up	95.8772	59.6935	-2.5386	-2.89685	Detected	Detected
995	A_30_P01027233				lincRNA:chr11:82593102-82594396 reverse strand	AATGAAATTCGAGAGCTAATGAAATGAATGGTTAATAAAAGAGTGTTGAACCCCTTAAAA		chr11:82593162-82593103	1.79529	up	436.551	194.069	-0.351706	-1.19592	Detected	Detected
996	A_30_P01017635				lincRNA:chr9:56914085-56914489 forward strand	CAAAGGGGCTACTTTTAAGCAATCATATATTATGGGTCCACTGACCCTAAAGGTCTAGTT		chr9:56914229-56914288	1.23487	down	5.88914	5.804	-6.56366	-6.2593	Not Detected	Not Detected
997	A_55_P2050192	Mm.485777	ND5	NADH dehydrogenase subunit 5	mitochondrially encoded NADH dehydrogenase 5 [Source:MGI Symbol;Acc:MGI:102496] [ENSMUST00000082418]	ACTTGATCTGGTTAGAAAAAACCATCCCAAAATCCACCTCAACTCTTCACACAAACATAA		chrM:13402-13461	1.19618	down	7978.08	7616.43	3.84011	4.09855	Detected	Detected
998	A_30_P01019737				lincRNA:chr12:21380896-21387071 forward strand	ATCTTTAGGATAAAATAACTCCACCTGGGGGAGATGAAGAGCCAGAGGAACATCTCAGAG		chr12:21381219-21381278	1.08552	down	13.6835	11.8547	-5.34735	-5.22896	Not Detected	Not Detected
999	A_51_P126626	Mm.292401	Zfp503	zinc finger protein 503	Mus musculus zinc finger protein 503 (Zfp503), mRNA [NM_145459]	TAACTATTTTTAATTTTTAAGTCCACCCGCTGAGAAGGGGACAAGGTTTACGTCATGTGC	NM_145459	chr14:22803318-22803259	1.25338	down	59.5514	59.5704	-3.22565	-2.89982	Detected	Detected
1000	A_51_P249286	Mm.181709	Rgs16	regulator of G-protein signaling 16	Mus musculus regulator of G-protein signaling 16 (Rgs16), mRNA [NM_011267]	GAGAGAACTCTTTTAAGTATAATATTGTGTTCTGTTGTGTTGTGCCGATTGTCTCGCTGC	NM_011267	chr1:155592244-155592303	1.70565	down	103.939	141.489	-2.42212	-1.6518	Detected	Detected
1001	A_55_P2117222	Mm.284760	Lhfpl5	lipoma HMGIC fusion partner-like 5	Mus musculus tetraspan transmembrane protein, hair cell stereocilia, mRNA (cDNA clone MGC:182950 IMAGE:9087564), complete cds. [BC147847]	AATGGTACCTGTCTTTCTCCGTGGGAATATCCTTCCCTGGGGCTGTGGGTGGAGAAGTGG		chr17:28717109-28717168	1.08998	up	77.3448	56.6326	-2.84848	-2.97279	Detected	Detected
1002	A_55_P2181109	Mm.4154	Il10rb	interleukin 10 receptor, beta	Mus musculus interleukin 10 receptor, beta (Il10rb), mRNA [NM_008349]	GTAATTTGAGCCCTTTGTGCTCACTAAAACAAGGATCACATTTAACTTGTGACAAACAAA	NM_008349	chr16:91425744-91425803	1.03054	down	6106.2	5022.16	3.45435	3.49774	Detected	Detected
1003	A_55_P2000603	Mm.17958	Slc50a1	solute carrier family 50 (sugar transporter), member 1	Mus musculus solute carrier family 50 (sugar transporter), member 1 (Slc50a1), mRNA [NM_009057]	TCATTTCGGAGGCTGAGGTGGTATTAGAATGTGCCTTAAAATAAACTGTTCCCCACCCCT	NM_009057	chr3:89072228-89072169	1.09028	down	8588.2	7473.04	3.94643	4.07113	Detected	Detected
1004	A_55_P2049061					AAGCATCACAGCTACCTGTAGGAGTTCTGCAACTACCTGCCCCTCTGCATGCCCATTATC		chr17:074219845-074219786	1.23833	down	1222.64	1208.35	1.13407	1.44247	Detected	Detected
1005	A_30_P01033614				lincRNA:chr9:24292762-24307562 forward strand	ACGAAGTGCCACCCTCAGTGTTTGCGGCCAAGAAGGGAAAAAGCACGCTAAAATTTAATT		chr9:24306893-24306952	1.33364	up	12.6981	7.59904	-5.45517	-5.87053	Not Detected	Not Detected
1006	A_55_P2026291	Mm.379086	Smarce1	SWI/SNF related, matrix associated, actin dependent regulator of chromatin, subfamily e, member 1	Mus musculus SWI/SNF related, matrix associated, actin dependent regulator of chromatin, subfamily e, member 1 (Smarce1), mRNA [NM_020618]	GTCTTAGAGACTAGAAACAAGATAGTTTGTAGTGTGTGCTCCCTAAAATCTAGAATAGAT	NM_020618	chr11:99070494-99070435	1.07276	down	2148.15	1839.17	1.94716	2.04849	Detected	Detected
1007	A_55_P2107957	Mm.221269	Fam175a	family with sequence similarity 175, member A	Mus musculus family with sequence similarity 175, member A (Fam175a), mRNA [NM_172405]	ACATTACGGAAGACACCTGATATCAATCTCTGGCCTTCATAAACTCCTGTGCACACGTAC	NM_172405	chr5:101233880-101233821	1.10815	up	208.837	150.406	-1.41548	-1.56363	Detected	Detected
1008	A_55_P2036994		Zic3	zinc finger protein of the cerebellum 3	zinc finger protein of the cerebellum 3 [Source:MGI Symbol;Acc:MGI:106676] [ENSMUST00000088629]	CTAATTCCTGATGAAGAACTTGATACTGACGTTGGTATGCAGCAACCAGTCCTCCATAAC		chrX:55294385-55294444	1.88269	up	14.1479	5.9975	-5.29919	-6.21199	Not Detected	Not Detected
1009	A_55_P2075692	Mm.440339	Trpm3	transient receptor potential cation channel, subfamily M, member 3	Mus musculus transient receptor potential cation channel, subfamily M, member 3 (Trpm3), transcript variant 8, mRNA [NM_001035245]	TCTCATCGTGGAAGGAGGACCCAATGTGATCTCAATTGTTTTGGAATACCTTCGAGACAC	NM_001035245	chr19:22841152-22841211	1.23101	down	6.12303	6.01568	-6.50747	-6.20762	Not Detected	Not Detected
1010	A_51_P230098	Mm.24337	Pbk	PDZ binding kinase	Mus musculus PDZ binding kinase (Pbk), mRNA [NM_023209]	TGTTGTGGTCTAAGCTCAAAGCATTAACTTGTATGGGAACTGTTAACTAGATATATGTAG	NM_023209	chr14:66436224-66436283	1.00696	up	241.923	191.744	-1.20331	-1.21331	Detected	Detected
1011	A_51_P348652	Mm.19804	Spast	spastin	Mus musculus spastin (Spast), transcript variant 2, mRNA [NM_016962]	ATAGAACATCGCACTTCACAGGAAACAAGAGCTTTGGCTACAGGAACCCAGACTTCGTTT	NM_016962	chr17:74787677-74787736	1.06044	down	3431.47	2904.18	2.6229	2.70756	Detected	Detected
1012	A_55_P2067620	Mm.360305			immunoglobulin kappa chain variable 2-137 [Source:MGI Symbol;Acc:MGI:4439879] [ENSMUST00000103302]	AGTAAGAGTCTCCTGCATAGTAATGGCAACACTTACTTGTATTGGTTCCTGCAGAGGCCA		chr6:67505984-67506043	6.30664	up	1707.8	216.12	1.61621	-1.04066	Detected	Detected
1013	A_30_P01026906				lincRNA:chr12:70213282-70225157 reverse strand	TTACCTTCCATTGTTCTAAGTGGTCTTGGTGCTGGACTATTGATGAGGCCTATGGAGAGA		chr12:70224098-70224039	1.32196	down	73.3444	77.3822	-2.9251	-2.52242	Detected	Detected
1014	A_30_P01027328				lincRNA:chr4:146124275-146149125 reverse strand	CTCCTTGACCTTTAACCTTCTAGTGCTCTTAGTGTTGATTTACAGTTATGGAGAGTTGAC		chr4:146125833-146125774	1.06262	up	73.2666	55.028	-2.92663	-3.01425	Detected	Detected
1015	A_30_P01024720				lincRNA:chr6:67016874-67030651 forward strand	TCTCCTGAATTAAACTAAACTTAACCTACAAATGTCTGGTCCTAGCTGATTTTGACAAGA		chr6:67030107-67030166	2.5633	up	26.3246	8.19633	-4.40337	-5.76137	Not Detected	Not Detected
1016	A_51_P411297	Mm.28379	Nup50	nucleoporin 50	Mus musculus nucleoporin 50 (Nup50), mRNA [NM_016714]	TGAAGACGAGCGAGGATGCCGATGAATTGCACAAGATTTTACTGGAGAAAAAGGATGCCT	NM_016714	chr15:84770217-84770276	1.11917	down	1099.03	981.659	0.980299	1.14273	Detected	Detected
1017	A_30_P01024846				lincRNA:chr2:118408095-118415745 forward strand	TGACATTTTCATGAGCTAATAAGGCCACATGCTGGTTATTTACTGAGCTCCTGCCTCAGG		chr2:118412619-118412678	1.34204	down	7.87714	8.43703	-6.14404	-5.71962	Not Detected	Not Detected
1018	A_66_P102271	Mm.377889	Tas2r136	taste receptor, type 2, member 136	Mus musculus taste receptor, type 2, member 136 (Tas2r136), mRNA [NM_181276]	AAGACATTCTTATATCTTGCTATGGGGAAACAAGAGGATCAAACAGGCCTTTGTGTTGGC	NM_181276	chr6:132727305-132727246	1.8612	down	6.3484	9.43002	-6.45532	-5.55909	Not Detected	Not Detected
1019	A_55_P2052465					TAGGCATCACAGACATGGGTTTTACAGACATGGGCATCATAGACATGGACATCACAGACA		chr17:050064674-050064615	1.22462	down	6.3726	6.22837	-6.44983	-6.15749	Not Detected	Not Detected
1020	A_30_P01020580				lincRNA:chr2:151992806-152025456 reverse strand	TGAGGAGGAGGAGCCTGCAGTGGGATGCTGAGCCTGATGGTAGCTTAACCTACCCCGGGA		chr2:152021301-152021242	1.08258	down	51.4927	44.4898	-3.43542	-3.32095	Detected	Detected
1021	A_30_P01033442				lincRNA:chr18:63226635-63227111 reverse strand	CATTTCTGAGAGATGCTGAGTTTAAGTGGAGATGCAGTGGCTATGAGTAACGATACTCCT		chr18:63226695-63226636	1.2232	down	6.42125	6.26865	-6.43886	-6.14819	Not Detected	Not Detected
1022	A_55_P2106404					AAGTCTCTCTGTCAGTCTGCTGGGAATGCACGGACAAAAGGCAGGGCAGACTGACAGACC		chr10:126628729-126628670	1.01816	up	27.0428	21.1979	-4.36454	-4.3905	Not Detected	Not Detected
1023	A_55_P2160628	Mm.82274	Kalrn	kalirin, RhoGEF kinase	Mus musculus kalirin, RhoGEF kinase (Kalrn), transcript variant 1, mRNA [NM_177357]	ACGTACAAAGAGAAAGGGGCATTCTCTGTATAGTTTGATGACTGAAGTGAACAGGGAGGC	NM_177357	chr16:33973150-33973091	2.30688	up	18.2339	6.30826	-4.93316	-6.13911	Not Detected	Not Detected
1024	A_51_P481768	Mm.302175	Tcstv1	2-cell-stage, variable group, member 1	Mus musculus 2-cell-stage, variable group, member 1 (Tcstv1), mRNA [NM_018756]	AAGGTGTTCTAATTCTGAGGCACTTTGTTTAGGCAAAGATCAAAGCCACTGCTCTGAGGA	NM_018756		1.22075	down	6.49465	6.32756	-6.42246	-6.1347	Not Detected	Not Detected
1025	A_55_P2055888					ACTTGATCTGTGATTGTAGACCCACAGATTGTTGTTTTGGACAACGGCTTTCTGGAGCCA		chr8:022587053-022587112	1.22001	down	6.51954	6.34801	-6.41694	-6.13005	Not Detected	Not Detected
1026	A_30_P01020880				lincRNA:chr14:55671783-55680316 reverse strand	CTTGGTAAACATCTGCCTTGGGATAATTAGAAGTGTTGTGTTATGCATTCTAGTCTGACT		chr14:55679130-55679071	3.15333	up	25.1557	6.36682	-4.4689	-6.12578	Not Detected	Not Detected
1027	A_55_P2178743		Commd7	COMM domain containing 7	COMM domain containing 7 [Source:MGI Symbol;Acc:MGI:1914197] [ENSMUST00000094447]	CAAGAGGTTCGAACATCAAAAGTTCAAGGTCAGTTTGGGCTTTGTGAGCCACTTTCTTGA		chr2:153447409-153447350	2.06771	up	16.5912	6.40389	-5.06937	-6.1174	Not Detected	Not Detected
1028	A_55_P2113940	Mm.174191	Gm9776	predicted gene 9776	predicted gene 9776 [Source:MGI Symbol;Acc:MGI:3641792] [ENSMUST00000059598]	GCGATCATCCGCCTGCAAGCTTTGCCTAAGTTTTTCCTGGGGCCCGAGGTTCTTACTTGA	XM_001472542	chr13:95128468-95128409	1.62256	down	32.0855	41.5494	-4.11786	-3.41959	Not Detected	Detected
1029	A_30_P01022105				lincRNA:chr1:93744621-93825321 reverse strand	CCTGAGCTGTGTGCTGGGTGTGGAGTAGGGCCTTCTAGGCTGGGTGCTATAGGTTATGGG		chr1:93755604-93755545	1.19442	up	554.476	370.493	-0.00673199	-0.263046	Detected	Detected
1030	A_30_P01018631				lincRNA:chr13:74642700-74701900 forward strand	AGTTTCCTAGATGTGTATGGGGTTTGTTGGGTGGATATGGCAAGTTCTACCTGCTGTGTT		chr13:74643455-74643514	1.72401	up	48.7708	22.5775	-3.51377	-4.29954	Detected	Not Detected
1031	A_55_P2093720	Mm.140761	Dnajc5	DnaJ (Hsp40) homolog, subfamily C, member 5	Mus musculus DnaJ (Hsp40) homolog, subfamily C, member 5 (Dnajc5), mRNA [NM_016775]	GAGACAGAATTCTACGTATCCCCTGAAGACTTGGAGGCACAGCTGCAGTCTGATGAAAGG	NM_016775	chr2:181283486-181283545	1.21063	down	269.23	260.129	-1.04902	-0.773264	Detected	Detected
1032	A_30_P01024877				lincRNA:chr9:88577769-88614651 reverse strand	GAATTTTTAAGACACTACATTCTACTGTGTAGAAACTCTCTATAACAGACCAGATGGCCA		chr9:88578686-88578627	1.21234	down	6.70529	6.48783	-6.37641	-6.09861	Not Detected	Not Detected
1033	A_55_P2122688	Mm.23458	Zmym3	zinc finger, MYM-type 3	Mus musculus zinc finger, MYM-type 3 (Zmym3), transcript variant 1, mRNA [NM_019831]	GTTGTAGTGAGAAACTGTTGTCACAACTAACTTGTCTCTGGAATTGTTTCAAATAAAGAG	NM_019831	chrX:98599792-98599733	1.15456	up	3262.84	2255.46	2.5502	2.34286	Detected	Detected
1034	A_55_P2013705	Mm.127263	C230004F18Rik	RIKEN cDNA C230004F18 gene	Mus musculus 0 day neonate cerebellum cDNA, RIKEN full-length enriched library, clone:C230004F18 product:hypothetical protein, full insert sequence. [AK082088]	ATTTTTTCCCATAGGTGCATTGTTATCCTTGCCATGAGAGCAGACAAAAATGAAAAATAG		chrX:58428515-58428574	1.20906	down	6.76701	6.5298	-6.3632	-6.08931	Not Detected	Not Detected
1035	A_30_P01032659				lincRNA:chr17:6806500-6861042 forward strand	TTCTTCACGAGCACTGGAGACATTTATGCGTGCATCATGAGTCTTCATGCTGCAAGGTTA		chr17:6856940-6856999	1.20787	down	6.78584	6.54154	-6.35919	-6.08672	Not Detected	Not Detected
1036	A_55_P2071581	Mm.425462	Gm7710	predicted gene 7710	PREDICTED: Mus musculus predicted gene 7710 (Gm7710), miscRNA [XR_105120]	ACTGTAGGGGCGGCCAGTGTGGCAGAATCCAAGCTTGTCTGTTTGGCTTTTGTGAAAAAA	XR_105120	chr7:80762806-80762747	1.07753	down	3070.87	2640.86	2.46272	2.57044	Detected	Detected
1037	A_55_P2025855	Mm.254223	Hnrnpul1	heterogeneous nuclear ribonucleoprotein U-like 1	Mus musculus heterogeneous nuclear ribonucleoprotein U-like 1 (Hnrnpul1), transcript variant 1, mRNA [NM_144922]	CTCTTCATACAGGCCAGGCATTTTCCTCTCTGGATTCCAACAGGCAACAGTGAGCTTTTC	NM_144922	chr7:26507118-26507059	1.17442	down	1419.4	1330.4	1.34935	1.58129	Detected	Detected
1038	A_51_P521307	Mm.377493	Olfr1512	olfactory receptor 1512	Mus musculus olfactory receptor 1512 (Olfr1512), mRNA [NM_146432]	TACCACTTTCTGGGAAGTTCCCAGTGTTTCCTATACACCACTATGGCCTATGACAGGTAC	NM_146432	chr14:52992414-52992355	1.20436	down	6.83672	6.57144	-6.34841	-6.08014	Not Detected	Not Detected
1039	A_55_P2067161	Mm.242827	Usp26	ubiquitin specific peptidase 26	Mus musculus ubiquitin specific peptidase 26 (Usp26), mRNA [NM_031388]	AATTTCCACTTCTAGAATAAACGTTGAAGGAGCTCTGCATGTGCTCGGGACCTACTGTGT	NM_031388	chrX:49107238-49107179	1.21201	up	39.8725	26.2556	-3.80439	-4.0818	Detected	Not Detected
1040	A_55_P2070940	Mm.459837	Krtap20-2	keratin associated protein 20-2	Mus musculus keratin associated protein 20-2 (Krtap20-2), mRNA [NM_001163615]	GCTGTGGCTATGGTGGCTATGGTTATGGCTGCTGCCGCCCACTCTGCTATAGAAGATACT	NM_001163615	chr16:89206262-89206321	1.12717	down	333.087	299.642	-0.741958	-0.569253	Detected	Detected
1041	A_30_P01020691				lincRNA:chr13:26649529-26838004 reverse strand	ATAATCTGGAGAATGAGATGTTCCTCTGGGAGGATTTAATGCTGGGGGGTACAAGTGTTC		chr13:26716639-26716580	1.2133	up	10.0179	6.58971	-5.7972	-6.07613	Not Detected	Not Detected
1042	A_52_P362111	Mm.400193	Fam3c	family with sequence similarity 3, member C	Mus musculus family with sequence similarity 3, member C (Fam3c), mRNA [NM_138587]	CCAACTCCTGTTGTATCTTTTCACAGTCTTTATTTTTGACCTTCCAAAGAAATCCAGAAA	NM_138587	chr6:22257965-22257906	1.2724	up	2286.26	1434.03	2.03706	1.68951	Detected	Detected
1043	A_52_P708507	Mm.194594	Myadml2	myeloid-associated differentiation marker-like 2	Mus musculus myeloid-associated differentiation marker-like 2 (Myadml2), transcript variant 1, mRNA [NM_026751]	GTGATATAAGTTAGAAATCAGGCAACTTCCTGAGGTTGAAATGGGTGGAAAGCGAGCCTT	NM_026751	chr11:120508015-120507958	1.02731	down	8.0439	6.59512	-6.11382	-6.07495	Not Detected	Not Detected
1044	A_30_P01025445				lincRNA:chr10:18104309-18104881 forward strand	GGAAGTCTATGAGCTACCATGTGACCTTCTAGTGTATTTCCTTTGTCTAAACTTGTTGAA		chr10:18104762-18104821	1.05496	up	8.71915	6.59618	-5.99753	-6.07472	Not Detected	Not Detected
1045	A_52_P605812	Mm.268037	Ptrh1	peptidyl-tRNA hydrolase 1 homolog (S. cerevisiae)	Mus musculus peptidyl-tRNA hydrolase 1 homolog (S. cerevisiae) (Ptrh1), mRNA [NM_178595]	CCGTTCGCTATTTGCGGTGTAGGAAAGGTCTAGGAAGGGTAAACTTTCTGAACCTTTTGA	NM_178595	chr2:32633011-32633070	1.03948	up	412.98	317.079	-0.431785	-0.48765	Detected	Detected
1046	A_55_P2038384		Prkd3	protein kinase D3	protein kinase D3 [Source:MGI Symbol;Acc:MGI:1922542] [ENSMUST00000124229]	TTAAGTCACTGTCTTCTTAAAATACTTTGGAAAAATATTAGCTCAGTTATGTTTTAGAAA		chr17:79370954-79370895	1.44713	up	14.4592	7.9743	-5.26779	-5.80099	Not Detected	Not Detected
1047	A_30_P01031531				lincRNA:chr18:69923410-69965360 reverse strand	TTCACCTGAGAGACGCGTGTGTACTGACTACATTTTCTAAAGATAGCCTGCGCATTCTGA		chr18:69943552-69943493	1.19217	down	6.91978	6.58392	-6.33099	-6.0774	Not Detected	Not Detected
1048	A_30_P01021149				lincRNA:chr1:137689555-137692960 reverse strand	TCTAGGAGCACTCCTTTGCTTTCCTAGGATGACCACTTGCTACATACAACTCCTCATGTT		chr1:137692477-137692418	1.86101	up	15.3392	6.57824	-5.18256	-6.07865	Not Detected	Not Detected
1049	A_55_P2043062	Mm.328848	Hs3st6	heparan sulfate (glucosamine) 3-O-sulfotransferase 6	Mus musculus heparan sulfate (glucosamine) 3-O-sulfotransferase 6 (Hs3st6), mRNA [NM_001012402]	ATGTCTGTCTGCTGGCTCACTGCAGTATTTAGGGAATAAAGCCTAGATTTGTCTTCTTCC	NM_001012402	chr17:24895569-24895628	1.79445	up	41.1865	18.318	-3.75761	-4.60116	Detected	Not Detected
1050	A_30_P01027529				lincRNA:chr17:66802920-66834745 forward strand	ATGTTAGTATTGATTAGTGTTTATAGGAAGGTTAGGATCTGGGCGGATCCAACAATCTTC		chr17:66831921-66831980	1.18801	down	6.91687	6.55822	-6.33159	-6.08304	Not Detected	Not Detected
1051	A_30_P01020850				lincRNA:chr7:46705675-46735750 reverse strand	AATCCATGCTCCAACTGGAAGATCACCTCAGGTTTGGTCATGCAATGTCCTGTAAGTGGT		chr7:46722760-46722701	1.18654	down	6.91158	6.54507	-6.3327	-6.08594	Not Detected	Not Detected
1052	A_55_P2136793	Mm.473686	Gm13125	predicted gene 13125	Mus musculus predicted gene 13125 (Gm13125), mRNA [NM_001115077]	CAAAGGATGCAACAACATTGTGATGAGCTTATGAATCTACTGAAAACATTTAGGAATCCA	NM_001115077	chr4:143962818-143962759	1.18488	down	6.90444	6.52916	-6.33419	-6.08945	Not Detected	Not Detected
1053	A_30_P01032882				lincRNA:chr13:70762342-70776512 reverse strand	TTGTTGCACATGAGTATGACATCAGGGTTGTTGTACATGGGTATGACATCAGGGTTGTTG		chr13:70762493-70762434	1.02107	down	350.954	285.997	-0.666576	-0.636493	Detected	Detected
1054	A_55_P1992838	Mm.4132	Socs2	suppressor of cytokine signaling 2	Mus musculus suppressor of cytokine signaling 2 (Socs2), transcript variant 1, mRNA [NM_007706]	TGACAGTGTGGTTCATCTGATTGACTACTATGTCCAGATGTGCAAGGATAAACGGACAGG	NM_007706	chr10:94875527-94875468	3.14886	up	390.382	98.9446	-0.512972	-2.1678	Detected	Detected
1055	A_51_P106428	Mm.21714	Nsmce4a	non-SMC element 4 homolog A (S. cerevisiae)	Mus musculus non-SMC element 4 homolog A (S. cerevisiae) (Nsmce4a), mRNA [NM_001162855]	TGTAGCTTTTGATAGTTATTGGATCTGTCATGGTTGTCTTTGATTAAAGGAAATCCACTG	NM_001162855	chr7:137676108-137676049	1.07529	up	10270.4	7622.84	4.20449	4.09976	Detected	Detected
1056	A_51_P123134	Mm.31911	Ercc6l	excision repair cross-complementing rodent repair deficiency complementation group 6 - like	Mus musculus excision repair cross-complementing rodent repair deficiency complementation group 6 - like (Ercc6l), mRNA [NM_146235]	TGGTAATGACTATGAGAGTCTTGTAGCTCGTGGGAAAGAACTGAAAGAGTGCGGGAAGAT	NM_146235	chrX:99338680-99338621	1.23421	down	145.676	143.494	-1.93509	-1.6315	Detected	Detected
1057	A_51_P124606	Mm.4695	Nat2	N-acetyltransferase 2 (arylamine N-acetyltransferase)	Mus musculus N-acetyltransferase 2 (arylamine N-acetyltransferase) (Nat2), transcript variant 1, mRNA [NM_010874]	CTGGTGGTCATGTTGATGTGTGCTAGGAAATACCCAGCATTGGCTTACAGCTAAATTTAT	NM_010874	chr8:70026092-70026151	1.15996	up	699.311	481.155	0.328077	0.114008	Detected	Detected
1058	A_51_P228254	Mm.32047	Zdhhc21	zinc finger, DHHC domain containing 21	Mus musculus zinc finger, DHHC domain containing 21 (Zdhhc21), mRNA [NM_026647]	GAACATCTCAGAACGTTTCATTAATGTGCAGAAGTGGTTCCATGAAGGACGGTGGCTCAT	NM_026647	chr4:82448734-82448675	1.32753	up	2504.17	1505.49	2.1684	1.75966	Detected	Detected
1059	A_55_P2170813	Mm.10091	Pkig	protein kinase inhibitor, gamma	Mus musculus protein kinase inhibitor, gamma (Pkig), transcript variant 4, mRNA [NM_001164053]	TTGTACCAAGAGACTGATACTTAGGCCCAGGAAATAAATGCTGGTGGTTTGTGTGACTGG	NM_001164053	chr2:163551834-163551893	1.0894	up	20409.5	14952.1	5.19524	5.07171	Detected	Detected
1060	A_52_P734742	Mm.70999	Gm88	predicted gene 88	Mus musculus predicted gene 88 (Gm88), mRNA [NM_001111142]	GCATTAGTCCAGAGCTGCAACAACAGATTTGTGACCTCCTATCTGAGGGGGAGGAAGAGG	NM_001111142	chr17:46393661-46393720	1.50599	up	13.1146	6.95005	-5.40861	-5.99933	Not Detected	Not Detected
1061	A_55_P1986306	Mm.117581	Ltv1	LTV1 homolog (S. cerevisiae)	Mus musculus LTV1 homolog (S. cerevisiae) (Ltv1), mRNA [NM_181470]	GCGGTTCTCCTGTCAGCTAACTTGTAAATACTATAATGTTGTAAGTTTAATATTACACGC	NM_181470	chr10:12898542-12898483	1.18915	up	3735.3	2506.94	2.74529	2.49536	Detected	Detected
1062	A_30_P01028727				lincRNA:chr13:28490070-28492645 reverse strand	TTAGATTCCTGGAATAGAAATTGCCTGATTTCATATGCAGAAACCACTTGTCTAATCATG		chr13:28490340-28490281	1.48645	down	11.2025	13.2899	-5.63597	-5.0641	Not Detected	Not Detected
1063	A_55_P2037812	Mm.253736	Palmd	palmdelphin	Mus musculus palmdelphin (Palmd), mRNA [NM_023245]	CCGGGGGAACCAGTATATTTTTATTGTATTGATACCAAAGCATTTCTAATAAGAGCTTGT	NM_023245	chr3:116621277-116621218	1.20858	down	7.23117	6.97493	-6.26748	-5.99417	Not Detected	Not Detected
1064	A_30_P01023787				lincRNA:chr4:135896689-135918414 reverse strand	AAGAGAATCAACTACAAGACCAGCATTAGCCTGGGAAATGAACTCAGAGACAAGAGGGAA		chr4:135904695-135904636	1.20867	down	7.23587	6.98001	-6.26655	-5.99312	Not Detected	Not Detected
1065	A_52_P229044	Mm.323901	Slc20a2	solute carrier family 20, member 2	Mus musculus solute carrier family 20, member 2 (Slc20a2), mRNA [NM_011394]	TGGTGCGGTTACTTACAGTAGATGTGTATTGTGTACCTAGAATAGGTAGCATTTATCTCC	NM_011394	chr8:23679094-23679153	1.32064	up	127.403	76.9929	-2.12846	-2.5297	Detected	Detected
1066	A_55_P2055354					TTGGAAGTGACATCACACGACCACAGAAAGTGACTTTAGGGAAACAGGAAGTGACTCTGA			1.74089	up	40.4357	18.5374	-3.78415	-4.58398	Detected	Not Detected
1067	A_30_P01026389				lincRNA:chr18:75513062-75523889 forward strand	CATAAGTCTGCTATTTCGGTCTCTGTGACTTGTGGCTGCACCGTGATTAGGGTTTGATTA		chr18:75523653-75523712	1.70097	up	34.9621	16.4043	-3.99399	-4.76035	Not Detected	Not Detected
1068	A_30_P01032107				lincRNA:chr12:5303823-5379098 forward strand	AAGACAAGGCATTTTAACAAAATGGCTCCAGTATGGAGGTGGGTGGGTACAGTACAAGGT		chr12:5371640-5371699	1.35873	down	7.23188	7.84226	-6.26734	-5.82508	Not Detected	Not Detected
1069	A_30_P01022239				lincRNA:chr14:44146705-44149729 reverse strand	AAAGCTTTAGAGAAGAGATGTGACTCTGAAGAACACCCTAAGTGCTGCAGATGGATGGCT		chr14:44147338-44147279	1.20842	down	7.22577	6.96879	-6.26856	-5.99544	Not Detected	Not Detected
1070	A_30_P01032868				lincRNA:chr2:77146893-77155643 forward strand	CCGAGGCTTTCTATAGTAACATTTTCATCCCCCGGATCTCTGCTCTTGACATTTACGTCT		chr2:77151618-77151677	1.21607	down	66.5338	64.5738	-3.0657	-2.78347	Detected	Detected
1071	A_55_P2064063	Mm.20940	Casp14	caspase 14	Mus musculus caspase 14 (Casp14), mRNA [NM_009809]	CTGCCTCTTGCACAATGAAATGCTATAATTACTTTCGATTGGTGTAATGAGAATTCAGTA	NM_009809	chr10:78174820-78174761	1.25278	down	207.793	207.76	-1.42271	-1.09757	Detected	Detected
1072	A_52_P130787	Mm.62535	Kcna6	potassium voltage-gated channel, shaker-related, subfamily, member 6	Mus musculus potassium voltage-gated channel, shaker-related, subfamily, member 6 (Kcna6), mRNA [NM_013568]	GAGAGTTGCTGGTCTGATCAAAGGAGAGGAGGTGTTAGGATGATCTGGGATCGGAAGAAT	NM_013568	chr6:126658483-126658424	1.20889	down	7.1958	6.9426	-6.27456	-6.00087	Not Detected	Not Detected
1073	A_55_P1960708	Mm.435494	Setd1a	SET domain containing 1A	Mus musculus SET domain containing 1A (Setd1a), mRNA [NM_178029]	CTTCTTGTTGGGCTGGATTGTACATAATGTTAATAGTGAAACCCAACACCACATTTTTAT	NM_178029	chr7:134943548-134943607	1.24686	down	2716.21	2702.94	2.28567	2.60397	Detected	Detected
1074	A_51_P210143	Mm.26652	Syne2	synaptic nuclear envelope 2	Mus musculus synaptic nuclear envelope 2 (Syne2), mRNA [NM_001005510]	GCAAGTGCCAAGTGGGAGCCGCTCCGTCATGAAATTTCTTTGTATCTCCAACAACTAAAA	NM_001005510	chr12:77022219-77023953	1.35135	down	619.446	668.079	0.153122	0.587524	Detected	Detected
1075	A_55_P2005330	Mm.29978	Egln2	EGL nine homolog 2 (C. elegans)	Mus musculus EGL nine homolog 2 (C. elegans) (Egln2), mRNA [NM_053208]	TGTGTGGTGTGGAGGGCACTAAGTATCACTGAGGAGCAACAAGGAGAGACCTCTGCTGCC	NM_053208	chr7:27944079-27944020	1.34283	up	3261.55	1938.47	2.54963	2.12435	Detected	Detected
1076	A_66_P110251	Mm.207484	Tmem91	transmembrane protein 91	Mus musculus transmembrane protein 91 (Tmem91), mRNA [NM_177102]	AGCTGGAGGCCCCCTCTTTTTCCTGGCCACCCCTACCCAGAAGGAAGCAATGTGAGAAAT	NM_177102	chr7:26454238-26454179	6.60295	down	921.322	4855.18	0.725848	3.44896	Detected	Detected
1077	A_30_P01023438				lincRNA:chr18:5808025-5818625 reverse strand	TGGATATGTCAATGAGGCACAGATATCCTAGGGACTGGGGCAGAGGTCACAGCTGGCCCT		chr18:5809177-5809118	1.20979	down	7.11447	6.86925	-6.29096	-6.0162	Not Detected	Not Detected
1078	A_30_P01032826				lincRNA:chr8:108098325-108110775 reverse strand	TTGCAGCATTCCAGGCTATATAACAAAATCTGTGAGCTGGGACTGCAGACAACACAATGG		chr8:108103608-108103549	1.2101	down	7.09401	6.85123	-6.29511	-6.01999	Not Detected	Not Detected
1079	A_51_P305230	Mm.390167	Elavl3	ELAV (embryonic lethal, abnormal vision, Drosophila)-like 3 (Hu antigen C)	Mus musculus ELAV (embryonic lethal, abnormal vision, Drosophila)-like 3 (Hu antigen C) (Elavl3), mRNA [NM_010487]	CTGGCCTATACTGAGAGAAAGGGGAGGGAACAGGTTTAAAAATCCCCAAAACGGCAAAAA	NM_010487	chr9:21822530-21822471	1.21066	down	7.04989	6.81174	-6.30411	-6.02832	Not Detected	Not Detected
1080	A_55_P2124140	Mm.137751	Gm10344	predicted gene 10344	predicted gene 10344 [Source:MGI Symbol;Acc:MGI:3642672] [ENSMUST00000096324]	TGTCCTATTATAAACATTGCTTGGATGGGCATGCAGACCTTTCTTGTCTGCTCCCTCACA	XM_003085290	chrX:131281155-131281096	3.06245	up	26.0584	6.79099	-4.41804	-6.03273	Not Detected	Not Detected
1081	A_55_P2353181	Mm.185993	C130030K03Rik	RIKEN cDNA C130030K03 gene	Mus musculus 16 days embryo head cDNA, RIKEN full-length enriched library, clone:C130030K03 product:inferred: PROTEASOME SUBUNIT ALPHA TYPE 6 (EC 3.4.99.46) (PROTEASOME IOTA CHAIN) (MACROPAIN IOTA CHAIN) (MULTI, full insert sequence. [AK048022]	CTTGTCTGAATTCACTCTTGTCTGCAGCTAGAACTCTTTCTTTAAAAACCATTATTCAGA		chr10:48813253-48813194	1.21125	down	7.00243	6.76919	-6.31386	-6.03737	Not Detected	Not Detected
1082	A_55_P1982532					TTTAAAACCAATGTTGAATTCACCTTCTCCTATTCTGACTCGGGGCTGCCTCACCTAGAG		chrX:011491166-011491107	1.46494	up	50.8771	27.7178	-3.45277	-4.00361	Detected	Not Detected
1083	A_51_P210350	Mm.233921	Slc17a8	solute carrier family 17 (sodium-dependent inorganic phosphate cotransporter), member 8	Mus musculus solute carrier family 17 (sodium-dependent inorganic phosphate cotransporter), member 8 (Slc17a8), mRNA [NM_182959]	TTGGATTTTCCCATACCAAAGGAGTGGCTATCTCCTTCCTGGTGCTTGCTGTAGGATTTA	NM_182959	chr10:89046218-89046159	1.01692	up	70.3303	55.1964	-2.98564	-3.00985	Detected	Detected
1084	A_52_P448466	Mm.290116	BC004004	cDNA sequence BC004004	Mus musculus cDNA sequence BC004004 (BC004004), mRNA [NM_030561]	GGCAAGGTGAGATATTGGTTTAGTTGAGATGCAGGAGTATCCTAAATAATATTCTGTGCT	NM_030561	chr17:29439575-29439634	1.14996	up	159.032	110.372	-1.80854	-2.01012	Detected	Detected
1085	A_55_P2125947	Mm.24244	Agpat2	1-acylglycerol-3-phosphate O-acyltransferase 2 (lysophosphatidic acid acyltransferase, beta)	Mus musculus 1-acylglycerol-3-phosphate O-acyltransferase 2 (lysophosphatidic acid acyltransferase, beta) (Agpat2), mRNA [NM_026212]	TCTCAGATTCCCCAAGAGAACTCTGCCATTAAGGAGCCTGGGGTCTTGCCAGCCCAGTAG	NM_026212	chr2:26449166-26449107	1.02599	down	817.492	669.392	0.553347	0.590359	Detected	Detected
1086	A_30_P01024466				lincRNA:chr12:12876192-12918398 forward strand	ACTCTGATAACCTCATTGCTGATGATGGGTGATTTGTACCACAAAAGCTTCCTCAAATCT		chr12:12906673-12906732	1.32256	up	10.9799	6.62583	-5.66492	-6.06825	Not Detected	Not Detected
1087	A_51_P247799	Mm.336851	Casp8	caspase 8	Mus musculus caspase 8 (Casp8), transcript variant 1, mRNA [NM_009812]	GTGAAGAACTGCGTTTCCTACCGAGATCCTGTGAATGGAACCTGGTATATTCAGTCACTT	NM_009812	chr1:58901601-58901660	1.19926	down	6900.81	6604.92	3.63084	3.89298	Detected	Detected
1088	A_30_P01028804				lincRNA:chr11:22510175-22522025 forward strand	CTCAGTAGTGAGTTCTTAGAATTAAGTGGCTAATGAACAAGACAAACCCCATTTCCATCC		chr11:22518553-22518612	1.21429	down	6.78544	6.57589	-6.35927	-6.07916	Not Detected	Not Detected
1089	A_30_P01023905				lincRNA:chr12:82495575-82516300 forward strand	GTTCTTCTTATTTAGAGATAGTGACATTTTTGGAAAGTATGCGGACTGAAATTGCTGATG		chr12:82501062-82501121	2.58191	down	20.1367	41.4939	-4.78996	-3.42152	Not Detected	Detected
1090	A_52_P476560	Mm.114054	Tpcn1	two pore channel 1	Mus musculus two pore channel 1 (Tpcn1), mRNA [NM_145853]	TTTGTATGGGTTAAGAGCCACGTCGTCGGAAGGTTTTATACAGTGATTTGTTACCTAGGA	NM_145853	chr5:120984277-120984218	1.03492	up	11373.2	8770.62	4.35163	4.30211	Detected	Detected
1091	A_55_P2113984	Mm.291758	Mospd2	motile sperm domain containing 2	Mus musculus motile sperm domain containing 2 (Mospd2), mRNA [NM_029730]	CATGCTGAAGGACAGCATTTCCACCATGTCAGATAAAACCAGTGAAGATCTGTACCTGCA	NM_029730	chrX:161377635-161377576	1.11682	down	708.585	631.584	0.347084	0.50648	Detected	Detected
1092	A_30_P01032173				lincRNA:chr8:87504644-87513694 forward strand	CTGCAATGCAACCTTCACCCTAAATTTTTGTGTCCCAGAATGTCACACATTCTTTTAACA		chr8:87512934-87512993	1.21617	down	6.66817	6.47226	-6.38442	-6.10208	Not Detected	Not Detected
1093	A_55_P2030160	Mm.139815	Tcf7l2	transcription factor 7-like 2, T-cell specific, HMG-box	Mus musculus transcription factor 7-like 2, T-cell specific, HMG-box (Tcf7l2), transcript variant 4, mRNA [NM_001142920]	CAAAATACTACGAGCTGGCCCGGAAGGAACGACAGCTTCACATGCAGCTGTACCCTGGCT	NM_001142920	chr19:55994029-55994088	1.45458	down	709.727	823.92	0.349407	0.890012	Detected	Detected
1094	A_30_P01024143				lincRNA:chr17:8088950-8106700 forward strand	AGATGTAGCAACATTAAGTGGACTTCACTGACAGTCCCAGACCACCAACAATTAACAGTT		chr17:8093388-8093447	1.21719	down	6.60867	6.4199	-6.39735	-6.1138	Not Detected	Not Detected
1095	A_55_P1967473	Mm.100270	Efcab1	EF hand calcium binding domain 1	EF hand calcium binding domain 1 [Source:MGI Symbol;Acc:MGI:1914043] [ENSMUST00000090277]	CCTAATGCCCAGCTTATCGACAGTGTCATAAATTATATAAAACCCAATTTTCAAGGCTAA		chr16:14925865-14925924	2.18186	up	17.4804	6.39411	-4.99405	-6.11961	Not Detected	Not Detected
1096	A_55_P2130997	Mm.184163	D830050J10Rik	RIKEN cDNA D830050J10 gene	Mus musculus 16 days neonate heart cDNA, RIKEN full-length enriched library, clone:D830015D18 product:hypothetical protein, full insert sequence. [AK142706]	CTTTCCTGATCTCTGTGTACCAGACACATAGTACACAGATACACATAAATAGATTAAATC		chr6:115628296-115628355	1.59424	up	12.7211	6.36835	-5.45256	-6.12543	Not Detected	Not Detected
1097	A_30_P01019928				lincRNA:chr12:83271350-83357214 forward strand	CTGTGCTGCTGTTGATCTTCATAGTGTCAGAAAATTGTCAAGACAGAAGGAAGAAATCAC		chr12:83336455-83336514	1.10394	up	160.112	115.753	-1.79877	-1.94144	Detected	Detected
1098	A_52_P249424	Mm.282184	Vegfa	vascular endothelial growth factor A	Mus musculus vascular endothelial growth factor A (Vegfa), transcript variant 3, mRNA [NM_001025257]	TGGACATCTTCCAGGAGTACCCCGACGAGATAGAGTACATCTTCAAGCCGTCCTGTGTGC	NM_001025257	chr17:46162435-46162376	2.03661	up	78.6641	30.8265	-2.82408	-3.85025	Detected	Not Detected
1099	A_30_P01021325				lincRNA:chr14:65430484-65432413 reverse strand	CTGGATTAGTGCCTTTTGGACAGTAGACTGTTCTGTAATTAAAATGTAGTATACTGCTTT		chr14:65430584-65430525	1.18176	up	3162.04	2135.47	2.50493	2.26399	Detected	Detected
1100	A_52_P73126	Mm.240051	Epb4.2	erythrocyte protein band 4.2	Mus musculus erythrocyte protein band 4.2 (Epb4.2), mRNA [NM_013513]	TAACATAGGACCTGAAAGAATAGACTAAACTTATCTATAGCTAGATCTTCATGAGTGCTG	NM_013513	chr2:120844499-120844440	1.41377	down	331.535	374.078	-0.748697	-0.249153	Detected	Detected
1101	A_55_P1952828					TCCACTGCAAATCAGTCTTTCCGCAAAGTAGTCAAAAATACATCTGGAAAAACTAGGTAA		chr18:010067524-010067465	1.10466	up	936.711	676.754	0.749746	0.606139	Detected	Detected
1102	A_55_P2009817	Mm.298030	Ssxb6	synovial sarcoma, X member B, breakpoint 6	Mus musculus synovial sarcoma, X member B, breakpoint 6 (Ssxb6), mRNA [NM_001205108]	ATAAGTATTCATAATGTAGAAGGAAGCCATGACTCTGGAGAGAATGATTCAAACTTGGCA	NM_001205108	chrX:8123203-8123144	1.22099	down	6.38063	6.21774	-6.44801	-6.15996	Not Detected	Not Detected
1103	A_55_P2162204	Mm.214380	Kctd15	potassium channel tetramerisation domain containing 15	Mus musculus potassium channel tetramerisation domain containing 15 (Kctd15), mRNA [NM_146188]	TGTTCTGTGTTTGTGTGAACACACCGCGTTCCCGGTTCATGCCATAAAGAACGCTATAAA	NM_146188	chr7:35424099-35424040	2.49559	up	96.6479	30.9083	-2.52705	-3.84643	Detected	Not Detected
1104	A_55_P2031811					ATTCTGAAGGTCTAGTATATTCAGTGTTGGGTATTGTGTCCTGCAGTTATTTAGACTTTA		chrX:051540992-051541051	1.13386	up	8.76584	6.17006	-5.98982	-6.17107	Not Detected	Not Detected
1105	A_55_P1993323	Mm.334991	Olfr873	olfactory receptor 873	Mus musculus olfactory receptor 873 (Olfr873), mRNA [NM_146561]	TAGCTTGAGGAACAAGGACATTAAAAGAGCAGTGAAGAGACTTCACAGAAGAATGTTGTA	NM_146561	chr9:20105554-20105613	1.22252	down	6.29995	6.14679	-6.46637	-6.17652	Not Detected	Not Detected
1106	A_55_P1964737					GCCATCATGGAGAATAATCTGATGTACTCTTCTACTTAAACATCTTCAGAAAAATGAAGC		chrY_random:017479125-017479066	1.22292	down	6.27458	6.12405	-6.47219	-6.18186	Not Detected	Not Detected
1107	A_30_P01023213				lincRNA:chr17:3004525-3086000 reverse strand	GCAGGACAAAAACAAGCAATAATTTTGGATACCTACTTGATCTTAAACACCCAACAGTAA		chr17:3046162-3046103	2.36365	up	18.067	6.10039	-4.94643	-6.18745	Not Detected	Not Detected
1108	A_55_P1957865					TGCTTCATGCAAATCTTCCCAAGGGTAAGCATTGAACTCTAAAGGGGATACTCATGAAAG		chr14:045310204-045310145	1.2239	down	6.22425	6.07979	-6.48381	-6.19233	Not Detected	Not Detected
1109	A_52_P289685	Mm.276356	Ssbp1	single-stranded DNA binding protein 1	Mus musculus single-stranded DNA binding protein 1 (Ssbp1), nuclear gene encoding mitochondrial protein, transcript variant 2, mRNA [NM_028358]	ACCAGGCCTCAGAGATGTGGCATATCAGTATGTGAAAAAGGGGGCTCGTATATTTGTAGA	NM_028358	chr6:40426793-40427939	1.32551	up	6147.35	3701.35	3.46404	3.05749	Detected	Detected
1110	A_52_P346113	Mm.112824	Foxn2	forkhead box N2	Mus musculus forkhead box N2 (Foxn2), mRNA [NM_180974]	ATGTAAAGGGTTCATACTAGATGGTCAGTTAGATACATGTTAGCATTAGCGTAGTTCAAA	NM_180974	chr17:88889091-88889150	1.12494	up	1281.97	909.502	1.20243	1.03258	Detected	Detected
1111	A_55_P2294059	Mm.407845	2900035I09Rik	RIKEN cDNA 2900035I09 gene	Mus musculus adult male olfactory brain cDNA, RIKEN full-length enriched library, clone:6430510H04 product:unclassifiable, full insert sequence. [AK032244]	CGCACGCACAATTAAAAATAAATCTTGGCAAAGATCACATGAAATTGGGAGAGAATAGTA		chr7:30675341-30675282	1.15077	up	36.4117	25.2526	-3.93538	-4.13799	Detected	Not Detected
1112	A_51_P115374	Mm.177073	Pot1b	protection of telomeres 1B	Mus musculus protection of telomeres 1B (Pot1b), mRNA [NM_028370]	AAGACACTTGTTTTTGTGCTGTTCACTTACCATCCTTGGTTGGGTTTATATTCCTGTCCT	NM_028370	chr17:55792378-55792319	1.00535	up	116.613	92.5734	-2.25613	-2.26382	Detected	Detected
1113	A_55_P1959041	Mm.354652	Fam115e	family with sequence similarity 115, member E	Mus musculus family with sequence similarity 115, member E (Fam115e), mRNA [NM_203396]	CCCCCGTTATTAGAATCATCTTAATTCTTTTGTAAGGTAGAGATTAAATTACACAGCAGC	NM_203396	chr6:42537391-42537332	1.2263	down	6.10998	5.97985	-6.51055	-6.21624	Not Detected	Not Detected
1114	A_55_P2022663					GCTCATCTCAAGGATCAGGGTTTACCTTTGTAATAAACATCCTAGGATTTTAACGTTAAA		chr18:060938630-060938571	1.03026	down	94664.6	77837.7	7.40882	7.45183	Detected	Detected
1115	A_51_P369784	Mm.63490	Ces1e	carboxylesterase 1E	Mus musculus carboxylesterase 1E (Ces1e), mRNA [NM_133660]	CAAATGAGACTACTTTACATGGAAGATGATTGTGGCCAAGGCTTTGGGGAGACTGCAGAA	NM_133660	chr8:95725266-95725207	1.22724	down	6.06882	5.94415	-6.5203	-6.22488	Not Detected	Not Detected
1116	A_51_P211854	Mm.3337	Selp	selectin, platelet	Mus musculus selectin, platelet (Selp), mRNA [NM_011347]	ATGCCTGCTTTAAGATCTCCTGGGTCTTCCATGTTTCATATCAATGAGGTTGTTTACACC	NM_011347	chr1:166079660-166079719	1.5398	down	42.2581	51.9315	-3.72056	-3.09781	Detected	Detected
1117	A_30_P01018426				lincRNA:chr14:106250821-106261843 reverse strand	TATGCCGCAGAAGAGAGGTGACTGGGAGAAAATATAGTTACTGGGAATGGAATTCTCCTG		chr14:106255460-106255401	1.22828	down	6.02991	5.91105	-6.52958	-6.23294	Not Detected	Not Detected
1118	A_30_P01028912				lincRNA:chr16:46384974-46391331 reverse strand	GGCGGGTTTTAGACAGTCCTTAAGTTTCCAGAAATTGTCTTTTATTTTTGCATTTTGAAC		chr16:46387920-46387861	1.22843	down	6.01275	5.89493	-6.53369	-6.23687	Not Detected	Not Detected
1119	A_55_P2406802	Mm.399250	4930511J24Rik	RIKEN cDNA 4930511J24 gene	Mus musculus adult male testis cDNA, RIKEN full-length enriched library, clone:4930511J24 product:unclassifiable, full insert sequence. [AK015759]	CCGGGCCTCTAAACGAAATTTATTATTTCTGTAAAATCTGGAAATAACATCTTCAGGGAT		chr12:111151646-111151705	1.22896	down	5.99497	5.88006	-6.53796	-6.24052	Not Detected	Not Detected
1120	A_30_P01023351				lincRNA:chr9:56910620-56919495 reverse strand	AAGCACCATTCCATTTTCTGATGCTGCTAAGAGTCTGCAGACTTGATAAGCAGATCAACT		chr9:56911060-56911001	1.22941	down	5.97839	5.86592	-6.54196	-6.24399	Not Detected	Not Detected
1121	A_55_P2086203	Mm.439769	Kcnq1	potassium voltage-gated channel, subfamily Q, member 1	Mus musculus potassium voltage-gated channel, subfamily Q, member 1 (Kcnq1), mRNA [NM_008434]	AATTTCGTAGTATGATCTTGATTGAGAGACTTTTCCAAATAAAGTTGGGACGTCCCAGGT	NM_008434	chr7:150612887-150612946	2.32332	up	17.0369	5.85245	-5.03112	-6.24731	Not Detected	Not Detected
1122	A_52_P122822	Mm.482243	Wdfy2	WD repeat and FYVE domain containing 2	Mus musculus WD repeat and FYVE domain containing 2 (Wdfy2), mRNA [NM_175546]	ATGACCCCAGTGGTGTCATGATGACTCGCCCAGGGACTAGGAGACAGTGTCCCTGAAGAA	NM_175546	chr14:63575126-63575185	1.00879	up	491.477	388.829	-0.180735	-0.193359	Detected	Detected
1123	A_30_P01029138				lincRNA:chr10:5950116-5958250 reverse strand	TTTCTCTAGATCTGTGTGGTCCACTTCAGTAGCTAAGTCACACAGGTACAAATGGCAGGA		chr10:5951262-5951203	1.43705	up	94.2405	52.3386	-2.56344	-3.08655	Detected	Detected
1124	A_55_P2164503				predicted gene 14192 [Source:MGI Symbol;Acc:MGI:3649324] [ENSMUST00000105072]	CCATGCTGCTGTCAGCCATGCTGCTGCCAGACCACCTGCTGCAGGACTACCTGCTGCCGC		chr11:99557682-99557623	1.38554	up	97.8736	56.3771	-2.50887	-2.97931	Detected	Detected
1125	A_55_P2127265					AACCCCCACTCTTCCACCTTCGATGCCAGGGCTGGTATTGCTCTCAATAACAAGTTTGTC		chr7:034188701-034188760	1.22655	down	19015	18613.8	5.09313	5.38774	Detected	Detected
1126	A_55_P2004821	Mm.451671	Olfr1417	olfactory receptor 1417	Mus musculus olfactory receptor 1417 (Olfr1417), mRNA [NM_146936]	GAACTCAAGGATGCTTTGAGGAAGGTGGTGATAAGCTTCCTCCTGCTTGAAAAACAATGA	NM_146936	chr19:11902626-11902567	1.29755	down	35.119	36.3681	-3.98753	-3.61175	Detected	Detected
1127	A_55_P2046096					TACGACAAGGGCAAGCTTGTGTCCTGGACTCCAAGCAGAGGCTGCTGCTTTAACAGATAG		chrX:071727449-071727390	1.23194	down	5.88519	5.78635	-6.56463	-6.2637	Not Detected	Not Detected
1128	A_55_P2183592					GAAACAACTCCCTTCACAATAGCCACATATAATATAAAATATCTCAGGGTAACTCTAACC		chr14:121113011-121113070	1.50524	up	62.1362	32.9454	-3.16435	-3.75434	Detected	Detected
1129	A_55_P2101137	Mm.463729	Olfr1123	olfactory receptor 1123	Mus musculus olfactory receptor 1123 (Olfr1123), mRNA [NM_146350]	CTGAGGAACAAGGACATCATGGCCGCTCTGAGAAAACTCCTTAGTAAGATACTAGTGTGA	NM_146350	chr2:87259119-87259178	1.06734	up	7.7175	5.77069	-6.17358	-6.2676	Not Detected	Not Detected
1130	A_55_P2037689					AAGTTATCGGAAGTGGTTGCCATCTGGATTCAGCTCAGTTCCATTACCTGATGGGAGAAA		chr2:059237555-059237496	1.55431	up	854.287	438.653	0.616863	-0.019412	Detected	Detected
1131	A_51_P257065	Mm.358668	Prpf40b	PRP40 pre-mRNA processing factor 40 homolog B (yeast)	Mus musculus PRP40 pre-mRNA processing factor 40 homolog B (yeast) (Prpf40b), mRNA [NM_018786]	CCAGACCAGAGATGGGCAGTCTATACCACGGGGTGGGTGATGCCAGTAGATAGTGTGAGA	NM_018786	chr15:99147197-99147256	1.09998	down	465.72	408.85	-0.258393	-0.120921	Detected	Detected
1132	A_55_P2039225	Mm.180763	Rap1gap	Rap1 GTPase-activating protein	Mus musculus Rap1 GTPase-activating protein (Rap1gap), mRNA [NM_001081155]	CTGTGGCCACATGTATGTCAGTAAGGGTTGTACAAAATAAATTCTATTTATCGCTATTGT	NM_001081155	chr4:137285716-137285775	1.64224	down	829.853	1087.66	0.574999	1.29066	Detected	Detected
1133	A_30_P01020434				lincRNA:chr6:142915873-142938323 forward strand	TTTAGCTCTGTAGGCAGCAATATCCTTCTCTTACTTCTCCTTCAGCTTGGCGGCTTTCTT		chr6:142919334-142919393	1.11544	down	347.693	309.525	-0.680043	-0.522435	Detected	Detected
1134	A_30_P01022682				lincRNA:chr5:144517700-144526071 forward strand	ACTCCTGAGGGTGGGGTAGCTGGACCAGGAGTTTTCTTCTCTGGGGACATAGTCCTTTGT		chr5:144526012-144526071	2.59087	down	5.83299	12.0613	-6.57748	-5.20404	Not Detected	Not Detected
1135	A_30_P01025405				lincRNA:chr6:47967403-47968278 reverse strand	TAAAGGATCCATTATAATTTCAGCACATGCTCCCACTGCCTTTTCCAGGGAAGAATCGGG		chr6:47967755-47967696	1.03183	down	49.3575	40.646	-3.49652	-3.45131	Detected	Detected
1136	A_55_P2056393	Mm.312650	Stk11ip	serine/threonine kinase 11 interacting protein	Mus musculus serine/threonine kinase 11 interacting protein (Stk11ip), mRNA [NM_027886]	TGTTGAGATTAATGGCGTGAGCCACCAATTGTGAAAAAGTTGTGAACTTCCCCTCTTCCC	NM_027886	chr1:75533401-75533460	1.26881	down	1589.57	1609.65	1.51271	1.85618	Detected	Detected
1137	A_30_P01024859				lincRNA:chr3:145390505-145398253 forward strand	TAGACATTACTCTCTACCCAACTTCTGATTTGTTACCTTAAAGTTGGACCTCTGTGGAAG		chr3:145396835-145396894	1.23461	down	5.82338	5.73801	-6.57986	-6.2758	Not Detected	Not Detected
1138	A_55_P1976829		Fam165b	family with sequence similarity 165, member B	family with sequence similarity 165, member B [Source:MGI Symbol;Acc:MGI:1916186] [ENSMUST00000118064]	ATCTTCAGGATGATGTCTGGCTCCCTGTTGGCAAATGATCCCTTCCAATCTGTTCATCAT		chr16:92311536-92311595	1.22702	down	83.4046	81.6766	-2.73966	-2.4445	Detected	Detected
1139	A_66_P111781	Mm.371258	4930432M17Rik	RIKEN cDNA 4930432M17 gene	PREDICTED: Mus musculus RIKEN cDNA 4930432M17 gene (4930432M17Rik), miscRNA [XR_035399]	ACTGAGCCAGAGGTTGACACACTTGGATCTGATTAATACTTCCCCTGCCCCCAGAGTGTA	XR_035399	chr3:121373751-121373810	1.45648	down	558.954	649.735	0.00487137	0.547358	Detected	Detected
1140	A_30_P01029062				lincRNA:chr4:126710640-126721240 forward strand	TAATGTCAGTGCTGTCTAGCTAGTGTAGTTCTTAATGGCTCCCTACTAGGGAGAGAATCT		chr4:126711994-126712053	1.0001	down	2206.99	1761.57	1.98615	1.9863	Detected	Detected
1141	A_52_P505157	Mm.38773	Fsd2	fibronectin type III and SPRY domain containing 2	Mus musculus fibronectin type III and SPRY domain containing 2 (Fsd2), mRNA [NM_172904]	GACCATTTCTGAAGATGGGTTTACGGTAGCTCGAAGTGAGAAGAAAAGTTTCAGAAAGGA	NM_172904	chr7:88685287-88685228	1.23523	down	5.82284	5.74032	-6.57999	-6.27522	Not Detected	Not Detected
1142	A_66_P140507	Mm.276721	Lhpp	phospholysine phosphohistidine inorganic pyrophosphate phosphatase	Mus musculus phospholysine phosphohistidine inorganic pyrophosphate phosphatase (Lhpp), mRNA [NM_029609]	ACTGAAACAGTCCCCGCTGAAAGTGAGGTTCTGTACCAATGAGTCCCAGAAATCCCTGAG	NM_029609	chr7:139822165-139822224	1.16908	down	49.702	46.3738	-3.48648	-3.26111	Detected	Detected
1143	A_30_P01027633				lincRNA:chr11:99048975-99062425 forward strand	AGCTAGGTTTAAGCTTACAGCAAGCAGGCCATTATGACTTCTGCCAAGTGCAAATTTCTT		chr11:99056832-99056891	3.70796	down	7.38516	21.855	-6.23708	-4.34646	Not Detected	Not Detected
1144	A_52_P157450	Mm.389615	Abhd1	abhydrolase domain containing 1	Mus musculus abhydrolase domain containing 1 (Abhd1), mRNA [NM_021304]	AGCCAATTGAAAAGGTGTTGGATGTAGACTTTGCGATAAAGGCCCGCACGATCCGCCAGC	NM_021304	chr5:31256786-31256925	1.06584	down	390.046	331.791	-0.514212	-0.42222	Detected	Detected
1145	A_55_P2013143	Mm.183003	Esrp2	epithelial splicing regulatory protein 2	Mus musculus epithelial splicing regulatory protein 2 (Esrp2), mRNA [NM_176838]	ATGGTGTGACAGCCAGAAAACCTTCCATCTGTCTTTGGCCCTCAAATACTGAGTTTGAAG	NM_176838	chr8:108655148-108655089	1.28952	down	23.9755	24.6746	-4.53823	-4.17139	Not Detected	Not Detected
1146	A_55_P1954693	Mm.1440	Tac1	tachykinin 1	Mus musculus tachykinin 1 (Tac1), mRNA [NM_009311]	GTTTCAATGTAATTCTCTGGTCTTCAGTCATTGTATGATGTGTTGTGATAGCTACCATTT	NM_009311	chr6:7512893-7512952	1.23549	down	5.8417	5.76017	-6.57533	-6.27024	Not Detected	Not Detected
1147	A_30_P01024384				lincRNA:chr6:30983012-31009987 forward strand	TTTCTTCACAGCGGCATCAAATGCGTGAACACAAGGAATTCATTTGCAGATACCATGGAA		chr6:31001328-31001387	1.23554	down	5.84766	5.76627	-6.57386	-6.26871	Not Detected	Not Detected
1148	A_52_P367520	Mm.200188	Nexn	nexilin	Mus musculus nexilin (Nexn), mRNA [NM_199465]	CCCTGGATCCTAACAACACAGTCTGTAAATAAAAGTTTATTATGTTCTAATATTGGGTGG	NM_199465	chr3:151900069-151900010	1.14834	up	8.30678	5.77319	-6.06743	-6.26698	Not Detected	Not Detected
1149	A_30_P01018306				lincRNA:chr6:47687025-47728525 reverse strand	TATTAGGGAGCGTAGCTGTTGGTGTTGTGGTTGTGTGTGCGGGCGTGCGGTGGGTGTGAG		chr6:47690146-47690087	1.00247	up	535.605	426.411	-0.0566874	-0.0602484	Detected	Detected
1150	A_52_P118560	Mm.105278	Kynu	kynureninase (L-kynurenine hydrolase)	Mus musculus kynureninase (L-kynurenine hydrolase) (Kynu), mRNA [NM_027552]	TTTACATGACTACAGCCTACAGATGACTGTCTTGATCAGTTGTCACATTTCATGCTCACT	NM_027552	chr2:43537195-43537254	1.34936	down	64.7552	69.7359	-3.10479	-2.67252	Detected	Detected
1151	A_52_P1087486	Mm.87321	Catsper1	cation channel, sperm associated 1	Mus musculus cation channel, sperm associated 1 (Catsper1), mRNA [NM_139301]	ATGCAGCTTATTGAGGGAATGTTTGGCAACATGACAGTGAAGCAGCGGGTGCTCCACTTC	NM_139301	chr19:5341470-5343899	1.23542	down	5.88063	5.79821	-6.56574	-6.26074	Not Detected	Not Detected
1152	A_55_P2010962	Mm.245577	Surf6	surfeit gene 6	Mus musculus surfeit gene 6 (Surf6), mRNA [NM_009298]	GTAATCCCAGCACTGGAGTAAGAGTCATTAAGCTTCCAGGTAACCTCATTGTACCTTGCT	NM_009298	chr2:26746431-26746372	1.07842	up	2278.81	1686.47	2.03235	1.92344	Detected	Detected
1153	A_30_P01033293				lincRNA:chr15:74476233-74476296 forward strand	TCTGTGAGATAGACACAAAGAACTGTATATTCTGGAAGAAGGACCTGCATAGTGAAAGTG		chr15:74476237-74476296	1.02285	down	7.12724	5.81823	-6.28837	-6.25577	Not Detected	Not Detected
1154	A_51_P359549	Mm.38249	Fem1c	fem-1 homolog c (C.elegans)	Mus musculus fem-1 homolog c (C.elegans) (Fem1c), mRNA [NM_173423]	TAGCTTGATATCATTGCTCCCATTGGCTAAAGCATTGTAAGCATCAAATGTGCAGGGTTG	NM_173423	chr18:46664650-46664591	1.00058	up	2851.04	2274.09	2.35556	2.35472	Detected	Detected
1155	A_55_P2051592	Mm.219675	Gfm2	G elongation factor, mitochondrial 2	Mus musculus G elongation factor, mitochondrial 2 (Gfm2), nuclear gene encoding mitochondrial protein, transcript variant 1, mRNA [NM_177266]	TTTTACTTTTGAGATGTTCCATCCCCCTGGAGCTGGAATTGTGGTGTGATTACGGAGATC	NM_177266	chr13:97946108-97946167	1.10971	down	1183.3	1048	1.08689	1.23707	Detected	Detected
1156	A_55_P2110081	Mm.29659	Cisd3	CDGSH iron sulfur domain 3	Mus musculus CDGSH iron sulfur domain 3 (Cisd3), mRNA [NM_001085500]	ATCTTGTTAGCAATTGTACCCTGAAAAACCTGTATTCTCCTGTTGGGCAGCTGAGAGCCA	NM_001085500	chr11:97549826-97549885	1.0112	down	2309.06	1863.49	2.05138	2.06744	Detected	Detected
1157	A_51_P454993	Mm.273785	Tmcc2	transmembrane and coiled-coil domains 2	Mus musculus transmembrane and coiled-coil domains 2 (Tmcc2), mRNA [NM_178874]	TCATGTAAGCCACTAAGATAGAAGGCCAGTCTCAGTTTCCCTAGGGAAGAGCCCATCCTG	NM_178874	chr1:134253773-134253714	1.40742	down	621.936	698.596	0.158908	0.651965	Detected	Detected
1158	A_51_P382512	Mm.184857	Zfp418	zinc finger protein 418	Mus musculus zinc finger protein 418 (Zfp418), mRNA [NM_146179]	CATCCCCTTTTCTCACTGAATATGTATGGGTCTGTATTTTGTCTAAACGAACCTGGTCTG	NM_146179	chr7:7136063-7136122	1.02125	down	98.0929	79.9511	-2.50564	-2.4753	Detected	Detected
1159	A_51_P187171	Mm.139607	BC003266	cDNA sequence BC003266	Mus musculus cDNA sequence BC003266 (BC003266), mRNA [NM_030252]	AGGCGTGGGATTCTCAGGGGAAGGAAAGCATGCTTCTCTTGTGGGGAGCTCAGGCTGTTT	NM_030252	chr4:126924897-126924956	1.06197	up	3131	2353.02	2.4907	2.40395	Detected	Detected
1160	A_55_P2142575	Mm.252800	Tdrd5	tudor domain containing 5	Mus musculus tudor domain containing 5 (Tdrd5), mRNA [NM_001134741]	TGATTTTACATCATTCTGAATGGTTTGGTTCACCTTTGTTTTAATGAAGTACTTTAAAGC	NM_001134741	chr1:158185587-158185528	1.23352	down	6.03321	5.93953	-6.52879	-6.226	Not Detected	Not Detected
1161	A_55_P1968593	Mm.377361	Olfr1505	olfactory receptor 1505	Mus musculus olfactory receptor 1505 (Olfr1505), mRNA [NM_001011850]	AAGGCTGCATTCAAGAAGGTTACTGGTAAATGGCAGGTCTCCCACAGCATACAATACTGA	NM_001011850	chr19:13994403-13994462	1.53125	down	16.7803	20.507	-5.05302	-4.43831	Not Detected	Not Detected
1162	A_55_P2237129	Mm.35227	St6galnac5	ST6 (alpha-N-acetyl-neuraminyl-2,3-beta-galactosyl-1,3)-N-acetylgalactosaminide alpha-2,6-sialyltransferase 5	ST6 (alpha-N-acetyl-neuraminyl-2,3-beta-galactosyl-1,3)-N-acetylgalactosaminide alpha-2,6-sialyltransferase 5 [Source:MGI Symbol;Acc:MGI:1349471] [ENSMUST00000044278]	ATACCTAGTACAGTGCCTTGCACACAATAGGCGCTCAATAAATGTCTGTTGTTGGTGTTC		chr3:152480105-152480046	1.30624	down	6.07159	6.32966	-6.51964	-6.13422	Not Detected	Not Detected
1163	A_55_P2146847	Mm.377938	Olfr681	olfactory receptor 681	Mus musculus olfactory receptor 681 (Olfr681), mRNA [NM_207557]	TTATGGGGTAAGAACTCAGGAGATCAAGCAAGGAATCAAGAAATTGTTGAAAAGGGGGTG	NM_207557	chr7:112270857-112270916	1.23196	down	6.09146	5.98926	-6.51492	-6.21397	Not Detected	Not Detected
1164	A_55_P2372528	Mm.291447	4122401K19Rik	RIKEN cDNA 4122401K19 gene	Mus musculus 16 days embryo head cDNA, RIKEN full-length enriched library, clone:4122401K19 product:unclassifiable, full insert sequence. [AK014465]	GTGAGAAAGGTGAGGTGATTCAACAAAATAAATTTTGTCTGAAACTGGCACAATAAAACC		chr19:12672668-12672727	1.23166	down	6.11106	6.00705	-6.51029	-6.20969	Not Detected	Not Detected
1165	A_55_P2141876	Mm.29324	Ldha	lactate dehydrogenase A	Mus musculus lactate dehydrogenase A (Ldha), transcript variant 2, mRNA [NM_001136069]	GCTGATTGTGAATCTTCTTAAGGAAGAGCAGGCTCCCCAGAACAAGATTACAGTTGTTGG	NM_001136069	chr7:54103010-54103069	1.10629	down	1021.16	901.614	0.874286	1.02002	Detected	Detected
1166	A_55_P2091676	Mm.1626	Fas	Fas (TNF receptor superfamily member 6)	Mus musculus Fas (TNF receptor superfamily member 6) (Fas), transcript variant 1, mRNA [NM_007987]	GAAGACCTTCCATTGATGGACAGTTCTTTTCCTCTCTATATGGAAATGTATAATAGAAGA	NM_007987	chr19:34402164-34402223	1.14306	down	1309.04	1194.2	1.23258	1.42548	Detected	Detected
1167	A_55_P2163682		LOC386400	carbonyl reductase [NADPH] 1-like	PREDICTED: Mus musculus carbonyl reductase [NADPH] 1-like (LOC386400), mRNA [XM_359206]	GAAAACTAACTTTTTTGGTACCCAGGCCGTCTGCACAGAGCTACTCCCTCTAATAAAAAC	XM_359206	chr16:093657323-093657264	1.08781	down	87.3326	75.8204	-2.67327	-2.55184	Detected	Detected
1168	A_55_P2136765	Mm.269736	Uqcr10	ubiquinol-cytochrome c reductase, complex III subunit X	Mus musculus ubiquinol-cytochrome c reductase, complex III subunit X (Uqcr10), nuclear gene encoding mitochondrial protein, mRNA [NM_197979]	ACATGTCGTTGCCGACGATCCCTTCGCGTCTGTACTCCTTGCTGTTCCGCAGAACTTCCA	NM_197979	chr11:4604311-4604252	1.09267	down	3799.27	3313.18	2.76979	2.89765	Detected	Detected
1169	A_51_P369516	Mm.428698	Nudt16l1	nudix (nucleoside diphosphate linked moiety X)-type motif 16-like 1	Mus musculus nudix (nucleoside diphosphate linked moiety X)-type motif 16-like 1 (Nudt16l1), mRNA [NM_025839]	ATGTTTATTTGGGTGCTTGTTGGATTTCTCTGTTAGATTTTGTTCTTGGTGTATGAACTG	NM_025839	chr16:4940856-4940915	1.00519	down	5165.7	4144.1	3.21303	3.2205	Detected	Detected
1170	A_52_P155708	Mm.294885	Creg1	cellular repressor of E1A-stimulated genes 1	Mus musculus cellular repressor of E1A-stimulated genes 1 (Creg1), mRNA [NM_011804]	AGTCATAGTTACCCAGGACAAAATAAGACAAAAAGATTTTCCTGTATTCATTTTCCACCC	NM_011804	chr1:167704593-167704652	1.00525	down	918.84	737.172	0.721956	0.729507	Detected	Detected
1171	A_52_P352563	Mm.483170	1700073E17Rik	ribosomal protein L7 pseudogene	Mus musculus RIKEN cDNA 1700073E17 gene (1700073E17Rik), non-coding RNA [NR_003625]	CAAGGTAGTGCAGCTTCTTCGTCTTCTACAGATCTTCACTGGCACCTTTGTTAAGCTCAA	NR_003625	chr6:145340260-145340319	1.10236	down	45661.6	40172.7	6.35698	6.49758	Detected	Detected
1172	A_52_P188042	Mm.167298	Trat1	T cell receptor associated transmembrane adaptor 1	Mus musculus T cell receptor associated transmembrane adaptor 1 (Trat1), mRNA [NM_198297]	TGGATGCCAACGTTTCTCAGATCAATATGGTAGAAAGTTTCCCACCAGATAACCAGGTAG	NM_198297	chr16:48735020-48734961	1.75086	down	206.017	287.88	-1.43509	-0.627027	Detected	Detected
1173	A_51_P334789	Mm.305810	Nudt16	nudix (nucleoside diphosphate linked moiety X)-type motif 16	Mus musculus nudix (nucleoside diphosphate linked moiety X)-type motif 16 (Nudt16), mRNA [NM_029385]	AGATTAGCAACAGGGAAGGATATGCACTGTTTTCAACGGAACACCTTGTCTGGTGGCATT	NM_029385	chr9:105032559-105032500	1.0432	up	1553.32	1188.36	1.47943	1.41841	Detected	Detected
1174	A_52_P682990	Mm.167913	Timm50	translocase of inner mitochondrial membrane 50 homolog (yeast)	Mus musculus translocase of inner mitochondrial membrane 50 homolog (yeast) (Timm50), nuclear gene encoding mitochondrial protein, mRNA [NM_025616]	GTCCGGACGGTGCTGGAGCACTATGCTCTAGAGGATGACCCACTGGAGGCATTCAAACTA	NM_025616	chr7:29091522-29091465	1.10066	down	1470.76	1291.97	1.40064	1.53901	Detected	Detected
1175	A_30_P01031369				lincRNA:chr6:50339188-50409363 forward strand	TACTTCCGAAAGAAGGCAGGCAGTATGATCAATGTTGCATGACTCTCTTCTCGTGGTCTT		chr6:50378342-50378401	1.2248	down	6.38397	6.24037	-6.44726	-6.15472	Not Detected	Not Detected
1176	A_52_P534235	Mm.4752	Srms	src-related kinase lacking C-terminal regulatory tyrosine and N-terminal myristylation sites	Mus musculus src-related kinase lacking C-terminal regulatory tyrosine and N-terminal myristylation sites (Srms), mRNA [NM_011481]	CCTACATGTGCACATCGGATGGATGTGTTCAGACTGGTCCTGGTCATGAGCACTTACACA	NM_011481	chr2:180940666-180940607	2.68461	up	59.6513	17.7335	-3.22323	-4.64794	Detected	Not Detected
1177	A_30_P01032656				lincRNA:chr2:132079092-132086642 forward strand	AAGGAACAGAGGAAGCACATGAAGGATGACAGGAACATTTTTTACTTTTCTTTCTGCTAT		chr2:132086565-132086624	1.008	down	76.7008	61.7043	-2.86054	-2.84905	Detected	Detected
1178	A_55_P2157809	Mm.342821	Gm12	predicted gene 12	Mus musculus predicted gene 12 (Gm12), mRNA [NM_001195544]	TGACACTGGTAGTGGCTTATCTGATCCGCTATGTGTGGCAGAACCGAGATGAGACGCGGC	NM_001195544	chr11:98460767-98460826	1.69416	up	13.3741	6.30034	-5.38035	-6.14092	Not Detected	Not Detected
1179	A_55_P1969792	Mm.37714			BX514557 Beier day 7 kidney Mus musculus cDNA clone IMAGp998P061798 ; IMAGE:732917, mRNA sequence [BX514557]	TGGTTCAGAAGATAGCTGGATTGTGGCGTGATGTTGGGGGAATAGAAATCTTCTCAATCC		chr3:29672463-29672404	1.37993	up	10.9305	6.32174	-5.67143	-6.13603	Not Detected	Not Detected
1180	A_30_P01019480				lincRNA:chr17:74580316-74599991 reverse strand	GTAGTCTGCACATGAAGATATTGAAGAGTGTCATTAGTTGTGTTTCAAGTTGTTGCAGAC		chr17:74599724-74599665	1.00956	up	48.1854	38.0926	-3.53119	-3.54491	Detected	Detected
1181	A_30_P01021978				lincRNA:chr7:4827340-4863315 reverse strand	GATCTGTGGGAAGTAGGCTATGCTAGGGCGAAACTTCTCCTGTAAGTCACATAGGAACAG		chr7:4842905-4842846	1.0071	up	8.02572	6.36015	-6.11708	-6.12729	Not Detected	Not Detected
1182	A_55_P2113633	Mm.21848	Bzw1	basic leucine zipper and W2 domains 1	Mus musculus basic leucine zipper and W2 domains 1 (Bzw1), mRNA [NM_025824]	TTATGGTTACTGGAAATGTTGGCTTTGGTTTTTGAAACCACGTGCGAGGAGCAAGCTGCA	NM_025824	chr1:58462055-58462114	1.02022	down	2347.78	1911.64	2.07537	2.10424	Detected	Detected
1183	A_30_P01019682				lincRNA:chr14:72400656-72400887 forward strand	TTTAATCTTTCACAGAACACAACCCAGAACAGCAGGTACCTCAAAGCTGCCAATTCCAAA		chr14:72400674-72400733	1.04202	down	7.69367	6.3983	-6.17804	-6.11866	Not Detected	Not Detected
1184	A_30_P01028354				lincRNA:chr6:66216675-66234475 reverse strand	AGTAGACTACTTTGTGCAGTGGAAAGACAAAGGGGTATATATGGTAAGGCAGACTCTAAA		chr6:66233942-66233883	1.21741	down	6.60409	6.4166	-6.39835	-6.11454	Not Detected	Not Detected
1185	A_30_P01032080				lincRNA:chr18:70400082-70404236 reverse strand	TAAAGGACAGAGGCATTATTTGTCTAGCCTGTGACACTGAGTCTCGGTTTGTTGAGGTGT		chr18:70400211-70400152	1.21658	down	6.62766	6.43514	-6.39321	-6.11038	Not Detected	Not Detected
1186	A_55_P2111713	Mm.295230	Spint2	serine protease inhibitor, Kunitz type 2	Mus musculus serine protease inhibitor, Kunitz type 2 (Spint2), transcript variant 2, mRNA [NM_001082548]	TTGGTAGCTTCGCTGCTCCTCTCCGGGGCCCAGGTGGCCAGCCGAGAACTAGACGTCCAC	NM_001082548	chr7:30066591-30066532	1.04254	down	1550.18	1289.83	1.47651	1.53661	Detected	Detected
1187	A_55_P1954501	Mm.140138	D3Bwg0562e	DNA segment, Chr 3, Brigham & Women's Genetics 0562 expressed	Mus musculus DNA segment, Chr 3, Brigham & Women's Genetics 0562 expressed (D3Bwg0562e), mRNA [NM_177664]	TGAAAACACAAGAAACATCTTCTACAAAGGGAACCTCCCCCACGCGGGCTTATAAGGATT	NM_177664	chr3:117022091-117022063	1.54601	down	17.3074	21.355	-5.00839	-4.37985	Not Detected	Not Detected
1188	A_55_P1958996	Mm.457442	Cxxc4	CXXC finger 4	Mus musculus CXXC finger 4 (Cxxc4), mRNA [NM_001004367]	GGAGATTAACAGTTTGTACACAACACTATGGTTCTGCAAGTTAAAAATCTGGAGCAATAA	NM_001004367	chr3:133921562-133921621	1.21252	down	6.7173	6.50041	-6.37383	-6.09582	Not Detected	Not Detected
1189	A_55_P2058143	Mm.146275	Pclo	piccolo (presynaptic cytomatrix protein)	Mus musculus piccolo (presynaptic cytomatrix protein) (Pclo), transcript variant 2, mRNA [NM_001110796]	AACCCCTCCCTGATGACATAAGTCCACAGAAAGTACTCCATCCAGATATGGCTAAAGTTC	NM_001110796	chr5:14682209-14682268	1.09633	down	353.065	308.924	-0.657923	-0.525242	Detected	Detected
1190	A_55_P2057803	Mm.44791	6330403A02Rik	RIKEN cDNA 6330403A02 gene	Mus musculus RIKEN cDNA 6330403A02 gene (6330403A02Rik), mRNA [NM_001081227]	ATCGTTATGGTGGGCTGGATCATGAGCATCTTCTGGGGCATGGACATGGTCATCCTTGCC	NM_001081227	chr1:182372735-182372676	1.21018	down	6.75867	6.52779	-6.36498	-6.08976	Not Detected	Not Detected
1191	A_55_P2122135	Mm.223228	Olfr907	olfactory receptor 907	Mus musculus olfactory receptor 907 (Olfr907), mRNA [NM_146805]	GTCCCCCTGATGAATCCATTAATCTATAGCCTTAGGAACAAAGATGTTAAAATTGCTATA	NM_146805	chr9:38307099-38307158	1.05034	down	41.9988	35.2065	-3.72944	-3.65858	Detected	Detected
1192	A_55_P2117993	Mm.38910	Cep63	centrosomal protein 63	Mus musculus 12 days embryo embryonic body between diaphragm region and neck cDNA, RIKEN full-length enriched library, clone:9430056M06 product:hypothetical protein, full insert sequence. [AK137058]	CAAACATTTCTAGAAATAGGTGGCTGTGGTGATGGTTTCTGGGTTGTCTCCTCTTTCTGA		chr9:102488358-102488299	1.45856	up	133.986	73.3147	-2.05578	-2.60032	Detected	Detected
1193	A_30_P01032301				lincRNA:chr14:47978277-47985238 forward strand	TCTGCACCTTCTCTGGTGAACAAACAGAGCTCAGCCCTTCCTGTTGCAGGTTGCCACTGC		chr14:47982595-47982654	1.42461	down	103.056	117.172	-2.43443	-1.92387	Detected	Detected
1194	A_55_P2159685	Mm.5127	Kcnj3	potassium inwardly-rectifying channel, subfamily J, member 3	Mus musculus potassium inwardly-rectifying channel, subfamily J, member 3 (Kcnj3), mRNA [NM_008426]	TATCTCCATGAGGGACGGAAAACTCACTCTCATGTTCCGGGTGGGCAACCTGCGCAACAG	NM_008426	chr2:55290214-55290273	1.20579	down	6.83056	6.57331	-6.34971	-6.07973	Not Detected	Not Detected
1195	A_55_P2024468	Mm.27882	Tbkbp1	TBK1 binding protein 1	Mus musculus TBK1 binding protein 1 (Tbkbp1), mRNA [NM_198100]	TTTGAGGGCATCCGCCTGCGCTTTGAGAAGCAGCCATCTGAAGAAGAGGAGTGGGCTATG	NM_198100	chr11:97000130-97000071	1.23229	down	204.571	201.193	-1.44525	-1.14391	Detected	Detected
1196	A_30_P01029181				lincRNA:chr5:44173484-44176009 forward strand	ATAAAACAGAATCATGAGCTCAGTACAGTACTAGAGTTGATCATTGCCGTTATGAAAGGG		chr5:44175950-44176009	3.00524	up	24.8118	6.58923	-4.48876	-6.07624	Not Detected	Not Detected
1197	A_30_P01025233				lincRNA:chr16:59557120-59602070 forward strand	TGGCCGTATTGTGTTAGCTCCCTTCTGGCTTACAGGTATTGCGTGGAACCCATAAACAGG		chr16:59597269-59597328	1.05189	down	61.1146	51.3062	-3.18827	-3.11529	Detected	Detected
1198	A_55_P2186978	Mm.457994			immunoglobulin kappa variable 4-78 [Source:MGI Symbol;Acc:MGI:3819775] [ENSMUST00000103343]	GCATGGAGGCTGAAGATGCTGCCACTTATTACTGCCAGCAGTACAGTGGTTACCCATCCA		chr6:69009743-69009686	5.61813	up	113232	16085.4	7.66721	5.17712	Detected	Detected
1199	A_55_P2026903	Mm.390896	Tigit	T cell immunoreceptor with Ig and ITIM domains	Mus musculus T cell immunoreceptor with Ig and ITIM domains (Tigit), mRNA [NM_001146325]	TTTAATGTCCTGAGCTACAGAAGCCTAGAGAGCTTCATTGCTGTATCGAAGACTGGCTAA	NM_001146325	chr16:43649173-43649114	1.56878	down	210.257	263.249	-1.4057	-0.756064	Detected	Detected
1200	A_51_P423091	Mm.2931	Flot1	flotillin 1	Mus musculus flotillin 1 (Flot1), mRNA [NM_008027]	GGTAAATCACAACAAGCCTTTAAGGACAGCATGAGCCCTCAGTCCTGGACTGTGTGGCCT	NM_008027	chr17:35968052-35969510	1.12308	down	2743.04	2458.66	2.29985	2.46731	Detected	Detected
1201	A_55_P1970494					GAGGAGAAAAAGAAAGCAAACAGCACAGTGTCCAAGTGTCCAGACAGGAATAGAGATTAG		chr3:143795935-143795994	1.19541	down	6.91868	6.60082	-6.33122	-6.0737	Not Detected	Not Detected
1202	A_30_P01028599				lincRNA:chr1:75075500-75102200 reverse strand	CTTAACTCACAGCTGCCTTTCTGTAACTGTATTGGCCAGAGAACGGACCGAACATCTGTG		chr1:75079562-75079503	1.29619	up	104.165	64.1368	-2.41899	-2.79327	Detected	Detected
1203	A_55_P1971774	Mm.85046	Fsip1	fibrous sheath-interacting protein 1	Mus musculus fibrous sheath-interacting protein 1 (Fsip1), mRNA [NM_027759]	ACAGTGTGCTGATCTGCTATGTGTACACAAGTAAGACGATTAAATGGAGCTAATGAGCCC	NM_027759	chr2:118030687-118030628	1.19247	down	6.92474	6.59031	-6.32995	-6.076	Not Detected	Not Detected
1204	A_52_P582555	Mm.38014	C030048B08Rik	RIKEN cDNA C030048B08 gene	Mus musculus RIKEN cDNA C030048B08 gene (C030048B08Rik), mRNA [NM_172991]	ACAGTAGATCTGCAGGACGACTCCTTGAATACAACGGCAACCTTAATTCGGAGGAAACTT	NM_172991	chr5:3590288-3590229	1.13278	down	311.678	281.779	-0.837803	-0.657929	Detected	Detected
1205	A_55_P2015842	Mm.425669	Mtmr3	myotubularin related protein 3	Mus musculus myotubularin related protein 3 (Mtmr3), mRNA [NM_028860]	TATCCACAAGAGCTCATAGTTCCTGCTTGGATCACTGACAAAGAACTGGAAAGTGTGGCA	NM_028860	chr11:4404135-4404076	1.25667	down	269.301	270.093	-1.04864	-0.719036	Detected	Detected
1206	A_52_P101982	Mm.332317	Tmem129	transmembrane protein 129	Mus musculus transmembrane protein 129 (Tmem129), mRNA [NM_026698]	TGCTTGGATCAGGAGAGGATACCTCAGTGGTTAAGGTTCTGATGGACGCACATATACATA	NM_026698	chr5:33996318-33996259	1.04146	down	1474.39	1225.49	1.40419	1.4628	Detected	Detected
1207	A_51_P498720	Mm.159842	Cacna2d1	calcium channel, voltage-dependent, alpha2/delta subunit 1	Mus musculus calcium channel, voltage-dependent, alpha2/delta subunit 1 (Cacna2d1), transcript variant e, mRNA [NM_009784]	AGTTACATTAAATAGGAGTCGGTTGAAGAAGCGACACAGAACTTTAGCTGGGCCTCTACC	NM_009784	chr5:15876550-15876609	1.18667	down	6.91284	6.54698	-6.33243	-6.08552	Not Detected	Not Detected
1208	A_55_P2141817				Q5EBJ0_MOUSE (Q5EBJ0) Fatty acid binding protein 3, muscle and heart (13 days embryo heart cDNA, RIKEN full-length enriched library, clone:D330002O19 product:fatty acid binding protein 3, muscle and heart, full insert sequence), partial (89%) [TC1688140]	TCTTGACTGTTGTAAACACACCGTAGAAAAATTGTTCACATTTCGGGAGCGAGGGGTGTG		chr10:086195290-086195231	1.38346	down	6.90461	7.62364	-6.33415	-5.86587	Not Detected	Not Detected
1209	A_55_P2094019	Mm.97959	Slc17a4	solute carrier family 17 (sodium phosphate), member 4	Mus musculus solute carrier family 17 (sodium phosphate), member 4 (Slc17a4), mRNA [NM_177016]	CATTGTTCACCAGGCCTCATTTGATGTAAAATGTCTCCTAAAAATGTATGTGAGACCCGT	NM_177016	chr13:23989817-23989758	1.1835	down	6.89436	6.51204	-6.3363	-6.09324	Not Detected	Not Detected
1210	A_51_P187679	Mm.85000	Nhedc1	Na+/H+ exchanger domain containing 1	Mus musculus Na+/H+ exchanger domain containing 1 (Nhedc1), mRNA [NM_028946]	AATCCTTGAACAGAGTGAGGTGACATTCCCTTTGAAAGTTGAGCTCTCGAACTTCCATCA	NM_028946	chr3:135060709-135060768	2.213	down	6.86566	12.1261	-6.34231	-5.19631	Not Detected	Not Detected
1211	A_55_P2013775	Mm.394656	D730005E14Rik	RIKEN cDNA D730005E14 gene	Mus musculus RIKEN cDNA D730005E14 gene (D730005E14Rik), non-coding RNA [NR_030675]	GAAATTACTAAATACCCCTACAGTCGCGATGCCATTTTGTATTCTCCATGCCAGATGCCC	NR_030675	chr15:79721219-79721160	1.14807	down	228.394	209.271	-1.28633	-1.08712	Detected	Detected
1212	A_30_P01030871				lincRNA:chr7:31709550-31723025 forward strand	CAGGTTGTGCTGCTGTAGCTGGGCTCGAAGCAGGGCATTCTCATTCTTCAGCTCCTCGAT		chr7:31711714-31711773	1.08829	up	132.418	97.108	-2.07276	-2.19483	Detected	Detected
1213	A_55_P1975685	Mm.222184	Nup37	nucleoporin 37	Mus musculus nucleoporin 37 (Nup37), transcript variant 1, mRNA [NM_028334]	CTCTTGTTCTGGGTGACAGAAATATGATTTTCCTCTGTATTTTTGATCCTTCACTTTGTA	NM_028334	chr10:87640966-87641025	1.36564	up	1138.05	665.091	1.03063	0.581059	Detected	Detected
1214	A_51_P509223	Mm.33765	Arfgap1	ADP-ribosylation factor GTPase activating protein 1	Mus musculus ADP-ribosylation factor GTPase activating protein 1 (Arfgap1), transcript variant 1, mRNA [NM_145760]	CTGCTAGTTCTTTCTTCTTGAAGAAAGTGCCTGGAGCCTTAAAGCTGGAAATGAGATGAC	NM_145760	chr2:180716412-180716471	1.15587	up	511.449	353.141	-0.123266	-0.332248	Detected	Detected
1215	A_66_P110817	Mm.347939	Mterfd1	MTERF domain containing 1	Mus musculus MTERF domain containing 1 (Mterfd1), nuclear gene encoding mitochondrial protein, mRNA [NM_025547]	GCTTCTCCGTGGAAAGACTAGATAACAGACTGGGATTTTTTCAGAAAGAACTTGAACTGA	NM_025547	chr13:67018032-67017973	1.05831	down	1243.23	1050.07	1.15816	1.23992	Detected	Detected
1216	A_55_P1994688	Mm.56097	Fam40b	family with sequence similarity 40, member B	Mus musculus family with sequence similarity 40, member B (Fam40b), transcript variant 2, mRNA [NM_001037740]	AGTGCTGGATTACCCGTGCTGCACCATCCAGGATTTGCCAGAGCTTACTACCGAGAGTCT	NM_001037740	chr6:29894432-29894491	2.18883	down	9.82636	17.1656	-5.82506	-4.6949	Not Detected	Not Detected
1217	A_30_P01027250				lincRNA:chr2:176598132-176602354 reverse strand	GACCTGTACTTTACCACCAAAGAACAAATCCATATGATTAGTTAAGCTATAACACCCATA		chr2:176599014-176598955	1.77047	up	16.9734	7.65135	-5.03651	-5.86064	Not Detected	Not Detected
1218	A_55_P2010936	Mm.358659	Fbxo17	F-box protein 17	Mus musculus F-box protein 17 (Fbxo17), mRNA [NM_015796]	CTCTTCTGGAGTGACTGAAGATAGCAACAGTATACTCAAAGACATACGATAAATAAATAC	NM_015796	chr7:29523092-29523151	1.36835	up	475.754	277.485	-0.227641	-0.680083	Detected	Detected
1219	A_30_P01031995				lincRNA:chr12:76744947-76778372 reverse strand	CTGGCAGCATCTTATTTTTGTGAAATGTCTCATTTAGGCTAACTCTGACAACTTAAATTG		chr12:76769861-76769802	1.01426	down	27.6851	22.4104	-4.33068	-4.31025	Not Detected	Not Detected
1220	A_55_P2178094					CACTCATGAATTTCTGAATACCCTACTGCTATTGAAAATCATCACTGGCTTCATATATGA		chr6:060440324-060440383	1.20919	down	7.23871	6.9857	-6.26598	-5.99195	Not Detected	Not Detected
1221	A_52_P109319	Mm.153415	E2f5	E2F transcription factor 5	Mus musculus E2F transcription factor 5 (E2f5), mRNA [NM_007892]	GGAGTTTGTGATCTGTTTGATGTTCAGATACTAAATTATTAGATTCCATGGAAACTTGGG	NM_007892	chr3:14605676-14605735	1.06192	down	208.358	176.586	-1.41879	-1.33212	Detected	Detected
1222	A_55_P2159780	Mm.29500	Mobkl1b	MOB1, Mps One Binder kinase activator-like 1B (yeast)	Mus musculus MOB1, Mps One Binder kinase activator-like 1B (yeast) (Mobkl1b), mRNA [NM_145571]	CACAAGGCATAAATCACAGGCATATGTGGACTGAGATAACCAAAGTTATTTTAAATGACT	NM_145571	chr6:83290876-83290935	1.2539	down	378.187	378.465	-0.558757	-0.232335	Detected	Detected
1223	A_52_P357611	Mm.103703	Neu3	neuraminidase 3	Mus musculus neuraminidase 3 (Neu3), mRNA [NM_016720]	AAACTTGTGAATGTTTGAATTAGACACTACGCGAGCACATAGAAAATAAAGAACTAAGCG	NM_016720	chr7:106960012-106959953	2.44771	up	341.872	111.47	-0.7044	-1.99583	Detected	Detected
1224	A_66_P131896	Mm.377399	Olfr117	olfactory receptor 117	Mus musculus olfactory receptor 117 (Olfr117), mRNA [NM_207155]	GATCTCACCTAATTGTAGTAGTACTATTTTATGGCACAAGCACTGCTGTCTATATTCATC	NM_207155	chr17:37796555-37796496	1.64985	up	14.4378	6.98413	-5.26994	-5.99227	Not Detected	Not Detected
1225	A_51_P358894	Mm.44095	Ttc9b	tetratricopeptide repeat domain 9B	Mus musculus tetratricopeptide repeat domain 9B (Ttc9b), mRNA [NM_028417]	CCAATGTTCTCCGCTACATCCAGCTGACTCAGCTGAAGATGAACCGTTGCAGCCTCCAGA	NM_028417	chr7:28440933-28440992	1.20902	down	7.23226	6.9785	-6.26727	-5.99343	Not Detected	Not Detected
1226	A_55_P2184889					CCAGAAACTATGCAAATTGTGAACCACTTCAGTGATACAGGATACTTAGAAGCAAGACAT		chr17:009581597-009581656	1.20919	down	7.22479	6.97228	-6.26876	-5.99472	Not Detected	Not Detected
1227	A_30_P01028295				lincRNA:chr14:78957377-78963514 forward strand	TGTGCATTCAGTCCTCCTGTAATACAAAGGGAAAGACGTGTTCAAATTCTTTGTTCCTGG		chr14:78963275-78963334	1.98113	up	116.522	46.9408	-2.25725	-3.24358	Detected	Detected
1228	A_30_P01017931				lincRNA:chr1:138570107-138632310 forward strand	ATACAAATAGAGCCCTTTCTTCCCTTGCTGTGTATTTCCTCATATGGCCAACAGGTGGCA		chr1:138622859-138622918	1.05458	up	157.143	118.925	-1.82578	-1.90245	Detected	Detected
1229	A_55_P2003333	Mm.403989			BB203186 RIKEN full-length enriched, 0 day neonate thymus Mus musculus cDNA clone A430050I09 3'. [BB203186]	ATGTTGTATTGGTTTGACCCTTTTAAGTAAAGAATTAGGACCTCTTGGCTTCTGCATTTT		chr14:86726306-86726247	1.20965	down	7.17729	6.92907	-6.27827	-6.00369	Not Detected	Not Detected
1230	A_51_P120461	Mm.289150	Mina	myc induced nuclear antigen	Mus musculus myc induced nuclear antigen (Mina), mRNA [NM_025910]	TAGGCATCCCAGACTCTGATAAAACGATACTTCGGACAAGTTTATTCAATGCAGTGTTGT	NM_025910	chr16:59491895-59491954	1.03964	up	2162.28	1659.92	1.95662	1.90055	Detected	Detected
1231	A_55_P1983523	Mm.275986	Cd300ld	CD300 molecule-like family member d	Mus musculus CD300 molecule-like family member d (Cd300ld), mRNA [NM_145437]	GTTCTAGGTCAGTCTGCTTTACAGAGTGAGTTATAGGACTACACAGAGAAATCCAAAAAA	NM_145437	chr11:114843855-114843796	1.35793	up	8542.15	5020.48	3.93867	3.49726	Detected	Detected
1232	A_55_P2045855	Mm.442162	Zfp944	zinc finger protein 944	Mus musculus zinc finger protein 944 (Zfp944), mRNA [NM_176962]	GAGAAGCCTTATAGATGTAGTGGATGTGACAAAATCTTTAATCACAAAGGTGATCTTAGA	NM_176962	chr17:22476022-22475963	1.12441	down	121.66	109.177	-2.195	-2.02583	Detected	Detected
1233	A_30_P01018669				lincRNA:chr3:93570498-93588934 forward strand	TTGTACCTATGCACTTCTGTAACTATTACTAATATTGATCTGTTTGGGTGACAAGAGAAG		chr3:93588875-93588934	1.2105	down	7.10536	6.86445	-6.29281	-6.01721	Not Detected	Not Detected
1234	A_55_P2186395		Gm6340	predicted pseudogene 6340	PREDICTED: Mus musculus predicted pseudogene 6340 (Gm6340), mRNA [XM_887100]	AACAAATCTATTATTCGGACAAATACGACGAGGAGTTCGAGTACCGGCATGCCGTATTGC	XM_887100	chr14:34026355-34026414	2.72005	up	68.981	20.2399	-3.01359	-4.45722	Detected	Not Detected
1235	A_51_P165182	Mm.481646	Batf2	basic leucine zipper transcription factor, ATF-like 2	Mus musculus basic leucine zipper transcription factor, ATF-like 2 (Batf2), mRNA [NM_028967]	ACGGTGTGTGAGAACAGGACCCACTCCTGGATCAGAGCATGGTTCTTGGCACATGGGATG	NM_028967	chr19:6172387-6172446	1.04232	down	2669.23	2220.46	2.26049	2.32029	Detected	Detected
1236	A_52_P418644	Mm.18565	Plp2	proteolipid protein 2	Mus musculus proteolipid protein 2 (Plp2), mRNA [NM_019755]	AGATGATCTGTGCTGCTGTCTTACTTGTCTTCTACACGTGTGACCTGCACTCCAAGATAT	NM_019755	chrX:7246811-7246752	1.39292	up	1245.34	713.541	1.16061	0.682503	Detected	Detected
1237	A_55_P2082050	Mm.34706	Ankrd12	ankyrin repeat domain 12	Mus musculus ankyrin repeat domain 12 (Ankrd12), mRNA [NM_001025572]	GCAGGGTAGACTTTGAAGCACTGGTTTTTTGTTGTTTGTTTTTGTTTTTGTGAAGTTATG	NM_001025572	chr17:66317671-66317612	1.02103	up	663.239	518.427	0.251671	0.221648	Detected	Detected
1238	A_30_P01028807				lincRNA:chr13:37633225-37640309 forward strand	ATCACTTGAGCCAGGCTCGTATTGCTCCTGCATCCCACAGGCTGAGTTCCAAGGGAAGTG		chr13:37639737-37639796	1.04534	down	101.199	84.4279	-2.46067	-2.3967	Detected	Detected
1239	A_51_P240269	Mm.260106	Fam199x	family with sequence similarity 199, X-linked	Mus musculus family with sequence similarity 199, X-linked (Fam199x), mRNA [NM_146261]	CTGAGACTACTGACAATCAATTTGTTTTCTGACTTTCAGGATTTTCACTTTTACTCTTGC	NM_146261	chrX:133611374-133611433	1.10148	up	70.2502	50.9009	-2.98728	-3.12673	Detected	Detected
1240	A_51_P134007	Mm.154378	Ncl	nucleolin	Mus musculus nucleolin (Ncl), mRNA [NM_010880]	TTAAAAGAATCATTTGAGGGCTCTGTTCGTGCAAGAATAGTCACTGATCGGGAAACTGGT	NM_010880	chr1:88248012-88247953	1.24634	up	10053.6	6437.81	4.1737	3.85601	Detected	Detected
1241	A_55_P1973264	Mm.422380	Gm14316	predicted gene 14316	Mus musculus predicted gene 14316 (Gm14316), mRNA [NM_001040055]	GGGCAACAGAAACAACTTTAAAACTAAATACCTCTGTGAAGTCCGTTGCATTCACGTAGA	NM_001040055	chr2:164542604-164542663	1.21304	down	6.91096	6.69066	-6.33283	-6.0542	Not Detected	Not Detected
1242	A_30_P01020828				lincRNA:chr4:133368314-133380210 reverse strand	AGAAGGTTCCCAGGGTGGCTGAGCATGGTTTAGAGCCACGCTTGCCTCTAAGCTAGGAAC		chr4:133376755-133376696	1.09847	up	32.8605	23.8749	-4.08343	-4.21893	Not Detected	Not Detected
1243	A_30_P01029870				lincRNA:chr1:63264155-63345773 reverse strand	GATACTTGCCATCTCCTATCTTCAACCGAGCCCATAAAAATCTTTAAATAAATGGCCACT		chr1:63283433-63283374	1.2147	down	6.79792	6.59022	-6.35662	-6.07602	Not Detected	Not Detected
1244	A_55_P2194798	Mm.437992	Agtpbp1	ATP/GTP binding protein 1	ATP/GTP binding protein 1 [Source:MGI Symbol;Acc:MGI:2159437] [ENSMUST00000163284]	TGTTAAAAATACCTCTCTCTGTGCCTAAGTACAATTCCTCAAAAAACCAACCAAGCAACC	XR_106794	chr13:59681596-59681537	1.01889	up	17.2664	13.5248	-5.01182	-5.03881	Not Detected	Not Detected
1245	A_30_P01017929				lincRNA:chr1:53215418-53244461 reverse strand	GAAGATCCCAGTTCCACATATCATCTCATTATCATCAGTTCTTTAATTTTTCCACTGACA		chr1:53215550-53215491	1.83891	down	11.3574	16.6684	-5.61616	-4.73731	Not Detected	Not Detected
1246	A_30_P01023419				lincRNA:chr6:120613889-120648725 reverse strand	TACTCACCTCGATCTCGAAGTCGGGCAGGCGGAACGCCGTGCGAAAGAGCGAGCAGAAGT		chr6:120616732-120616673	1.21592	down	6.71075	6.51226	-6.37524	-6.09319	Not Detected	Not Detected
1247	A_55_P2057984	Mm.28823	Tbc1d19	TBC1 domain family, member 19	Mus musculus TBC1 domain family, member 19 (Tbc1d19), mRNA [NM_144517]	AAACTAATCATGAACTATGCAAACCTGCATACATCCAGAATTAAACTTTGCACATAAGCC	NM_144517	chr5:54294685-54294744	1.12495	up	171.286	121.519	-1.70145	-1.87131	Detected	Detected
1248	A_55_P2170094	Mm.17757	Lrrc27	leucine rich repeat containing 27	Mus musculus leucine rich repeat containing 27 (Lrrc27), transcript variant 2, mRNA [NM_001143755]	TTCCCTTTTAGTTATAGTTTTTCTTACTGTCCCTCCCCTGTCCTGTCAGGATCAGGGATC	NM_001143755	chr7:146414768-146414827	1.24499	down	540.321	536.874	-0.0440407	0.272089	Detected	Detected
1249	A_55_P2118694	Mm.30219	Nkd1	naked cuticle 1 homolog (Drosophila)	Mus musculus naked cuticle 1 homolog (Drosophila) (Nkd1), transcript variant 1, mRNA [NM_027280]	TAAGAGATCAAGGTAGCGCATAAAGGCTTAGAGTCAAAGGTAAGTCAGCAGGCTCCATCT	NM_027280	chr8:91118468-91118527	1.21738	down	6.62164	6.4335	-6.39453	-6.11074	Not Detected	Not Detected
1250	A_52_P223524	Mm.482128	Fam116b	family with sequence similarity 116, member B	Mus musculus family with sequence similarity 116, member B (Fam116b), mRNA [NM_027081]	CTTGGATGAAGGACAAGTCCGAGGTGGAAGTGGTCGACCTGGTCCTGAAACTTCGGGAGA	NM_027081	chr15:89015686-89015627	1.19202	down	301.617	286.942	-0.885139	-0.631735	Detected	Detected
1251	A_30_P01023275				lincRNA:chr10:66559716-66647841 forward strand	CAGGTAGTCAAGTATTAACACTTGGAAATGGTTAAAATGATAGAAAGTGCTCTAAGTCCA		chr10:66640920-66640979	1.23877	down	58.6117	57.9471	-3.2486	-2.93968	Detected	Detected
1252	A_55_P2009013	Mm.2651	Dpf2	D4, zinc and double PHD fingers family 2	Mus musculus D4, zinc and double PHD fingers family 2 (Dpf2), mRNA [NM_011262]	AAGGTCTTCACACCCTGAGTTTTCTGTTTCCTGCTTAGTGGCACTGACATTAAGTAGGAG	NM_011262	chr19:5897593-5897534	1.10551	down	8550.26	7543.97	3.94004	4.08476	Detected	Detected
1253	A_55_P2020592	Mm.29290	Trim3	tripartite motif-containing 3	Mus musculus tripartite motif-containing 3 (Trim3), mRNA [NM_018880]	AGTAGCTGTGGATTCCAATGGGAACATCATCGTGGCCGACTGGGGCAACAGCCGCATACA	NM_018880	chr7:112759903-112759844	1.09806	down	1066.65	934.772	0.93716	1.07212	Detected	Detected
1254	A_30_P01023676				lincRNA:chr8:60132300-60146830 forward strand	TTAGAAAATGATAACCAGGTATTCGGTTGTAAAAGCCGGTGTTCCTCTGAGTTCTTAACA		chr8:60133219-60133278	1.3401	up	49.0953	29.2387	-3.5042	-3.92654	Detected	Not Detected
1255	A_66_P126110	Mm.483548	Pcdh11x	protocadherin 11 X-linked	Mus musculus protocadherin 11 X-linked (Pcdh11x), mRNA [NM_001081385]	TTCTCCAATCATAGAGGAACACCCCTTGTAAAGCCTATATGGATACTTCACATTTTAAAA	NM_001081385	chrX:118019923-118019982	1.22164	down	6.36396	6.20479	-6.45179	-6.16297	Not Detected	Not Detected
1256	A_51_P365859	Mm.145208	Ankrd43	ankyrin repeat domain 43	Mus musculus ankyrin repeat domain 43 (Ankrd43), mRNA [NM_183173]	AAAGAACGAGACGTTTTGGTAAATACTTTTAAACTACTCCGGAACATGTGTTCATCACTA	NM_183173	chr11:53290743-53290684	1.11905	down	161.621	144.346	-1.78524	-1.62296	Detected	Detected
1257	A_55_P2004283				Mus musculus activated spleen cDNA, RIKEN full-length enriched library, clone:F830009H16 product:hypothetical protein, full insert sequence. [AK156149]	TGAGCACAATGAGACATGACAAGGGAGTTCACACCAACCTTGTTTATGCTGGAGAAAAAA		chr17:4943766-4943825	1.22269	down	6.31043	6.15789	-6.46398	-6.17391	Not Detected	Not Detected
1258	A_30_P01032262				lincRNA:chr13:104591573-104599048 forward strand	TGATTAGTTATGTCATCTGCACTGACCCGGTGTTTGAGTTACGTTGGATCTAAGCAGACC		chr13:104597834-104597893	1.3677	down	18.7649	20.4829	-4.89175	-4.44	Not Detected	Not Detected
1259	A_55_P2010197	Mm.29094	Serpina10	serine (or cysteine) peptidase inhibitor, clade A (alpha-1 antiproteinase, antitrypsin), member 10	Mus musculus serine (or cysteine) peptidase inhibitor, clade A (alpha-1 antiproteinase, antitrypsin), member 10 (Serpina10), mRNA [NM_144834]	CCAGCCTGCTCGCTGTGGCTGTTCCCTGATTAACACTGAAACTAAAACAACTCATACTTT	NM_144834	chr12:104854946-104854887	1.63747	up	161.986	78.9511	-1.78199	-2.49346	Detected	Detected
1260	A_66_P100113	Mm.428775			dynein light chain Tctex-type 1C [Source:MGI Symbol;Acc:MGI:3807476] [ENSMUST00000092966]	ACATATTTAGAATTTTACAGCTTACAGAATGGTTTCAGGATTGCTGTGTCCTTAACAATG		chr17:6813470-6813529	1.54224	up	121.654	62.9551	-2.19507	-2.8201	Detected	Detected
1261	A_55_P2093528	Mm.422774			RIKEN cDNA 4930433N12 gene [Source:MGI Symbol;Acc:MGI:2149746] [ENSMUST00000048921]	GCTGAAACCTGGACACAAATTGTATGGTTTAAACAACTCGGAATACACAGACTATTTTTT		chr9:3133931-3133872	1.22459	down	6.2091	6.0684	-6.48733	-6.19503	Not Detected	Not Detected
1262	A_55_P2041514	Mm.60906	4930550L24Rik	RIKEN cDNA 4930550L24 gene	Mus musculus RIKEN cDNA 4930550L24 gene (4930550L24Rik), mRNA [NM_023774]	GGTGTGCACCTCACTTACTTGACTTAGTCAAGAATGCGTAAGAAATTAAAGCTTAATAAA	NM_023774	chrX:56173405-56173464	1.15705	down	6.54891	6.0475	-6.41046	-6.20001	Not Detected	Not Detected
1263	A_55_P1962329	Mm.28010	Trim61	tripartite motif-containing 61	Mus musculus tripartite motif-containing 61 (Trim61), transcript variant 1, mRNA [NM_153110]	CAGTGGATAGGATAATGGGGGTTTTTGATTTGCTTTTTCTTTGTTTTGCTTTCCTTGTTT	NM_153110	chr8:67537071-67537012	2.36846	up	17.8866	6.02722	-4.96091	-6.20486	Not Detected	Not Detected
1264	A_30_P01022189				lincRNA:chr9:96964067-96973567 forward strand	GAGCCATCGGTTTAGTCAATGGAACTGACTGTCATAATTCAGTGAAAGATTGGAACTTGG		chr9:96969922-96969981	1.22653	down	6.11737	5.98824	-6.5088	-6.21422	Not Detected	Not Detected
1265	A_52_P543792	Mm.485781	Qrich1	glutamine-rich 1	Mus musculus glutamine-rich 1 (Qrich1), transcript variant 2, mRNA [NM_175143]	GAAAATGGAAGAGTAGATGACATATTTTCTGATCTTTACTATGTTCGTTTCACCGAATGG	NM_175143	chr9:108447203-108447262	1.04182	down	343.872	285.921	-0.695988	-0.636875	Detected	Detected
1266	A_51_P502764	Mm.203954	Hdac10	histone deacetylase 10	Mus musculus histone deacetylase 10 (Hdac10), transcript variant 1, mRNA [NM_199198]	ATAATAACAGTGATTGCCAGTCGCTTGAAATCGGTCAAGGTGGGCGATTCACACGTGAAA	NM_199198	chr15:88953899-88953840	1.06667	down	3523.31	2999.43	2.661	2.75412	Detected	Detected
1267	A_55_P2076215		Prokr2	prokineticin receptor 2	Mus musculus 0 day neonate cerebellum cDNA, RIKEN full-length enriched library, clone:C230021M23 product:unclassifiable, full insert sequence. [AK082195]	GGAACTCTGGGATGATTTGTTATCTTGTTCTTACAAAAACCTGGATGGATTCTGTTTTTA		chr2:132166635-132166576	1.22787	down	6.05532	5.93398	-6.52351	-6.22735	Not Detected	Not Detected
1268	A_51_P170565	Mm.255752	4933411G11Rik	RIKEN cDNA 4933411G11Rik gene	Mus musculus RIKEN cDNA 4933411G11Rik gene (4933411G11Rik), mRNA [NM_177880]	GTGAAGAAGCAACACTTGTGTCTGTTGATTTAAAGGTGAGATGTATTTTGAAAGAGCACG	NM_177880	chr5:143966667-143966726	1.90707	down	6.85756	10.4374	-6.34402	-5.41266	Not Detected	Not Detected
1269	A_30_P01032871				lincRNA:chr8:56200419-56205756 forward strand	AGTCTGGAAGCTCCATGGATCTGAGTCCCATTGCTGCCAGCACCATTCCAGAGACTCCCT		chr8:56202325-56202384	3.16239	down	6.01767	15.1879	-6.53251	-4.8715	Not Detected	Not Detected
1270	A_51_P237106	Mm.377332	Olfr1211	olfactory receptor 1211	Mus musculus olfactory receptor 1211 (Olfr1211), mRNA [NM_001011804]	CCATGTACTTCTTTTTGGCATTCTTGTCCCTATTGGATGCATGCTTCTCTTCTGTCATCA	NM_001011804	chr2:88770301-88770242	1.09006	up	43.4123	31.7847	-3.68168	-3.80609	Detected	Detected
1271	A_30_P01030751				lincRNA:chr7:71093563-71095094 forward strand	TTGGGTCTTCCCAGCAGCCTAAATACCTCACTCATTTTAAAGGGTCTCCCTTTCCTGTTA		chr7:71094345-71094404	1.07668	up	91.9047	68.1248	-2.59965	-2.70624	Detected	Detected
1272	A_52_P518270	Mm.72979	Fam70a	family with sequence similarity 70, member A	Mus musculus family with sequence similarity 70, member A (Fam70a), mRNA [NM_172930]	CTACTCTTCCGGCACTGAACTGCTCTGTTGAAAATGCCCATCCAACTGTTTCTTACTATG	NM_172930	chrX:35561326-35561267	1.06328	down	9.48481	8.04884	-5.87609	-5.78757	Not Detected	Not Detected
1273	A_30_P01029534				lincRNA:chr1:139856545-139857204 forward strand	AAATTACTTTGAATTGTAGTTAACATATCTGTCCTTTCCCAGTCAAGGGAGGAGTCAACT		chr1:139857024-139857083	1.33356	up	97.8346	58.5512	-2.50944	-2.92472	Detected	Detected
1274	A_30_P01021961				lincRNA:chr7:28797929-28798370 reverse strand	TGTGCTTTAGTTGTTCTCTGTGAGGCCATCTTGGGTTCATTCCACTCAGTGTTCAGCAGG		chr7:28797989-28797930	1.14163	up	103.415	72.2962	-2.42941	-2.6205	Detected	Detected
1275	A_30_P01026338				lincRNA:chr16:3111550-3130500 reverse strand	GGCAGAGGGAGATGGATCACTGTAACTTTGCAGCTAGCTTAGCCTTCAGTCTGAGTTACA		chr16:3116162-3116103	1.68351	up	23.4319	11.1083	-4.57131	-5.32278	Not Detected	Not Detected
1276	A_30_P01031495				lincRNA:chr12:83271350-83357214 reverse strand	CAAGAGTCTGGTATACAAGAAACCAAGAAATCAAAAATATTCCAGGCTGTAGTTATAAAT		chr12:83336608-83336549	1.20846	up	8.78056	5.7989	-5.9874	-6.26057	Not Detected	Not Detected
1277	A_51_P115159	Mm.212991	Fam162a	family with sequence similarity 162, member A	Mus musculus family with sequence similarity 162, member A (Fam162a), mRNA [NM_027342]	AGACTAGAAGTATTTGGAAAACCCAGGAGTAAGGCTGCAACAAGAAACCTGCTTTACAAA	NM_027342	chr16:36044091-36044032	1.08671	up	2546.73	1870.36	2.19272	2.07275	Detected	Detected
1278	A_55_P2064721	Mm.406374	4921534A09Rik	RIKEN cDNA 4921534A09 gene	Mus musculus 13 days embryo heart cDNA, RIKEN full-length enriched library, clone:D330040M08 product:unclassifiable, full insert sequence. [AK084767]	ACGTGCACCTGCACTCTTAACCACATTATACAAAATAATAACTAAAAGAAAATTGGGACC		chr9:20190296-20190355	1.19294	up	8.64043	5.78058	-6.01061	-6.26514	Not Detected	Not Detected
1279	A_51_P103499	Mm.263615	Spesp1	sperm equatorial segment protein 1	Mus musculus sperm equatorial segment protein 1 (Spesp1), mRNA [NM_025721]	TCAAGACCATTTCATCTCTAGCTGCACCACGTGAGGCTCTCTCAGCTTTTGAAGAACATT	NM_025721	chr9:62118732-62118673	1.05783	down	9.33846	7.884	-5.89853	-5.81742	Not Detected	Not Detected
1280	A_51_P197259	Mm.289900	Cct7	chaperonin containing Tcp1, subunit 7 (eta)	Mus musculus chaperonin containing Tcp1, subunit 7 (eta) (Cct7), mRNA [NM_007638]	CGCACAGGGAGGTATGTGGTATGGGGTGGACATCAACAATGAGAACATCGCCGACAACTT	NM_007638	chr6:85417773-85418099	1.0051	up	7940.95	6305.51	3.83338	3.82605	Detected	Detected
1281	A_51_P520927	Mm.278798	Ccdc97	coiled-coil domain containing 97	Mus musculus coiled-coil domain containing 97 (Ccdc97), mRNA [NM_028771]	TTGTGGTACACAGTATGGTGGCAGGTGGTGGACTGTTATACCCCTACCCTTACCTCCCCA	NM_028771	chr7:26496329-26496270	1.30309	down	5395.36	5611.15	3.27579	3.65773	Detected	Detected
1282	A_51_P102122	Mm.16528	Myog	myogenin	Mus musculus myogenin (Myog), mRNA [NM_031189]	ATCTTGGGAACCTTCCAGTGCTTTGTGTATTGTTTATTGTTTTGTGTGTTGTTTGTAAAG	NM_031189	chr1:136188874-136188933	1.23481	down	6.35616	6.26399	-6.45356	-6.14927	Not Detected	Not Detected
1283	A_30_P01025481				lincRNA:chrX:96586066-96586407 forward strand	GAGGGCTGTGGGTGGAAAATAGCTTTGGAACCCAAGGTTGGCCATCTCCATGAAAGCCCT		chrX:96586115-96586174	1.23393	down	5.83735	5.74861	-6.5764	-6.27314	Not Detected	Not Detected
1284	A_55_P2075449	Mm.388573	Ttll3	tubulin tyrosine ligase-like family, member 3	Mus musculus tubulin tyrosine ligase-like family, member 3 (Ttll3), transcript variant 2, mRNA [NM_001142732]	TCTACAAAAGGCAATGGGTCTCTAAGGCAAAGTAAGTTCCTGTTTCAACATGGGTTCTGA	NM_001142732	chr6:113349124-113349183	1.03496	up	737.319	568.574	0.404432	0.354854	Detected	Detected
1285	A_55_P2141093	Mm.282719	Eya2	eyes absent 2 homolog (Drosophila)	Mus musculus eyes absent 2 homolog (Drosophila) (Eya2), mRNA [NM_010165]	GGCAAGGGTACTCGGCCATGATGGATAAAGGCATTCAATAAAAACCACGTTTACATTTTA	NM_010165	chr2:165597072-165597131	1.36643	up	815.593	476.368	0.549993	0.0995836	Detected	Detected
1286	A_52_P399095	Mm.80407	9030224M15Rik	RIKEN cDNA 9030224M15 gene	Mus musculus RIKEN cDNA 9030224M15 gene (9030224M15Rik), mRNA [NM_177793]	TTCCTGAAGAAGGACCTTTTCAACGCTAGCAGCTGTTATACCTTGAGTTGGGTGAATACA	NM_177793	chr10:40530455-40530514	1.23475	down	5.8234	5.73867	-6.57985	-6.27563	Not Detected	Not Detected
1287	A_52_P413492	Mm.482148	Ldlrap1	low density lipoprotein receptor adaptor protein 1	Mus musculus low density lipoprotein receptor adaptor protein 1 (Ldlrap1), mRNA [NM_145554]	TCTGGCATCCTGAATCTCAGCCAAACTAACAACATCTTTCCATCGCTTGTGAAAGCTGGT	NM_145554	chr4:134301688-134301629	1.03318	up	1766.71	1364.73	1.66514	1.61805	Detected	Detected
1288	A_52_P269158	Mm.187470	Pid1	phosphotyrosine interaction domain containing 1	Mus musculus phosphotyrosine interaction domain containing 1 (Pid1), mRNA [NM_001003948]	CCCCTTTGACTATCAGTTCTGAAGAGCAATTCTCACTGGTAACTTGACATCTCTCAATTT	NM_001003948	chr1:84033470-84033411	1.02319	up	3379.26	2635.85	2.60078	2.5677	Detected	Detected
1289	A_55_P2077548	Mm.290182	Git1	G protein-coupled receptor kinase-interactor 1	Mus musculus G protein-coupled receptor kinase-interactor 1 (Git1), mRNA [NM_001004144]	TGTCAGAACGTGTGTCATGTACATTTGTATCAAAAATAAATAAGTGACCATGTGCCACTT	NM_001004144	chr11:77321217-77321276	1.0921	down	2943.07	2565.18	2.40139	2.52849	Detected	Detected
1290	A_55_P2008895	Mm.381904	Tmsb15b1	thymosin beta 15b1	Mus musculus thymosin beta 15b1 (Tmsb15b1), mRNA [NM_001081983]	AGTCCTGATCCAGAGGTAACTGTGGACATAACTGCTGGCCTGAAGGGAGCCTTGGAACCG	NM_001081983	chrX:133511361-133511302	1.24042	down	72.2541	71.5297	-2.94671	-2.63588	Detected	Detected
1291	A_65_P20433	Mm.179378	4930547N16Rik	RIKEN cDNA 4930547N16 gene	Mus musculus RIKEN cDNA 4930547N16 gene (4930547N16Rik), mRNA [NM_029249]	GAGAACAAACAATGACTATAAATACCATGCAGAATTGAGAAAAACTGTGGACTTACAACG	NM_029249	chr10:87554878-87554819	1.56738	up	42.432	21.606	-3.71463	-4.36299	Detected	Not Detected
1292	A_51_P123314	Mm.196679	Olfr74	olfactory receptor 74	Mus musculus olfactory receptor 74 (Olfr74), mRNA [NM_054091]	TCTTGGGCTTCTCAGATTATCCTGACCTTAAAGTCCCTCTCTTCTTGGTGTTTCTCGTCA	NM_054091	chr2:87814777-87814718	1.23321	down	41.2971	40.6455	-3.75374	-3.45133	Detected	Detected
1293	A_55_P1962503	Mm.102590	Nup62cl	nucleoporin 62 C-terminal like	Mus musculus nucleoporin 62 C-terminal like (Nup62cl), mRNA [NM_001081668]	CTCCAAATTGCTCCTTTTGGATTACTCATTAACCCTGAGTTCTGATGATATTAAATAGAG	NM_001081668	chrX:136542307-136542248	1.23577	down	5.82275	5.74275	-6.58001	-6.27461	Not Detected	Not Detected
1294	A_30_P01030152				lincRNA:chr2:77146893-77155643 forward strand	TAAACTCTGTAGAATGCCTCTCTCATGATTTATTGTTCCTACAAGCACTTCTCGCCTCTC		chr2:77154984-77155043	4.45628	down	6.78951	24.1472	-6.35841	-4.20256	Not Detected	Not Detected
1295	A_55_P2002849	Mm.40038	Aifm3	apoptosis-inducing factor, mitochondrion-associated 3	Mus musculus apoptosis-inducing factor, mitochondrion-associated 3 (Aifm3), nuclear gene encoding mitochondrial protein, mRNA [NM_175178]	GGACGATTTTCCCAGCAAGCCCCTTCAACATTACCTTAAAATTAAAACGCATGTCTCAGC	NM_175178	chr16:17507515-17507574	2.04328	up	14.724	5.75114	-5.24162	-6.2725	Not Detected	Not Detected
1296	A_55_P2066207				predicted gene 12027 [Source:MGI Symbol;Acc:MGI:3651189] [ENSMUST00000146531]	AAGCATATCATGAGTTGCATTCAGACTGAAGCACAGACCTATTGGGTATGACCCACTGAG		chr11:19527880-19527821	1.14073	up	8.22749	5.75624	-6.08126	-6.27122	Not Detected	Not Detected
1297	A_51_P117226	Mm.34326	Zdhhc2	zinc finger, DHHC domain containing 2	zinc finger, DHHC domain containing 2 [Source:MGI Symbol;Acc:MGI:1923452] [ENSMUST00000049389]	AGCTCATAGCTCCTGCTAGAAGTCTTTTGGGCAGCAGCATGTGGTGTATTTGAAGATCTA		chr8:41570765-41570824	1.20698	down	60.7485	58.5184	-3.19694	-2.92553	Detected	Detected
1298	A_66_P118091	Mm.206737	Tor3a	torsin family 3, member A	Mus musculus torsin family 3, member A (Tor3a), mRNA [NM_023141]	ACTCACCTGCCTTAAGGCTAGGGACCACCTAGCCCAGCCATATTCAAATAACTGAAATAA	NM_023141	chr1:158584784-158584725	1.15793	down	764.043	706.081	0.455796	0.667339	Detected	Detected
1299	A_55_P2027327	Mm.371692	Usp1	ubiquitin specific peptidase 1	Mus musculus ubiquitin specific peptidase 1 (Usp1), mRNA [NM_146144]	CTGTACATAGAACATCAACTTAGATGTGTGACCTTTAACTTTTTTAAAAACTGGGAGGTC	NM_146144	chr4:98602146-98602205	1.19744	up	2136.16	1423.76	1.93909	1.67914	Detected	Detected
1300	A_51_P486308	Mm.180032	4930473A06Rik	RIKEN cDNA 4930473A06 gene	Mus musculus RIKEN cDNA 4930473A06 gene (4930473A06Rik), mRNA [NM_001081012]	TACAAAAAACTCTACAGGAGATCCTGGAGAAGCACGAACAAGAGAAGACAGAGCTGGAGT	NM_001081012	chr4:83200772-83203845	1.01898	down	127.481	103.673	-2.12758	-2.10046	Detected	Detected
1301	A_51_P100776	Mm.251375	Zfp169	zinc finger protein 169	Mus musculus zinc finger protein 169 (Zfp169), transcript variant 1, mRNA [NM_026450]	GTACTGAGTGTGGTCGAGCCTTTGAGTTTAAGTCTCTTTTCATCAGACACCAAAAGACAC	NM_026450	chr13:48585061-48585002	1.04338	up	156.392	119.627	-1.83269	-1.89395	Detected	Detected
1302	A_30_P01024249				lincRNA:chr1:139814266-139817889 reverse strand	TACTTGGGTTTGTCACCTTCTAATGGCTGTCAACTCTCTAATAAAAGTACTTGCAAAACA		chr1:139814326-139814267	1.23579	down	5.88267	5.80197	-6.56524	-6.25981	Not Detected	Not Detected
1303	A_30_P01029126				lincRNA:chr18:46646048-46659873 forward strand	AAAGAGTGTCAGATTAGATTAAAAATAATGTACATGGCTGCTCTCAACAGTCCTGGGCTT		chr18:46654380-46654439	1.29952	down	15.4247	15.9977	-5.17454	-4.79656	Not Detected	Not Detected
1304	A_52_P383089	Mm.2209	Cd4	CD4 antigen	Mus musculus CD4 antigen (Cd4), mRNA [NM_013488]	TCAAGTGGTGGCCCCTGAGACAGGGCTGTGGCAGTGTCTACTGAGTGAAGGTGATAAGGT	NM_013488	chr6:124817765-124817706	1.65267	down	217.47	286.842	-1.35704	-0.632237	Detected	Detected
1305	A_52_P275649	Mm.250895	Eras	ES cell-expressed Ras	Mus musculus ES cell-expressed Ras (Eras), mRNA [NM_181548]	CCAGGGACAACGGAGGCTACATTCTAAATGTTCTGGATACATCTGGGCAGGATATTCACC	NM_181548	chrX:7502054-7501995	3.04757	up	22.2781	5.8342	-4.64416	-6.25181	Not Detected	Not Detected
1306	A_52_P479269	Mm.2580	Sdc1	syndecan 1	Mus musculus syndecan 1 (Sdc1), mRNA [NM_011519]	ATCTGTATGGTGCCCCATTTTTGGCGGCCCGTAAGTAGGCTGGCTAGTCCAGGATACTGT	NM_011519	chr12:8799383-8799442	1.3443	up	918.529	545.321	0.721468	0.294611	Detected	Detected
1307	A_55_P2005930		Gm8973	60S ribosomal protein L36 pseudogene	predicted gene 8973 [Source:MGI Symbol;Acc:MGI:3648534] [ENSMUST00000079818]	TGTGGGCCTCAACAAGGGCCACAAGGTGACAAAAAACGTCAGCAAGCCGAGACACAGCTG	XM_994269	chr15:98836510-98836569	1.13134	down	13388.6	12088.8	4.587	4.76504	Detected	Detected
1308	A_55_P2034979	Mm.179011	Vav2	vav 2 oncogene	Mus musculus vav 2 oncogene (Vav2), mRNA [NM_009500]	TTTTCTGCTGCTCTCTAGAGTATGTGTCAGGTCTTGGGAGGCAGGCAGGACCAGAGCCGA	NM_009500	chr2:27119268-27119209	1.11785	down	362.568	323.466	-0.619605	-0.458881	Detected	Detected
1309	A_51_P462546	Mm.23951	Gmppa	GDP-mannose pyrophosphorylase A	Mus musculus GDP-mannose pyrophosphorylase A (Gmppa), mRNA [NM_133708]	AGGTGCTCATCTTGAACTCGATTGTTCTACCACATAAGGAGCTAAGTCGAAGCTTCACCA	NM_133708	chr1:75439500-75439559	1.06493	up	2176.54	1631.18	1.96611	1.87535	Detected	Detected
1310	A_55_P1978481	Mm.968	Nr1h2	nuclear receptor subfamily 1, group H, member 2	Mus musculus nuclear receptor subfamily 1, group H, member 2 (Nr1h2), mRNA [NM_009473]	GGCCCCCCACAGTTGGGAGACCACAGGCCCTCTCTTCTGCCCCTTTTATTTAATAAAAAA	NM_009473	chr7:51805072-51805013	1.22086	down	10052.7	9795.01	4.17359	4.46148	Detected	Detected
1311	A_51_P167292	Mm.387173	Chi3l3	chitinase 3-like 3	Mus musculus chitinase 3-like 3 (Chi3l3), mRNA [NM_009892]	TGAACATCTTTTGCTTCCTGTAAAACCACCATGCTTGTTTCTTGCTCTCACAATAAATTC	NM_009892	chr3:105950544-105950485	1.35083	up	2580.68	1524.72	2.21182	1.77798	Detected	Detected
1312	A_30_P01027647				lincRNA:chr4:131734714-131741964 reverse strand	TTCTTCCTGTACTGAATCATTCAATTCAGCCTGTTATTTTGCGCACCCTTGCTGCTCCTG		chr4:131737628-131737569	1.39068	down	48.408	53.7278	-3.52454	-3.04875	Detected	Detected
1313	A_30_P01022702				lincRNA:chr6:23105525-23118900 forward strand	ATCAATATAGGATTTCCAAAGTAGCTCTGGCATATCCAAGTGCGGCTGGCTGATGGCTAA		chr6:23108490-23108549	1.66816	up	29.7709	14.2432	-4.22588	-4.96414	Not Detected	Not Detected
1314	A_30_P01031906				lincRNA:chr18:63525907-63526504 reverse strand	TGACGTGCACAACTTTAACTGTGGAGATTCCCTCTGACAACTCGGTATATCAACATCCAA		chr18:63526036-63525977	1.2328	down	6.07874	5.98086	-6.51794	-6.216	Not Detected	Not Detected
1315	A_30_P01023834				lincRNA:chr5:124485370-124502361 reverse strand	TCAGAGGATGACGATGGCAGTCCTCATGATCACTGTAGCACCTCAATTGAGAGACTGAGA		chr5:124502275-124502216	1.23252	down	6.09872	5.99911	-6.51321	-6.2116	Not Detected	Not Detected
1316	A_30_P01027628				lincRNA:chr6:83541250-83560425 forward strand	ATAGCAAGTGAAGGCACCAGGCTGACCATCAATGCTTTCCACATTGTATTCACCTCCATT		chr6:83551266-83551325	1.25782	down	970.931	974.678	0.801511	1.13243	Detected	Detected
1317	A_55_P2174646	Mm.261199	Smr3a	submaxillary gland androgen regulated protein 3A	Mus musculus submaxillary gland androgen regulated protein 3A (Smr3a), mRNA [NM_011422]	GGCTTAAGAAACAGTCTTTACCTAAGCATTATTCAAAATGAAAATAAAGAGCTGAGCAGC	NM_011422	chr5:88437489-88437548	1.09345	down	6.91474	6.03436	-6.33204	-6.20315	Not Detected	Not Detected
1318	A_66_P123683	Mm.196290	Obfc2a	oligonucleotide/oligosaccharide-binding fold containing 2A	Mus musculus oligonucleotide/oligosaccharide-binding fold containing 2A (Obfc2a), mRNA [NM_028696]	TGAAGTTACCATGTTAAATATTGAAGTGTAATTGGAGGGATTGAAGAGAGCTATAACACC	NM_028696	chr1:51527376-51527317	1.07484	up	423.542	314.492	-0.395351	-0.499468	Detected	Detected
1319	A_55_P1999765	Mm.379180			RIKEN cDNA 5730522E02 gene [Source:MGI Symbol;Acc:MGI:1917876] [ENSMUST00000109511]	CCTCATCACCATGTCTGAATTCAGAAAGTCTTCCTAATGATAATAAACTGTGTCAAGAAC		chr11:25519146-25519087	1.23037	down	6.18358	6.07198	-6.49327	-6.19418	Not Detected	Not Detected
1320	A_51_P146044	Mm.389693	Ccdc92	coiled-coil domain containing 92	Mus musculus coiled-coil domain containing 92 (Ccdc92), mRNA [NM_144819]	AGAATGAATGCACTTGCCTTAAAACTCGCTCTGGCGTGTGCTCTATCCAGAGTTCTCTAT	NM_144819	chr5:125314998-125314939	1.25073	down	304.032	303.486	-0.873635	-0.550862	Detected	Detected
1321	A_30_P01029988				lincRNA:chr13:112717680-112733330 forward strand	TTTATGGGTAGTGCCATTGTAACACTAGGGGAGCAGCCAGGGAAGAAGGAGGGAGCCCTG		chr13:112722015-112722074	1.22948	down	6.22785	6.11103	-6.48298	-6.18493	Not Detected	Not Detected
1322	A_52_P601782	Mm.101559	E330016A19Rik	RIKEN cDNA E330016A19 gene	Mus musculus RIKEN cDNA E330016A19 gene (E330016A19Rik), mRNA [NM_173386]	TATTTTTTAAGAGCACAAAAAGAAAATGAAATTATAATCTGACCCCATAATATGATAAGT	NM_173386	chr9:78279616-78279557	1.33425	up	54.9564	32.8727	-3.3415	-3.75753	Detected	Detected
1323	A_51_P117739	Mm.297978	Figf	c-fos induced growth factor	Mus musculus c-fos induced growth factor (Figf), mRNA [NM_010216]	GGCTGGCAAAGTCCAAGGGCAATGCTCATGAGTTATTGTGCTTCTTTCTTATGCGGAATT	NM_010216	chrX:160840395-160840454	1.08322	up	14.5356	10.7096	-5.2602	-5.37552	Not Detected	Not Detected
1324	A_30_P01030578				lincRNA:chr4:129497990-129515290 forward strand	TATGGTATTTACTTGCTTCCCCGCTCTGTGTTACTGAGCTGTTTCAGACAGGAAGTGAGA		chr4:129498724-129498783	1.30418	up	3359.96	2056.14	2.59252	2.20937	Detected	Detected
1325	A_55_P2142430	Mm.30832	Bank1	B-cell scaffold protein with ankyrin repeats 1	Mus musculus B-cell scaffold protein with ankyrin repeats 1 (Bank1), mRNA [NM_001033350]	AAGCTACGGCAACTACGAGACAACATTATTGGGAAAAGGCCAGAAGATGAAAATGCCTAT	NM_001033350	chr3:135727137-135727078	1.47904	down	595.755	703.242	0.0968628	0.661528	Detected	Detected
1326	A_51_P175232	Mm.40708	Fbxl4	F-box and leucine-rich repeat protein 4	Mus musculus F-box and leucine-rich repeat protein 4 (Fbxl4), mRNA [NM_172988]	AAAGAAGAGCTTTACTCAATGAGTTCATACTGCTCTGTCACTACAATCATGCTTTGGTGG	NM_172988	chr4:22360856-22360915	1.07706	up	1058.07	784.024	0.925501	0.818405	Detected	Detected
1327	A_30_P01024144				lincRNA:chr12:12768528-12849976 forward strand	CCATTTGTCCTCCCTGTAGCTCTCTCTGACCATTTGGTTCTTCCAAGCACCAAGGGGACC		chr12:12803921-12803980	1.1251	up	334.694	237.417	-0.735015	-0.905071	Detected	Detected
1328	A_51_P102911	Mm.26954	Hoxa11	homeobox A11	Mus musculus homeobox A11 (Hoxa11), mRNA [NM_010450]	TGAATGTATGCTTCATACAGGGATGGTGTTCAAAAGACTGTAAATAAAGAAACCATAACC	NM_010450	chr6:52192166-52192107	1.18446	down	6.7791	6.40839	-6.36062	-6.11639	Not Detected	Not Detected
1329	A_51_P198076	Mm.259614	1810046J19Rik	RIKEN cDNA 1810046J19 gene	Mus musculus RIKEN cDNA 1810046J19 gene (1810046J19Rik), mRNA [NM_025559]	TGGTTCTGGGGTTTAAACCTTTCCTTGTGGTTACGCTAGGAATCCCTCTACCTTTAGCCC	NM_025559	chr11:98299352-98299293	1.11172	down	5022.78	4456.52	3.17256	3.32535	Detected	Detected
1330	A_51_P100997	Mm.337362	Serpinb3c	serine (or cysteine) peptidase inhibitor, clade B, member 3C	Mus musculus serine (or cysteine) peptidase inhibitor, clade B, member 3C (Serpinb3c), mRNA [NM_201363]	ATTTTAATCTAGGTTCTTCTAATCTAGCATGTATCTGTGCCCTGTGTCAAGTGAGCTAGA	NM_201363	chr1:109167973-109167914	1.02964	down	69.8177	57.3729	-2.99619	-2.95405	Detected	Detected
1331	A_55_P2212503	Mm.158412	5730457N03Rik	RIKEN cDNA 5730457N03 gene	Mus musculus RIKEN cDNA 5730457N03 gene (5730457N03Rik), non-coding RNA [NR_038163]	GAACCAAATGTCAATATAATTACTTACTTTGGACCTTAAAGCACCGGCTCATTCCATGGC	NR_038163	chr6:52258442-52258383	1.22266	down	6.4697	6.31312	-6.42801	-6.138	Not Detected	Not Detected
1332	A_55_P2058487		Gm4419	predicted gene 4419	PREDICTED: Mus musculus predicted gene 4419, transcript variant 1 (Gm4419), partial miscRNA [XR_105456]	AAAGTGGATTCAAATGCTAAACGGAACCAAGCAGACCGAAGACTGCAGAAAGGAAGGTCT	XR_105456	chr12:21424640-21424699	1.31334	down	18.0156	18.8834	-4.95054	-4.5573	Not Detected	Not Detected
1333	A_51_P116581	Mm.288192	Ccdc22	coiled-coil domain containing 22	Mus musculus coiled-coil domain containing 22 (Ccdc22), mRNA [NM_138603]	CTTATATGTTCCCATATCTGATCAGGGTGACTGTCCAGCTGACCACAGTTTATTGGATGG	NM_138603	chrX:7171047-7170988	1.06326	down	4328.81	3673.36	2.95804	3.04653	Detected	Detected
1334	A_55_P2424988	Mm.5692	C78228	expressed sequence C78228	C78228 Mouse 3.5-dpc blastocyst cDNA Mus musculus cDNA clone J0044F11 3'. [C78228]	TAAGTTTAAGCTGGGGTGTCCTGGGAGTGGGCCAGCTAGCTGGAAGCAAACACACACCAG		chr5:121200021-121199962	1.38245	up	101.4	58.5388	-2.4578	-2.92503	Detected	Detected
1335	A_55_P1959017					AGACACACCAGCCCCTCGGGTTTGGATCCTAGAGTAAGTAGAGAAAGCAAGCTGAAAAAA		chr5:066302464-066302405	1.34431	down	242.943	260.652	-1.19724	-0.77037	Detected	Detected
1336	A_51_P258766	Mm.29279	Smo	smoothened homolog (Drosophila)	Mus musculus smoothened homolog (Drosophila) (Smo), mRNA [NM_176996]	AATGTCTAGTCATTTTCATAGTGCCCCACATTCAAGAACCAGACAACAGGATGCCTTAGA	NM_176996	chr6:29711225-29711284	1.02275	up	567.383	442.752	0.0264664	-0.00599289	Detected	Detected
1337	A_30_P01019146				lincRNA:chr2:128211990-128215223 reverse strand	AACAAAGCAGCAAACAGGAGGGAACTTGCACACTCAAAGGGGGAATAGTGCTGATATTGA		chr2:128212284-128212225	1.50041	up	89.3138	47.5076	-2.6409	-3.22626	Detected	Detected
1338	A_55_P2032955	Mm.25449	Pabpn1l	poly(A)binding protein nuclear 1-like	Mus musculus poly(A)binding protein nuclear 1-like (Pabpn1l), mRNA [NM_001007462]	CAGGGTATGCTGGGATTGGCATTCTCAAGTACTTTTAAAGAAAAATAGATATGTGTGTTA	NM_001007462	chr8:125143467-125143408	1.02367	up	65.9437	51.4123	-3.07855	-3.11231	Detected	Detected
1339	A_55_P2121364	Mm.347607	Tdg	thymine DNA glycosylase	Mus musculus thymine DNA glycosylase (Tdg), transcript variant 2, mRNA [NM_172552]	GGCGTTCTCATTAAATAATACTGAGATTTTAAACATGCGCAGTCTGAGCGTTTTTACAAT	NM_172552	chr10:82112994-82113053	1.09551	up	68.5446	49.936	-3.02274	-3.15434	Detected	Detected
1340	A_55_P2076635	Mm.301020	Vps25	vacuolar protein sorting 25 (yeast)	Mus musculus vacuolar protein sorting 25 (yeast) (Vps25), mRNA [NM_026776]	CAGAATAACTCTGTGTTTACTCTGTATGAACTGACGAGTGGGGAAGACACAGAGGATGAA	NM_026776	chr11:101118207-101118266	1.00369	up	825.81	656.655	0.567952	0.562642	Detected	Detected
1341	A_55_P2108948	Mm.332771	Gjc3	gap junction protein, gamma 3	Mus musculus gap junction protein, gamma 3 (Gjc3), mRNA [NM_080450]	TTGATGTGATGTATGTGCCTGCTCTTATTGTAGCTTGCATTACAGTGTTTGGTTGATGTC	NM_080450	chr5:138395096-138395037	1.01194	up	98.6446	77.7989	-2.49754	-2.51467	Detected	Detected
1342	A_30_P01028229				lincRNA:chr13:34821764-34822230 reverse strand	ATATATTTAATAAATACCTGTTATCTCCATGTTCACATCTTTCCTTAAAAACTGCCTTCA		chr13:34821824-34821765	2.03377	down	6.72893	10.922	-6.37134	-5.34718	Not Detected	Not Detected
1343	A_30_P01027151				lincRNA:chr18:73870981-73877247 forward strand	GGTAGCACATCATCTTTGGGTTATAAATGATCTTTGAAGTCAAATGGACAAGGCATTAAA		chr18:73877128-73877187	1.21151	down	6.74926	6.52588	-6.36698	-6.09018	Not Detected	Not Detected
1344	A_30_P01017636				lincRNA:chr7:50833970-50850878 reverse strand	TTTTCTCAGGATTCTGAAGATAGGTCAGCATGTGGACGATTCTTGTAGAGTTGTGGGGCA		chr7:50839559-50839500	1.66212	up	20.8644	10.0184	-4.73874	-5.47177	Not Detected	Not Detected
1345	A_55_P2035613	Mm.261182	Tmbim1	transmembrane BAX inhibitor motif containing 1	Mus musculus transmembrane BAX inhibitor motif containing 1 (Tmbim1), mRNA [NM_027154]	CTGTCCAGTACTTGATTCTGAATATATCACAGAGGGACACAACTAGAAATGTAATAAAGT	NM_027154	chr1:74334899-74334840	1.05046	up	6356.87	4829.67	3.51239	3.44136	Detected	Detected
1346	A_30_P01017439				lincRNA:chr5:107903325-107925875 forward strand	GAGGAGGGGTTTCTGTTCGATCATTAATTATTTCCACTTCTGAAACATACTGTAAGTTTA		chr5:107907901-107907960	1.33084	down	56.3788	59.8822	-3.30463	-2.89229	Detected	Detected
1347	A_51_P286460	Mm.261665	Hist1h2ae	histone cluster 1, H2ae	Mus musculus histone cluster 1, H2ae (Hist1h2ae), mRNA [NM_178187]	CTTTTCAGAGCCATTCACTTAATTCAGTAAAGTGCTGAAATACTATAAGCCTTAAGTGGA	NM_178187	chr13:23662548-23662489	1.46084	up	43.0976	23.5455	-3.69218	-4.23897	Detected	Not Detected
1348	A_55_P1986123	Mm.485855	Sccpdh	saccharopine dehydrogenase (putative)	Mus musculus saccharopine dehydrogenase (putative) (Sccpdh), mRNA [NM_178653]	CCATCTACTCCATGGACTGATCTTGGATTGTTTAACTCAGTTGAATAATAAAGGGTTATT	NM_178653	chr1:181617251-181617310	1.15577	down	475.447	438.561	-0.228572	-0.0197153	Detected	Detected
1349	A_30_P01027603				lincRNA:chr13:65581475-65593800 forward strand	GTGTTCAAGTCTTAGAAACTAAGAAGCATTTATGCTCGAGAAACTCTGAAAATGTGACAA		chr13:65589598-65589657	1.19936	down	6.90434	6.60886	-6.33421	-6.07195	Not Detected	Not Detected
1350	A_52_P93066	Mm.479943	Klhdc5	kelch domain containing 5	Mus musculus kelch domain containing 5 (Klhdc5), mRNA [NM_001081237]	CTGGCAAAGCAAAGGAAAATGTGATTTGTTGTATCACTTCAGGGTGCGACATTTCTCTGT	NM_001081237	chr6:147060976-147061035	1.00615	up	177.825	141.054	-1.6474	-1.65624	Detected	Detected
1351	A_55_P2138222	Mm.425298	Gm8066	predicted gene 8066	PREDICTED: Mus musculus predicted gene 8066 (Gm8066), mRNA [XM_001479030]	ACTGGAGAGGCACACTGGTCCAGCCTCCTGCCCAGCCTGTGATAAAAAACCCACGTATTC	XM_001479030	chr5:137958640-137958699	1.14121	down	876.814	798.598	0.654413	0.844976	Detected	Detected
1352	A_30_P01033393				lincRNA:chr8:15582950-15609500 reverse strand	TTAGTGGCACACTTCTATACAGTTTACACATAAACACCTACATCCAGGCACACACGTGCA		chr8:15593391-15593332	1.19532	down	6.9243	6.60566	-6.33005	-6.07265	Not Detected	Not Detected
1353	A_55_P1980292	Mm.390332	Purb	purine rich element binding protein B	Mus musculus purine rich element binding protein B (Purb), mRNA [NM_011221]	TTCTGTCGGTATGCAGATGAAATGAAAGAGATCCAGGAGCGACAGAGGGATAAGCTTTAC	NM_011221	chr11:6375040-6374981	1.21713	up	1770.4	1160.89	1.66815	1.38466	Detected	Detected
1354	A_30_P01027483				lincRNA:chr17:87674225-87682154 forward strand	ATGTTCTCAGCGCTGGAAACGGAATGCAGAACTCTGTGAATGCAAAGTCTCCACTGTAAA		chr17:87674637-87674696	1.73992	down	6.929	9.62175	-6.32907	-5.53005	Not Detected	Not Detected
1355	A_55_P2117420		Gm10257	predicted gene 10257	predicted gene 10257 [Source:MGI Symbol;Acc:MGI:3644245] [ENSMUST00000170499]	CATGTGCTTAATGTTGTCAGTCTTCTGTGCTGTTCCTGTAAGTTTGCTATTAAAATACAT		chr1:182732764-182732705	1.12255	up	59684	42433.4	6.74334	6.57657	Detected	Detected
1356	A_30_P01032082				lincRNA:chr2:92582386-92599365 forward strand	TACAACTCTAGAGGTAATTTTCCAATGCCAAAGGAGAAAGCACCGAAGCCCACTTGGACT		chr2:92582664-92582723	1.18956	down	6.92585	6.57528	-6.32972	-6.0793	Not Detected	Not Detected
1357	A_30_P01032628				lincRNA:chr2:174088550-174109425 reverse strand	TAAAAGCCATGGAGAACTTTGAGGTCTTGTCATAATGCCCTGAGCCTACTACTAAGACTG		chr2:174092891-174092832	1.32274	down	79.4904	83.9162	-2.80901	-2.40547	Detected	Detected
1358	A_30_P01028649				lincRNA:chr9:75316023-75344401 forward strand	CCTATGGTCTAGTCTTCAAAAGAAACTTTATTGTGTTATAAACTGTGCGGGTAATACTTG		chr9:75334217-75334276	1.31949	down	12.8625	13.5452	-5.43661	-5.03664	Not Detected	Not Detected
1359	A_55_P2335529	Mm.31773	4921531C22Rik	RIKEN cDNA 4921531C22 gene	Mus musculus RIKEN cDNA 4921531C22 gene (4921531C22Rik), non-coding RNA [NR_033782]	GGCTAATATGGCAACTACTTTTATCTGCTTAACCATTTCACCAGCACAAGATGTTTAATT	NR_033782	chr2:179713659-179713718	1.49249	up	610.866	326.656	0.132998	-0.44472	Detected	Detected
1360	A_66_P120901	Mm.248906	Atxn10	ataxin 10	Mus musculus ataxin 10 (Atxn10), mRNA [NM_016843]	GATTCTGAAGTCTAATAATGACATCCCCCGCCTTGAATGCCATCTTCATATGAACACATT	NM_016843	chr15:85292864-85293377	1.05922	down	1397.13	1181.08	1.32654	1.40954	Detected	Detected
1361	A_66_P138009	Mm.127562	Gm4710	predicted gene 4710	Mus musculus predicted gene 4710 (Gm4710), non-coding RNA [NR_033456]	ACTGCTGGGGCCTCCTTGTGGCTACCATTGTTGATTTAAAATCTTAAAAACAAAAACTAT	NR_033456	chr17:76288283-76288342	1.15208	down	208.089	191.332	-1.42066	-1.21641	Detected	Detected
1362	A_30_P01027808				lincRNA:chr14:77006215-77063293 reverse strand	TGATTGGGGCTGACCTTCTGACAGCTTTGGGTGCCTCCTCTTCACTTTTCCTTAGGCCGC		chr14:77053468-77053409	1.18899	down	213.977	203.05	-1.3804	-1.13066	Detected	Detected
1363	A_51_P105124	Mm.235193	P2ry6	pyrimidinergic receptor P2Y, G-protein coupled, 6	Mus musculus pyrimidinergic receptor P2Y, G-protein coupled, 6 (P2ry6), mRNA [NM_183168]	GTTCACATCCATTTGCCAAGACTTTTGCATAAGAGAGAAATAAATGTGTTTTTGTGGTTG	NM_183168	chr7:108086208-108086149	1.19291	up	23525.9	15739.6	5.40025	5.14576	Detected	Detected
1364	A_51_P467410	Mm.485384	Npm1	nucleophosmin 1	Mus musculus nucleophosmin 1 (Npm1), mRNA [NM_008722]	CTTGGTTTTAAGTATGTATGGAATGTTATGATAGGACATAGTAATAGTGGTCAGATGTGG	NM_008722	chr11:33052624-33052565	1.36783	up	27667.7	16143.4	5.6342	5.18231	Detected	Detected
1365	A_51_P211491	Mm.3317	Gusb	glucuronidase, beta	Mus musculus glucuronidase, beta (Gusb), mRNA [NM_010368]	TTAGTTTTTTGGCCTTGGCTTTGTGAACTCTTGAAAGCCTGCTGTGTGAACATTCTCACT	NM_010368	chr5:130465192-130465133	1.02927	up	6896.95	5347.91	3.63003	3.58841	Detected	Detected
1366	A_55_P2301312	Mm.374877	Wdr78	WD repeat domain 78	Mus musculus WD repeat domain 78 (Wdr78), mRNA [NM_146254]	TCTGCTGGCGTAAGTCACTGTGGTTGGCTTTCTAAAAAATATTAAACTGTGTTACTTTGA	NM_146254	chr4:102710766-102710707	1.1573	up	262.33	180.909	-1.08647	-1.29723	Detected	Detected
1367	A_51_P448664	Mm.4054	Tbxas1	thromboxane A synthase 1, platelet	Mus musculus thromboxane A synthase 1, platelet (Tbxas1), mRNA [NM_011539]	TTGTGTCACGCTGATATAGAAGGCACGTGGGAAAGAGGAAGCACTTTGTAATGGTAACAT	NM_011539	chr6:39034356-39034415	1.2639	up	19513.3	12321.7	5.13045	4.79257	Detected	Detected
1368	A_51_P394154	Mm.5267	Ddx51	DEAD (Asp-Glu-Ala-Asp) box polypeptide 51	Mus musculus DEAD (Asp-Glu-Ala-Asp) box polypeptide 51 (Ddx51), mRNA [NM_027156]	ACTGGACTGTGGTGATCAAAGTGCTTATACGTTAGCGTCTCCTGTCTACAGAGAAGCTAT	NM_027156	chr5:111086874-111086933	1.06865	down	2023.76	1726.04	1.86111	1.9569	Detected	Detected
1369	A_30_P01019175				lincRNA:chr3:86827945-86886695 reverse strand	GAATACTTCTTGCCTTATCTGCTTGATAGTGAAGTCGTTGATGTGGTAATGCTCCTTCAG		chr3:86858475-86858416	1.2098	down	7.23475	6.9854	-6.26677	-5.99201	Not Detected	Not Detected
1370	A_30_P01020041				lincRNA:chr7:128400874-128439363 forward strand	CCCTCACCGTGGACCAGGGGTGATTTGAATTGAAGAAATTACACTTTAAAAATTAATAAA		chr7:128439281-128439340	1.20981	down	7.2413	6.99177	-6.26547	-5.99069	Not Detected	Not Detected
1371	A_30_P01029672				lincRNA:chr17:3198868-3394643 reverse strand	TGGTCATCACTTGAAAGTATTTTCATCTGAAAAGGTGGGTGGTATAGACCAACCTATGTT		chr17:3207169-3207110	1.20533	down	7.27177	6.99521	-6.25941	-5.98998	Not Detected	Not Detected
1372	A_55_P2136612					GGCATTTTCACCTTTGCCCTAATAAAATTGTGTGTAGAAATAAACAAGTATCCTGTTGTC			1.20964	down	7.24726	6.99657	-6.26428	-5.9897	Not Detected	Not Detected
1373	A_55_P2166262	Mm.240586	Rnf215	ring finger protein 215	Mus musculus ring finger protein 215 (Rnf215), mRNA [NM_027859]	CACAGAATCTATGTGGTGCATCTGCAAGGGCATCATTAAAAGGAAAAAACAAAAACACAA	NM_027859	chr11:4041058-4041117	1.05052	up	5952.08	4521.89	3.41746	3.34636	Detected	Detected
1374	A_51_P288479	Mm.266264	Slc25a29	solute carrier family 25 (mitochondrial carrier, palmitoylcarnitine transporter), member 29	Mus musculus solute carrier family 25 (mitochondrial carrier, palmitoylcarnitine transporter), member 29 (Slc25a29), nuclear gene encoding mitochondrial protein, mRNA [NM_181328]	AGACAGGCCACCGGCCTCAATGTCTCCACAGGGAAATTGTGTAGCAGCTGTCGCAAGACA	NM_181328	chr12:110064434-110064375	1.20359	up	127.185	84.3356	-2.13093	-2.39828	Detected	Detected
1375	A_51_P475704	Mm.458162	Pcdh9	protocadherin 9	Mus musculus protocadherin 9 (Pcdh9), mRNA [NM_001081377]	GGGATAAATCTCTAATTATTGCTGTTTAACTGTTTGTTATCATAGTTGGTCAATGCCTGG	NM_001081377	chr14:93413487-93413428	1.20941	down	7.23907	6.98733	-6.26591	-5.99161	Not Detected	Not Detected
1376	A_55_P1963639	Mm.25210	Sycn	syncollin	Mus musculus syncollin (Sycn), mRNA [NM_026716]	GGCAAGATGACCCCACGACCTGCTCTCATAGCTTCCCTGTAATACAGCCCTTTCAAAGTT	NM_026716	chr7:29327165-29327224	1.09357	up	58.7677	42.8893	-3.24476	-3.3738	Detected	Detected
1377	A_55_P2367350	Mm.434725	4933403J19Rik	RIKEN cDNA 4933403J19 gene	Mus musculus adult male testis cDNA, RIKEN full-length enriched library, clone:4933403J19 product:unclassifiable, full insert sequence. [AK016636]	AGTCCCTCATGATGCCTTGACTCCAACTATAAAGTTGTTTTGTTCTTACTTCATAACTGC		chr19:043998030-043998088	6.0306	up	52.6953	6.97376	-3.40211	-5.99441	Detected	Not Detected
1378	A_55_P1958354	Mm.379006	Rps29	ribosomal protein S29	Mus musculus ribosomal protein S29 (Rps29), mRNA [NM_009093]	GTGTGCCGCCAATGCTTCAGGCAGTACGCGAAGGACATAGGCTTCATTAAGTTGGACTAA	NM_009093	chr2:172335079-172335021	1.16807	down	250106	233157	8.81047	9.03459	Detected	Detected
1379	A_55_P1967015	Mm.265716	Fgfr1	fibroblast growth factor receptor 1	Mus musculus fibroblast growth factor receptor 1 (Fgfr1), transcript variant 1, mRNA [NM_010206]	AGCCTTAGAGGGTTTGTTTTTGTTTTTTGTTTGTTTGTTTGGTTGGTTGGTTGGTCTTTT	NM_010206	chr8:26685820-26685879	1.00227	up	645.709	514.173	0.213026	0.209761	Detected	Detected
1380	A_52_P63855	Mm.291525	S100a7a	S100 calcium binding protein A7A	Mus musculus S100 calcium binding protein A7A (S100a7a), mRNA [NM_199422]	GTTCAGTAAAAGAAGTTTAGTTTTTATTATCAGGAACATCGTTTTGGGCAGAAGACATGG	NM_199422	chr3:90461922-90461981	1.21019	down	7.17112	6.92622	-6.27951	-6.00428	Not Detected	Not Detected
1381	A_55_P2092225					AGGCCAGAACTGGCTGGTTTTCCCGATGTGGTCCTGGCTTCAGCAACATCAGAGCTGAGA		chr6:031579968-031580027	1.10858	up	43.186	31.0906	-3.68922	-3.83794	Detected	Not Detected
1382	A_51_P108862	Mm.244536	Cops7a	COP9 (constitutive photomorphogenic) homolog, subunit 7a (Arabidopsis thaliana)	Mus musculus COP9 (constitutive photomorphogenic) homolog, subunit 7a (Arabidopsis thaliana) (Cops7a), transcript variant 1, mRNA [NM_012003]	CCAATGGAAATCCTGGAAGGATTTATATCTCCTCCTGTGGTTCTGGTGGGGAAGGAAATA	NM_012003	chr6:124908990-124908931	1.02096	down	5713.83	4655.76	3.35853	3.38845	Detected	Detected
1383	A_55_P2114656		Xpr1	xenotropic and polytropic retrovirus receptor 1	xenotropic and polytropic retrovirus receptor 1 [Source:MGI Symbol;Acc:MGI:97932] [ENSMUST00000129271]	ATCCTGCTGCAGAACTATCAGGTGCTTAGTCTTATCCTACAGAATGGCATTGTAAAATAA		chr1:157179313-157179254	1.16029	up	295.096	202.979	-0.916671	-1.13116	Detected	Detected
1384	A_52_P628212		Esrrb	estrogen related receptor, beta	Mus musculus adult retina cDNA, RIKEN full-length enriched library, clone:A930008D01 product:estrogen related receptor, beta, full insert sequence. [AK044339]	CAAAGGACATTGATTATTGCTAAAGGTTAGGTCTGTGTCTACTGCTCTTATGATTTGCAT		chr12:87856069-87856128	3.62623	down	7.09579	20.5358	-6.29475	-4.43628	Not Detected	Not Detected
1385	A_55_P2106569				histone cluster 1, H4d [Source:MGI Symbol;Acc:MGI:2448423] [ENSMUST00000102968]	CCAGGGTCGCACCCTCTACGGATTCGGCGGCTAAACGTACTCATTTATTTTTCTTCACCC		chr13:23673749-23673808	1.16874	down	81748.5	76252.5	7.19719	7.42215	Detected	Detected
1386	A_51_P127841	Mm.249752	Pdss1	prenyl (solanesyl) diphosphate synthase, subunit 1	Mus musculus prenyl (solanesyl) diphosphate synthase, subunit 1 (Pdss1), mRNA [NM_019501]	CATCTACAGAAAGGGACGCCCTCATTCAGCTTTCAGAAAGTGTGCTCACCAGAGATAAAT	NM_019501	chr2:22795422-22795481	1.13153	up	436.722	308.031	-0.351142	-0.529418	Detected	Detected
1387	A_55_P2152637	Mm.8062	Zic4	zinc finger protein of the cerebellum 4	Mus musculus zinc finger protein of the cerebellum 4 (Zic4), mRNA [NM_009576]	AGACCCCTACACTCCACCAGTAGATAACTTTAGGAATAAGTTTTGCTATGAGGGACCCTC	NM_009576	chr9:91282924-91282983	2.03748	down	7.01499	11.4071	-6.31127	-5.28448	Not Detected	Not Detected
1388	A_55_P2372897	Mm.437183	5730480H06Rik	RIKEN cDNA 5730480H06 gene	Mus musculus 12 days embryo spinal ganglion cDNA, RIKEN full-length enriched library, clone:D130081C24 product:unclassifiable, full insert sequence. [AK141983]	AAACTATTGTCCACTTGACATGGGAAGGCCTATGTAACTCCCAAGGATCCCAACCTTTCT		chr5:48789408-48789467	1.13208	up	617.155	435.082	0.147775	-0.0312052	Detected	Detected
1389	A_66_P136749	Mm.446951	Trim43c	tripartite motif-containing 43C	Mus musculus tripartite motif-containing 43C (Trim43c), mRNA [NM_001177858]	GCCAGGGTATCTTTATGGATCCAGTTTATTTAAGGTGTGGCCATAAGTTCTGCGAGACAT	NM_001177858	chr9:88735196-88735255	1.21307	down	6.95074	6.72936	-6.32455	-6.04588	Not Detected	Not Detected
1390	A_55_P2038077	Mm.4071	Rpsa	ribosomal protein SA	Mus musculus ribosomal protein SA (Rpsa), mRNA [NM_011029]	AGCAGTTCCCCAATGGAAGACTGGAGTGCACAGCCAGCCACTGAGGATTGGTCAGTAGCT	NM_011029	chr9:120040269-120040849	1.13701	down	131951	119739	7.88793	8.07318	Detected	Detected
1391	A_30_P01019417				lincRNA:chr3:145390505-145398253 forward strand	ATTATGGATGGTTCTGGTCCCTGGTTTTGACACGAGGAATGTGTGATATACTGAGAGCGT		chr3:145397952-145398011	6.26036	down	8.00939	40.0179	-6.12002	-3.47377	Not Detected	Detected
1392	A_52_P345539	Mm.20477	Uty	ubiquitously transcribed tetratricopeptide repeat gene, Y chromosome	Mus musculus ubiquitously transcribed tetratricopeptide repeat gene, Y chromosome (Uty), mRNA [NM_009484]	GAAATGACAAGTAGTTGCTGTCAGAAATATTTTTTAAGGGTGGAAAATAAAGGTAAATTA	NM_009484	chrY:433863-433804	1.21426	down	6.86764	6.65538	-6.3419	-6.06183	Not Detected	Not Detected
1393	A_55_P2058591					AATAGTCAGTGACAACCAGAGACAAGCGCGAGAGGAGGTGACAACTGGGGACATCACTGA		chr7:134352835-134352894	1.21414	up	48.5251	31.8971	-3.52106	-3.80099	Detected	Not Detected
1394	A_55_P2006392					TCTGGTGGTCCTGCTCCATCCACTGCTGCCGCCCCAGCCACAAACAACAGATTGTTGTAA		chr7:144359730-144359789	1.11935	down	167766	149873	8.23438	8.39704	Detected	Detected
1395	A_55_P1990755	Mm.41840	Ppp3r1	protein phosphatase 3, regulatory subunit B, alpha isoform (calcineurin B, type I)	Mus musculus protein phosphatase 3, regulatory subunit B, alpha isoform (calcineurin B, type I) (Ppp3r1), mRNA [NM_024459]	GAGGGCATGGTTTATGTTGAATGTTTAAATTTTCTTCTGCATGATACATGTCATGTTGTG	NM_024459	chr11:17100263-17100322	1.4738	up	3129.25	1694.56	2.48989	1.93035	Detected	Detected
1396	A_55_P2082880					TAACCCACCAACAGGAAAAGGAAATTGCTAGAGAAAGGGAGGGTCTACAGAACCAGGATA		chr7:148141920-148141861	1.49399	down	6.75265	8.05154	-6.36626	-5.78709	Not Detected	Not Detected
1397	A_52_P578768	Mm.40834	Slc38a9	solute carrier family 38, member 9	Mus musculus solute carrier family 38, member 9 (Slc38a9), mRNA [NM_178746]	GCTTCTGACAAGATGACTGAGAAATGCAGATTCTTAGACTTAACACTCTTGCCATCTTCC	NM_178746	chr13:113523042-113523101	1.19904	up	2192.63	1459.45	1.97674	1.71486	Detected	Detected
1398	A_55_P2021373	Mm.377480	Olfr1305	olfactory receptor 1305	Mus musculus olfactory receptor 1305 (Olfr1305), mRNA [NM_146401]	ATGAAGATAGCCATCAGGAAAGTGTTTTGTCAATGCCTGGCTTTTAGAAAATCAATGTAG	NM_146401	chr2:111713131-111713072	1.02469	down	7.94799	6.49985	-6.13112	-6.09594	Not Detected	Not Detected
1399	A_51_P427476	Mm.159028	Mxra8	matrix-remodelling associated 8	Mus musculus matrix-remodelling associated 8 (Mxra8), mRNA [NM_024263]	CCAACTTAAACACAACAAAGATCCCTTGTTAATATCCACCAAATGCAAAGTCCCTCGTGG	NM_024263	chr4:155217688-155217747	1.82428	down	6.66392	9.70236	-6.38534	-5.51801	Not Detected	Not Detected
1400	A_55_P2157330					TGTTCACCAAGTCTCCTTATCATCTTGTGAAAACCCACACCAGAGTCTCTGTTCAGAGGA		chr4:140641506-140641565	1.14021	down	114304	104017	7.68081	7.87011	Detected	Detected
1401	A_55_P2150781		Mul1	mitochondrial ubiquitin ligase activator of NFKB 1	mitochondrial ubiquitin ligase activator of NFKB 1 [Source:MGI Symbol;Acc:MGI:1915600] [ENSMUST00000105815]	AACTACCCACCTTTGGTGCGTGTCCTCTGGCTTCTACACCAGTGAAGTAGTGGTATAGAA		chr4:137994263-137994322	1.06792	down	68.7877	58.6279	-3.01763	-2.92283	Detected	Detected
1402	A_55_P2088550	Mm.188575	Rpl10l	ribosomal protein L10-like	Mus musculus ribosomal protein L10-like (Rpl10l), mRNA [NM_001162933]	GGTACTGTTTGTTATCTTGGATTAAGAGTGGCTAGAGAAGTTGGAAGACGTGTGAGAAGT	NM_001162933	chr12:67384462-67384403	2.78413	down	6.57492	14.6095	-6.40474	-4.92751	Not Detected	Not Detected
1403	A_51_P279100	Mm.275434	Ptgs1	prostaglandin-endoperoxide synthase 1	Mus musculus prostaglandin-endoperoxide synthase 1 (Ptgs1), mRNA [NM_008969]	GAGCCACACTTAGACTCTTTCCAAAGATGTGGAGGGAACAGATGGACTCATCTATGATCT	NM_008969	chr2:36107644-36107703	1.26778	up	11542.4	7266.21	4.37294	4.03064	Detected	Detected
1404	A_51_P109144	Mm.34901	Grtp1	GH regulated TBC protein 1	Mus musculus GH regulated TBC protein 1 (Grtp1), mRNA [NM_025768]	AAGCAGATCACCAAAGGGGACTTTGTGACAGAGTGTCACGCATTCATGCAGAAAATCTTT	NM_025768	chr8:13179373-13177134	1.20271	up	55.9512	37.1283	-3.31562	-3.5819	Detected	Detected
1405	A_55_P2153743	Mm.45201	Slc26a6	solute carrier family 26, member 6	Mus musculus solute carrier family 26, member 6 (Slc26a6), mRNA [NM_134420]	CTGAAAAGGAGCTGATGTGGGAATACAGCTTTGGGAATAAATTTGTCTGTCCAACTTCAG	NM_134420	chr9:108815322-108815380	1.21176	up	1557.21	1025.62	1.48304	1.20594	Detected	Detected
1406	A_52_P281659		Klf13	Kruppel-like factor 13	Kruppel-like factor 13 [Source:MGI Symbol;Acc:MGI:1354948] [ENSMUST00000008043]	TCTCTTCTCCGACAGGTCACCTTATATATCCTTGCCCCAACAAAGAGCCTGGTGAGAGGC		chr7:71069606-71036675	1.04183	up	255.265	195.546	-1.12586	-1.18498	Detected	Detected
1407	A_55_P2159870	Mm.14774	Tead4	TEA domain family member 4	Mus musculus TEA domain family member 4 (Tead4), transcript variant 1, mRNA [NM_011567]	GGACAGTGCCTCACACAGTGCTGAGCACATCCACATGTTCAATAAATATGCATTGGTACT	NM_011567	chr6:128177220-128177161	1.221	down	6.43033	6.26619	-6.43682	-6.14876	Not Detected	Not Detected
1408	A_55_P1991668	Mm.261891	A830010M20Rik	RIKEN cDNA A830010M20 gene	Mus musculus RIKEN cDNA A830010M20 gene (A830010M20Rik), transcript variant 1, mRNA [NM_001007574]	ACATTTGTAGTATGGAAATGACTATGTGATGACAATTAAAGTGCACCTTCATTCATTCCC	NM_001007574	chr5:107941516-107941575	1.22154	down	6.40194	6.2413	-6.44321	-6.1545	Not Detected	Not Detected
1409	A_30_P01031172				lincRNA:chr14:21621875-21638625 reverse strand	TGAATTCCCACACATGCACACTCACTCACAGTCCTGTTACATATTTATATTTCTATTACT		chr14:21637404-21637345	1.74347	down	141.182	196.448	-1.9803	-1.17834	Detected	Detected
1410	A_30_P01025460				lincRNA:chr1:63264155-63345773 reverse strand	AGCAAAATAATACTAGAAACGTGCCTACATCCCAAGTCACAGTCCCTGAAGACCTGAGGA		chr1:63283730-63283671	1.22255	down	6.34665	6.19253	-6.45572	-6.16582	Not Detected	Not Detected
1411	A_55_P2134012	Mm.182340	Oxa1l	oxidase assembly 1-like	Mus musculus oxidase assembly 1-like (Oxa1l), mRNA [NM_026936]	TCTTATTTGTGTGTATTAAAAGAGCCCTGGAGAGCCAAGCAGCCTTCCATCCACAGAACT	NM_026936	chr14:54988259-54988318	1.1518	down	7372.65	6777.33	3.72625	3.93015	Detected	Detected
1412	A_30_P01020122				lincRNA:chr8:50456266-50587338 forward strand	AGAAACGCTTCTGTGGGACGTGAAATCAGTTGTGGAATCAAGTTTTAGAGGTGGAGGACA		chr8:50548599-50548658	1.22344	down	6.29353	6.14515	-6.46784	-6.1769	Not Detected	Not Detected
1413	A_55_P2148921	Mm.23452	Zfp423	zinc finger protein 423	Mus musculus zinc finger protein 423 (Zfp423), mRNA [NM_033327]	GGACAAAATCTACGACTGCTCGCAGTGCCCACAGAAGTTTTTCTTCCAGACAGAGTTGCA	NM_033327	chr8:90210388-90210329	1.22397	down	6.26772	6.12261	-6.47377	-6.1822	Not Detected	Not Detected
[truncated: 54,268 more rows]

## Sheet: 22_(KO2)vs.(WT2)
2-2：30086 gene list for the comparison between WT2 and KO2
[truncated: 30,087 more rows]

## Sheet: 231_(KO2)vs.(WT2)
2-3-1： 953 genes in KO2 upregulated >2 times compared with WT2
[truncated: 954 more rows]

[truncated: 1 more sheets: 232_(KO2)vs.(WT2)]
