# Supplementary material for: Tfl deletion induces extraordinary Cxcl13 secretion and cachexia in VavP-Bcl2 transgenic mice
Source: Front Immunol. 2023 May 26;14:1197112. doi: 10.3389/fimmu.2023.1197112 (PMC10250710; doi:10.3389/fimmu.2023.1197112)
Supplement: Supplementary file 5 [file Table_4.xlsx]

## Sheet: Bcl2-Tg TFL null >Bcl2-Tg
The list of 182 genes in Bcl2-Tg/TFL-/- mice that were upregulated at least twice than Bcl2-Tg mice
ProbeName	UniGeneID	GeneSymbol	GeneName	Description
A_30_P01022001				lincRNA:chrX:100655711-100678572 reverse strand
A_51_P461067	Mm.342177			immunoglobulin heavy constant gamma 1 (G1m marker) [Source:MGI Symbol;Acc:MGI:96446] [ENSMUST00000103420]
A_55_P2073153
A_55_P2048759	Mm.273339	4930583H14Rik	RIKEN cDNA 4930583H14 gene	Mus musculus RIKEN cDNA 4930583H14 gene (4930583H14Rik), transcript variant 1, mRNA [NM_026358]
A_55_P2132154	Mm.330024	BC061194	cDNA sequence BC061194	Mus musculus cDNA sequence BC061194 (BC061194), mRNA [NM_001001334]
A_55_P1959683	Mm.482923	Xlr3b	X-linked lymphocyte-regulated 3B	Mus musculus X-linked lymphocyte-regulated 3B (Xlr3b), mRNA [NM_001081643]
A_55_P2055320	Mm.333135			immunoglobulin kappa variable 5-37 [Source:MGI Symbol;Acc:MGI:2686256] [ENSMUST00000103372]
A_55_P2026258	Mm.304150			predicted gene, 16849 [Source:MGI Symbol;Acc:MGI:4439773] [ENSMUST00000103365]
A_55_P2013475	Mm.159608	Tcam1	testicular cell adhesion molecule 1	Mus musculus testicular cell adhesion molecule 1 (Tcam1), mRNA [NM_029467]
A_52_P317617	Mm.424526			predicted gene, 16800 [Source:MGI Symbol;Acc:MGI:4439724] [ENSMUST00000103326]
A_55_P2045745	Mm.330024	BC061194	cDNA sequence BC061194	Mus musculus cDNA sequence BC061194 (BC061194), mRNA [NM_001001334]
A_66_P108011	Mm.423728			immunoglobulin kappa variable 4-50 [Source:MGI Symbol;Acc:MGI:2685915] [ENSMUST00000103363]
A_66_P127563	Mm.389777			Mus musculus clone CBAimmB-21 immunoglobulin kappa light chain mRNA, partial cds. [DQ372760]
A_55_P2044684	Mm.12743	Rsph1	radial spoke head 1 homolog (Chlamydomonas)	Mus musculus radial spoke head 1 homolog (Chlamydomonas) (Rsph1), mRNA [NM_025290]
A_55_P2186972	Mm.391475			Mus musculus immunoglobulin kappa light chain, variable region mRNA, clone BALB/c-54, partial cds. [U18580]
A_55_P1974957	Mm.44701	Tnr	tenascin R	Mus musculus tenascin R (Tnr), mRNA [NM_022312]
A_55_P2022241	Mm.42190	Uncx	UNC homeobox	Mus musculus UNC homeobox (Uncx), mRNA [NM_013702]
A_55_P1979126	Mm.287784	Tuba3a	tubulin, alpha 3A	Mus musculus tubulin, alpha 3A (Tuba3a), mRNA [NM_009446]
A_55_P2058028	Mm.389775			immunoglobulin kappa variable 4-63 [Source:MGI Symbol;Acc:MGI:3645235] [ENSMUST00000103351]
A_55_P2103948	Mm.424473			immunoglobulin kappa variable 4-53 [Source:MGI Symbol;Acc:MGI:2686266] [ENSMUST00000166380]
A_51_P270733	Mm.230301	Syngr1	synaptogyrin 1	Mus musculus synaptogyrin 1 (Syngr1), transcript variant 1b, mRNA [NM_009303]
A_55_P1992592	Mm.3448	Il5ra	interleukin 5 receptor, alpha	Mus musculus interleukin 5 receptor, alpha (Il5ra), mRNA [NM_008370]
A_55_P2093350				predicted gene, 16992 [Source:MGI Symbol;Acc:MGI:4439916] [ENSMUST00000103358]
A_55_P2067620	Mm.360305			immunoglobulin kappa chain variable 2-137 [Source:MGI Symbol;Acc:MGI:4439879] [ENSMUST00000103302]
A_55_P1999012	Mm.124005			Mus musculus 3 days neonate thymus cDNA, RIKEN full-length enriched library, clone:A630054F02 product:unclassifiable, full insert sequence. [AK080325]
A_52_P441974	Mm.25506	Evc2	Ellis van Creveld syndrome 2 homolog (human)	Mus musculus Ellis van Creveld syndrome 2 homolog (human) (Evc2), mRNA [NM_145920]
A_51_P444502	Mm.304150			immunoglobulin kappa chain variable 12-41 [Source:MGI Symbol;Acc:MGI:4439772] [ENSMUST00000103369]
A_55_P1977451	Mm.424508			predicted gene, 16729 [Source:MGI Symbol;Acc:MGI:4439653] [ENSMUST00000103341]
A_55_P1985773	Mm.154808	Trhr2	thyrotropin releasing hormone receptor 2	Mus musculus thyrotropin releasing hormone receptor 2 (Trhr2), mRNA [NM_133202]
A_55_P2038723	Mm.318366	Gm626	predicted gene 626	predicted gene 626 [Source:MGI Symbol;Acc:MGI:2685472] [ENSMUST00000170917]
A_55_P1952684
A_55_P2058040	Mm.347895			immunoglobulin kappa variable 4-73 [Source:MGI Symbol;Acc:MGI:3645825] [ENSMUST00000103345]
A_55_P2186978	Mm.457994			immunoglobulin kappa variable 4-78 [Source:MGI Symbol;Acc:MGI:3819775] [ENSMUST00000103343]
A_55_P2106681	Mm.6180	Klrb1b	killer cell lectin-like receptor subfamily B member 1B	Mus musculus killer cell lectin-like receptor subfamily B member 1B (Klrb1b), mRNA [NM_030599]
A_55_P2066173	Mm.342177			immunoglobulin heavy constant gamma 1 (G1m marker) [Source:MGI Symbol;Acc:MGI:96446] [ENSMUST00000103420]
A_51_P289392	Mm.6898	Naip1	NLR family, apoptosis inhibitory protein 1	Mus musculus NLR family, apoptosis inhibitory protein 1 (Naip1), mRNA [NM_008670]
A_55_P1976882
A_66_P109692				immunoglobulin kappa variable 4-92 [Source:MGI Symbol;Acc:MGI:2686254] [ENSMUST00000103332]
A_66_P140474	Mm.347895			predicted gene 1502 [Source:MGI Symbol;Acc:MGI:2686348] [ENSMUST00000103348]
A_30_P01029836				lincRNA:chr5:92548501-92566401 forward strand
A_55_P2435563	Mm.237935	Etl4	enhancer trap locus 4	Mus musculus enhancer trap locus 4 (Etl4), transcript variant d, mRNA [NM_001177630]
A_55_P2063283	Mm.342177			Immunoglobulin heavy chain (gamma polypeptide) [Source:MGI Symbol;Acc:MGI:2144967] [ENSMUST00000103418]
A_51_P336325	Mm.4777	Orm1	orosomucoid 1	Mus musculus orosomucoid 1 (Orm1), mRNA [NM_008768]
A_51_P414243	Mm.402151	C85492	expressed sequence C85492	Mus musculus expressed sequence C85492 (C85492), mRNA [NM_153540]
A_55_P2121992
A_51_P392303	Mm.39913	Lrrn3	leucine rich repeat protein 3, neuronal	Mus musculus leucine rich repeat protein 3, neuronal (Lrrn3), mRNA [NM_010733]
A_52_P426503	Mm.268925	Abhd14a	abhydrolase domain containing 14A	Mus musculus abhydrolase domain containing 14A (Abhd14a), transcript variant 2, mRNA [NM_145919]
A_52_P87804	Mm.208445	Mfsd4	major facilitator superfamily domain containing 4	Mus musculus major facilitator superfamily domain containing 4 (Mfsd4), transcript variant b, mRNA [NM_001114662]
A_52_P78931	Mm.282851	D6Ertd527e	DNA segment, Chr 6, ERATO Doi 527, expressed	Mus musculus DNA segment, Chr 6, ERATO Doi 527, expressed (D6Ertd527e), transcript variant 1, mRNA [NM_001167937]
A_55_P2058023	Mm.359125			immunoglobulin kappa variable 4-57-1 [Source:MGI Symbol;Acc:MGI:2686264] [ENSMUST00000103356]
A_51_P420547	Mm.37666	Clic5	chloride intracellular channel 5	Mus musculus chloride intracellular channel 5 (Clic5), nuclear gene encoding mitochondrial protein, mRNA [NM_172621]
A_55_P1954718	Mm.149403	Cyb561	cytochrome b-561	Mus musculus cytochrome b-561 (Cyb561), mRNA [NM_007805]
A_52_P578436	Mm.359125			predicted gene, 16730 [Source:MGI Symbol;Acc:MGI:4439654] [ENSMUST00000101325]
A_30_P01022172				lincRNA:chr4:11049325-11072075 reverse strand
A_55_P2012899	Mm.26781	Vsig4	V-set and immunoglobulin domain containing 4	Mus musculus V-set and immunoglobulin domain containing 4 (Vsig4), mRNA [NM_177789]
A_52_P89064	Mm.32588	Dusp18	dual specificity phosphatase 18	Mus musculus dual specificity phosphatase 18 (Dusp18), mRNA [NM_173745]
A_51_P488991	Mm.246479	Oaf	OAF homolog (Drosophila)	Mus musculus OAF homolog (Drosophila) (Oaf), mRNA [NM_178644]
A_55_P2089223	Mm.42040	Ak4	adenylate kinase 4	Mus musculus adenylate kinase 4 (Ak4), nuclear gene encoding mitochondrial protein, transcript variant 1, mRNA [NM_001177602]
A_55_P2106121	Mm.157689	Il21	interleukin 21	Mus musculus interleukin 21 (Il21), mRNA [NM_021782]
A_52_P675395	Mm.6522	Cxcr7	chemokine (C-X-C motif) receptor 7	Mus musculus chemokine (C-X-C motif) receptor 7 (Cxcr7), mRNA [NM_007722]
A_55_P2023902	Mm.248731	Gabra4	gamma-aminobutyric acid (GABA) A receptor, subunit alpha 4	Mus musculus gamma-aminobutyric acid (GABA) A receptor, subunit alpha 4 (Gabra4), mRNA [NM_010251]
A_65_P01991	Mm.259609	Prrg4	proline rich Gla (G-carboxyglutamic acid) 4 (transmembrane)	Mus musculus proline rich Gla (G-carboxyglutamic acid) 4 (transmembrane) (Prrg4), mRNA [NM_178695]
A_52_P487599	Mm.37547	Thnsl2	threonine synthase-like 2 (bacterial)	Mus musculus threonine synthase-like 2 (bacterial) (Thnsl2), transcript variant 1, mRNA [NM_178413]
A_30_P01030879				lincRNA:chrX:6982891-7008528 reverse strand
A_52_P54261	Mm.26088	Tmem56	transmembrane protein 56	Mus musculus transmembrane protein 56 (Tmem56), mRNA [NM_178936]
A_55_P2089118	Mm.387841	9830147E19Rik	RIKEN cDNA 9830147E19 gene	Mus musculus RIKEN cDNA 9830147E19 gene (9830147E19Rik), mRNA [NM_001242388]
A_55_P2062802	Mm.424583			immunoglobulin kappa chain complex variable region [Source:MGI Symbol;Acc:MGI:96499] [ENSMUST00000103301]
A_51_P501773	Mm.459322	Slc35f3	solute carrier family 35, member F3	Mus musculus solute carrier family 35, member F3 (Slc35f3), mRNA [NM_175434]
A_51_P271068	Mm.3848	Klf17	Kruppel-like factor 17	Mus musculus Kruppel-like factor 17 (Klf17), mRNA [NM_029416]
A_52_P195135	Mm.24754	Oosp1	oocyte secreted protein 1	Mus musculus oocyte secreted protein 1 (Oosp1), mRNA [NM_133353]
A_55_P2425938	Mm.33042	2810468N07Rik	RIKEN cDNA 2810468N07 gene	PREDICTED: Mus musculus RIKEN cDNA 2810468N07 gene (2810468N07Rik), partial miscRNA [XR_105883]
A_52_P210909	Mm.445792	Pkd2l2	polycystic kidney disease 2-like 2	Mus musculus polycystic kidney disease 2-like 2 (Pkd2l2), transcript variant 1, mRNA [NM_016927]
A_55_P2143892		Etl4	enhancer trap locus 4	enhancer trap locus 4 [Source:MGI Symbol;Acc:MGI:95454] [ENSMUST00000114607]
A_55_P2032489
A_55_P1953419	Mm.29355	Rab13	RAB13, member RAS oncogene family	Mus musculus RAB13, member RAS oncogene family (Rab13), mRNA [NM_026677]
A_55_P1997400	Mm.298878	Slc7a4	solute carrier family 7 (cationic amino acid transporter, y+ system), member 4	Mus musculus solute carrier family 7 (cationic amino acid transporter, y+ system), member 4 (Slc7a4), mRNA [NM_144852]
A_55_P2052240	Mm.335584	Crlf1	cytokine receptor-like factor 1	Mus musculus cytokine receptor-like factor 1 (Crlf1), mRNA [NM_018827]
A_52_P56397	Mm.141592	2610002D18Rik	RIKEN cDNA 2610002D18 gene	Mus musculus RIKEN cDNA 2610002D18 gene (2610002D18Rik), mRNA [NM_001081099]
A_55_P2181928	Mm.200307	Slc45a3	solute carrier family 45, member 3	Mus musculus solute carrier family 45, member 3 (Slc45a3), mRNA [NM_145977]
A_55_P2099363	Mm.181008	Stac2	SH3 and cysteine rich domain 2	Mus musculus SH3 and cysteine rich domain 2 (Stac2), mRNA [NM_146028]
A_52_P160554	Mm.435577			predicted gene, 16698 [Source:MGI Symbol;Acc:MGI:4439622] [ENSMUST00000103461]
A_55_P1994167
A_51_P497692	Mm.6890	Mageh1	melanoma antigen, family H, 1	Mus musculus melanoma antigen, family H, 1 (Mageh1), mRNA [NM_023788]
A_51_P230347	Mm.156636	Srsf12	serine/arginine-rich splicing factor 12	Mus musculus serine/arginine-rich splicing factor 12 (Srsf12), mRNA [NM_177774]
A_55_P2018377				NKX23_HUMAN (Q8TAU0) Homeobox protein Nkx-2.3 (Homeobox protein NKX-2.3) (Homeobox protein NK-2 homolog C), partial (5%) [TC1771210]
A_51_P496804	Mm.331841	Adat2	adenosine deaminase, tRNA-specific 2, TAD2 homolog (S. cerevisiae)	Mus musculus adenosine deaminase, tRNA-specific 2, TAD2 homolog (S. cerevisiae) (Adat2), mRNA [NM_025748]
A_55_P1962713				immunoglobulin kappa variable 4-81 [Source:MGI Symbol;Acc:MGI:2685306] [ENSMUST00000103340]
A_55_P2136817	Mm.335229	Coro2b	coronin, actin binding protein, 2B	Mus musculus coronin, actin binding protein, 2B (Coro2b), mRNA [NM_175484]
A_55_P2099114		LOC100504608	protein FAM119B-like	family with sequence similarity 119, member B [Source:MGI Symbol;Acc:MGI:3645330] [ENSMUST00000116231]
A_55_P1981071	Mm.26881	Plac1l	placenta-specific 1-like	Mus musculus placenta-specific 1-like (Plac1l), mRNA [NM_001037634]
A_30_P01026237				lincRNA:chr9:121845920-121858120 forward strand
A_55_P2102624	Mm.432078	Eaf2	ELL associated factor 2	Mus musculus ELL associated factor 2 (Eaf2), transcript variant 2, mRNA [NM_001113401]
A_55_P1953169	Mm.14277	Saa3	serum amyloid A 3	Mus musculus serum amyloid A 3 (Saa3), mRNA [NM_011315]
A_55_P2186395		Gm6340	predicted pseudogene 6340	PREDICTED: Mus musculus predicted pseudogene 6340 (Gm6340), mRNA [XM_887100]
A_66_P121312	Mm.376637	Olfr1251	olfactory receptor 1251	Mus musculus olfactory receptor 1251 (Olfr1251), mRNA [NM_001011529]
A_51_P378789	Mm.10116	Cxcl13	chemokine (C-X-C motif) ligand 13	Mus musculus chemokine (C-X-C motif) ligand 13 (Cxcl13), mRNA [NM_018866]
A_52_P150114
A_55_P2013431	Mm.24754	Oosp1	oocyte secreted protein 1	Mus musculus oocyte secreted protein 1 (Oosp1), mRNA [NM_133353]
A_52_P534235	Mm.4752	Srms	src-related kinase lacking C-terminal regulatory tyrosine and N-terminal myristylation sites	Mus musculus src-related kinase lacking C-terminal regulatory tyrosine and N-terminal myristylation sites (Srms), mRNA [NM_011481]
A_55_P1992834	Mm.4132	Socs2	suppressor of cytokine signaling 2	Mus musculus suppressor of cytokine signaling 2 (Socs2), transcript variant 1, mRNA [NM_007706]
A_55_P2131899	Mm.240627	Sox4	SRY-box containing gene 4	Mus musculus SRY-box containing gene 4 (Sox4), mRNA [NM_009238]
A_55_P1952768
A_51_P500882	Mm.240231	Ncr1	natural cytotoxicity triggering receptor 1	Mus musculus natural cytotoxicity triggering receptor 1 (Ncr1), mRNA [NM_010746]
A_55_P2102385	Mm.237935	Etl4	enhancer trap locus 4	Mus musculus enhancer trap locus 4 (Etl4), transcript variant c, mRNA [NM_001081006]
A_55_P2187217	Mm.380715			immunoglobulin heavy variable V1-42 [Source:MGI Symbol;Acc:MGI:3704123] [ENSMUST00000103516]
A_52_P566681	Mm.241700	Gpm6a	glycoprotein m6a	Mus musculus glycoprotein m6a (Gpm6a), mRNA [NM_153581]
A_51_P438967	Mm.302602	Gpnmb	glycoprotein (transmembrane) nmb	Mus musculus glycoprotein (transmembrane) nmb (Gpnmb), mRNA [NM_053110]
A_55_P2128695	Mm.25203	Nckap1	NCK-associated protein 1	Mus musculus NCK-associated protein 1 (Nckap1), mRNA [NM_016965]
A_51_P398766	Mm.457978	Gbp1	guanylate binding protein 1	Mus musculus guanylate binding protein 1 (Gbp1), mRNA [NM_010259]
A_52_P588378	Mm.268378	Cacna1h	calcium channel, voltage-dependent, T type, alpha 1H subunit	calcium channel, voltage-dependent, T type, alpha 1H subunit [Source:MGI Symbol;Acc:MGI:1928842] [ENSMUST00000068905]
A_52_P577388	Mm.275054	Epdr1	ependymin related protein 1 (zebrafish)	Mus musculus ependymin related protein 1 (zebrafish) (Epdr1), mRNA [NM_134065]
A_55_P1958991	Mm.386456	A530032D15Rik	RIKEN cDNA A530032D15Rik gene	Mus musculus RIKEN cDNA A530032D15Rik gene (A530032D15Rik), mRNA [NM_213615]
A_55_P2154709	Mm.229322	Pter	phosphotriesterase related	Mus musculus phosphotriesterase related (Pter), mRNA [NM_008961]
A_55_P2073248	Mm.295682	Slc25a34	solute carrier family 25, member 34	Mus musculus solute carrier family 25, member 34 (Slc25a34), mRNA [NM_001013780]
A_51_P264634	Mm.237095	Strbp	spermatid perinuclear RNA binding protein	Mus musculus spermatid perinuclear RNA binding protein (Strbp), mRNA [NM_009261]
A_66_P116195	Mm.29760	Psmd13	proteasome (prosome, macropain) 26S subunit, non-ATPase, 13	Mus musculus proteasome (prosome, macropain) 26S subunit, non-ATPase, 13 (Psmd13), mRNA [NM_011875]
A_30_P01022492				lincRNA:chr5:53931541-53945241 reverse strand
A_55_P2146214	Mm.440155	Zcchc18	zinc finger, CCHC domain containing 18	Mus musculus zinc finger, CCHC domain containing 18 (Zcchc18), transcript variant 1, mRNA [NM_001035510]
A_52_P582568	Mm.41163	Ust	uronyl-2-sulfotransferase	Mus musculus uronyl-2-sulfotransferase (Ust), mRNA [NM_177387]
A_55_P2029420	Mm.234165	2610318N02Rik	RIKEN cDNA 2610318N02 gene	Mus musculus RIKEN cDNA 2610318N02 gene (2610318N02Rik), mRNA [NM_183287]
A_30_P01022276				lincRNA:chr13:28947034-28949166 reverse strand
A_55_P1968649	Mm.235204	Atp1b2	ATPase, Na+/K+ transporting, beta 2 polypeptide	Mus musculus ATPase, Na+/K+ transporting, beta 2 polypeptide (Atp1b2), mRNA [NM_013415]
A_66_P113466	Mm.424510			predicted gene, 16906 [Source:MGI Symbol;Acc:MGI:4439830] [ENSMUST00000103334]
A_55_P2077048	Mm.313876	Itih5	inter-alpha (globulin) inhibitor H5	Mus musculus inter-alpha (globulin) inhibitor H5 (Itih5), mRNA [NM_172471]
A_30_P01033353				lincRNA:chr13:67932042-67944229 forward strand
A_52_P265556	Mm.422999			predicted gene 10879 [Source:MGI Symbol;Acc:MGI:3642277] [ENSMUST00000103333]
A_55_P1968193	Mm.441926	Fhit	fragile histidine triad gene	Mus musculus fragile histidine triad gene (Fhit), mRNA [NM_010210]
A_51_P231630	Mm.249661	Zfp239	zinc finger protein 239	Mus musculus zinc finger protein 239 (Zfp239), transcript variant 1, mRNA [NM_001001792]
A_55_P2085932	Mm.41680	Lamtor2	late endosomal/lysosomal adaptor, MAPK and MTOR activator 2	Mus musculus late endosomal/lysosomal adaptor, MAPK and MTOR activator 2 (Lamtor2), mRNA [NM_031248]
A_55_P1987645	Mm.128892	Unc13b	unc-13 homolog B (C. elegans)	Mus musculus unc-13 homolog B (C. elegans) (Unc13b), transcript variant 2, mRNA [NM_001081413]
A_55_P2034655	Mm.342177			Mus musculus 10 day old male pancreas cDNA, RIKEN full-length enriched library, clone:1810060O09 product:immunoglobulin heavy chain 1 (serum IgG2a), full insert sequence. [AK007918]
A_51_P109570	Mm.6180	Klrb1b	killer cell lectin-like receptor subfamily B member 1B	Mus musculus killer cell lectin-like receptor subfamily B member 1B (Klrb1b), mRNA [NM_030599]
A_55_P2019537
A_55_P2164534	Mm.189102	Dtl	denticleless homolog (Drosophila)	Mus musculus denticleless homolog (Drosophila) (Dtl), mRNA [NM_029766]
A_52_P108346	Mm.2444	Myc	myelocytomatosis oncogene	Mus musculus myelocytomatosis oncogene (Myc), transcript variant 1, mRNA [NM_010849]
A_55_P1986596	Mm.268378	Cacna1h	calcium channel, voltage-dependent, T type, alpha 1H subunit	Mus musculus calcium channel, voltage-dependent, T type, alpha 1H subunit (Cacna1h), transcript variant 1, mRNA [NM_021415]
A_55_P2097219	Mm.457978	Gbp1	guanylate binding protein 1	Mus musculus guanylate binding protein 1 (Gbp1), mRNA [NM_010259]
A_55_P1964325	Mm.6180	Klrb1b	killer cell lectin-like receptor subfamily B member 1B	Mus musculus killer cell lectin-like receptor subfamily B member 1B (Klrb1b), mRNA [NM_030599]
A_30_P01025547				lincRNA:chr14:22267795-22319045 forward strand
A_55_P2257670	Mm.95774	A030001D16Rik	RIKEN cDNA A030001D16 gene	Mus musculus 6 days neonate skin cDNA, RIKEN full-length enriched library, clone:A030001D16 product:unclassifiable, full insert sequence. [AK037146]
A_30_P01028116				lincRNA:chr17:15100982-15115630 reverse strand
A_55_P2099039	Mm.441535	Cd200r2	Cd200 receptor 2	Mus musculus Cd200 receptor 2 (Cd200r2), mRNA [NM_206535]
A_55_P2040048	Mm.27344	2900010J23Rik	RIKEN cDNA 2900010J23 gene	Mus musculus RIKEN cDNA 2900010J23 gene (2900010J23Rik), mRNA [NM_175190]
A_55_P1957080
A_55_P2298438	Mm.471692	Rg9mtd2	RNA (guanine-9-) methyltransferase domain containing 2	RNA (guanine-9-) methyltransferase domain containing 2 [Source:MGI Symbol;Acc:MGI:1920421] [ENSMUST00000161791]
A_51_P259029	Mm.23916	Dusp26	dual specificity phosphatase 26 (putative)	Mus musculus dual specificity phosphatase 26 (putative) (Dusp26), mRNA [NM_025869]
A_51_P253537	Mm.4068	Atf6b	activating transcription factor 6 beta	Mus musculus activating transcription factor 6 beta (Atf6b), mRNA [NM_017406]
A_55_P2015541	Mm.135110	Hif3a	hypoxia inducible factor 3, alpha subunit	Mus musculus hypoxia inducible factor 3, alpha subunit (Hif3a), transcript variant 2, mRNA [NM_016868]
A_55_P1956752
A_52_P117408	Mm.441333	Tg	thyroglobulin	Mus musculus thyroglobulin (Tg), mRNA [NM_009375]
A_51_P163476		5430403G16Rik	RIKEN cDNA 5430403G16 gene	Mus musculus 6 days neonate head cDNA, RIKEN full-length enriched library, clone:5430403G16 product:weakly similar to zinc finger protein ZNF126 (fragment) [Homo sapiens], full insert sequence. [AK019943]
A_55_P2112404		BC051628	cDNA sequence BC051628	cDNA sequence BC051628 [Source:MGI Symbol;Acc:MGI:3051572] [ENSMUST00000108835]
A_51_P501550	Mm.387202	Uxs1	UDP-glucuronate decarboxylase 1	UDP-glucuronate decarboxylase 1 [Source:MGI Symbol;Acc:MGI:1915133] [ENSMUST00000076997]
A_55_P2003803	Mm.159173	Scml2	sex comb on midleg-like 2 (Drosophila)	Mus musculus sex comb on midleg-like 2 (Drosophila) (Scml2), mRNA [NM_133194]
A_52_P116134	Mm.284446	Aldh2	aldehyde dehydrogenase 2, mitochondrial	Mus musculus aldehyde dehydrogenase 2, mitochondrial (Aldh2), nuclear gene encoding mitochondrial protein, mRNA [NM_009656]
A_55_P2020072
A_55_P2009375	Mm.28130	Cdk18	cyclin-dependent kinase 18	Mus musculus cyclin-dependent kinase 18 (Cdk18), mRNA [NM_008795]
A_51_P244396	Mm.342177			Mus musculus Ig rearranged H-chain mRNA V-region, 5' end of cds. [L20961]
A_51_P363749	Mm.273695	Irf6	interferon regulatory factor 6	Mus musculus interferon regulatory factor 6 (Irf6), mRNA [NM_016851]
A_51_P520718	Mm.30424	Ptger3	prostaglandin E receptor 3 (subtype EP3)	Mus musculus prostaglandin E receptor 3 (subtype EP3) (Ptger3), mRNA [NM_011196]
A_30_P01024275				lincRNA:chr8:124397412-124398022 reverse strand
A_66_P128434	Mm.247073	Kit	kit oncogene	Mus musculus kit oncogene (Kit), transcript variant 1, mRNA [NM_001122733]
A_52_P15300	Mm.281153	Hoxb2	homeobox B2	Mus musculus homeobox B2 (Hoxb2), mRNA [NM_134032]
A_30_P01030781				lincRNA:chr15:83091086-83093818 reverse strand
A_55_P2040046	Mm.27344	2900010J23Rik	RIKEN cDNA 2900010J23 gene	Mus musculus RIKEN cDNA 2900010J23 gene (2900010J23Rik), mRNA [NM_175190]
A_55_P2061620	Mm.38021	Chst1	carbohydrate (keratan sulfate Gal-6) sulfotransferase 1	Mus musculus carbohydrate (keratan sulfate Gal-6) sulfotransferase 1 (Chst1), mRNA [NM_023850]
A_30_P01026028				lincRNA:chr5:23195569-23218551 reverse strand
A_52_P596755	Mm.35801	BC048355	cDNA sequence BC048355	Mus musculus cDNA sequence BC048355 (BC048355), mRNA [NM_207161]
A_51_P286488	Mm.25613	Ier3	immediate early response 3	Mus musculus immediate early response 3 (Ier3), mRNA [NM_133662]
A_55_P2080308
A_55_P2038358	Mm.1978	Acot1	acyl-CoA thioesterase 1	Mus musculus acyl-CoA thioesterase 1 (Acot1), mRNA [NM_012006]
A_51_P339793	Mm.289824	Il1rl1	interleukin 1 receptor-like 1	Mus musculus interleukin 1 receptor-like 1 (Il1rl1), transcript variant 2, mRNA [NM_010743]
A_30_P01033427				lincRNA:chr1:75075500-75102200 forward strand
A_55_P2079630	Mm.389058	Cdk6	cyclin-dependent kinase 6	Mus musculus cyclin-dependent kinase 6 (Cdk6), mRNA [NM_009873]
A_55_P2133907	Mm.436597			immunoglobulin heavy variable V8-5 [Source:MGI Symbol;Acc:MGI:3645478] [ENSMUST00000103520]
A_51_P205779	Mm.6676	Cd5l	CD5 antigen-like	Mus musculus CD5 antigen-like (Cd5l), mRNA [NM_009690]
A_30_P01027209				lincRNA:chr16:43623581-43642715 forward strand
A_66_P139387	Mm.10516	Prlr	prolactin receptor	Mus musculus prolactin receptor (Prlr), mRNA [NM_011169]
A_52_P516091	Mm.284770	Pla2g15	phospholipase A2, group XV	Mus musculus phospholipase A2, group XV (Pla2g15), mRNA [NM_133792]
A_55_P1967837	Mm.44401	Tmem198	transmembrane protein 198	Mus musculus transmembrane protein 198 (Tmem198), mRNA [NM_177056]
A_55_P2391759	Mm.134992	2010007H06Rik	RIKEN cDNA 2010007H06 gene	Mus musculus 13 days embryo lung cDNA, RIKEN full-length enriched library, clone:D430021D02 product:unclassifiable, full insert sequence. [AK084979]
A_30_P01019071				lincRNA:chr12:111824094-111838478 reverse strand
